# Supplementary material for: Gene Networks Underlying Convergent and Pleiotropic Phenotypes in a Large and Systematically-Phenotyped Cohort with Heterogeneous Developmental Disorders
Source: PLoS Genet. 2015 Mar 17;11(3):e1005012. doi: 10.1371/journal.pgen.1005012 (PMC4362763; doi:10.1371/journal.pgen.1005012)
Supplement: S1 Table [file pgen.1005012.s008.xlsx]

## Sheet: 30.mgi
HPO ID	HPO Name	Patients	Enrichment	P-value	Enrichment	Patients Contributing	Genes Contributing	Genes	Notes
HP0000262	Turricephaly	3	MP:0011495 - abnormal head shape	0.0001697	2554.26	1	3	ENSG00000009954,ENSG00000006704,ENSG00000077809
HP0000286	Epicanthus	23	MP:0010254 - nuclear cataracts	3.481e-05	1138.18	2	5	ENSG00000168582,ENSG00000183291,ENSG00000118231,ENSG00000163254,ENSG00000182187
HP0002119	Ventriculomegaly	9	MP:0003088 - abnormal prepulse inhibition	8.921e-05	977.09	1	5	ENSG00000128191,ENSG00000184702,ENSG00000185838,ENSG00000184058,ENSG00000099904
HP0002119	Ventriculomegaly	9	MP:0009142 - decreased prepulse inhibition	0.00025089	1172.92	1	4	ENSG00000128191,ENSG00000185838,ENSG00000184058,ENSG00000099904
HP0001250	Seizures	33	MP:0003088 - abnormal prepulse inhibition	7.071e-05	342.38	6	10	ENSG00000186297,ENSG00000075043,ENSG00000128191,ENSG00000184058,ENSG00000125910,ENSG00000107404,ENSG00000101188,ENSG00000184702,ENSG00000185838,ENSG00000099904
HP0001250	Seizures	33	MP:0009142 - decreased prepulse inhibition	0.00011335	422.81	6	8	ENSG00000186297,ENSG00000075043,ENSG00000128191,ENSG00000185838,ENSG00000184058,ENSG00000099904,ENSG00000125910,ENSG00000107404
HP0001250	Seizures	33	MP:0003216 - absence seizures	0.00032771	516.17	5	6	ENSG00000068024,ENSG00000187730,ENSG00000114062,ENSG00000099822,ENSG00000166206,ENSG00000065000
HP0001250	Seizures	33	MP:0003635 - abnormal synaptic transmission	0.00045295	82.83	11	33	ENSG00000114062,ENSG00000011132,ENSG00000149927,ENSG00000188157,ENSG00000107404,ENSG00000125510,ENSG00000065000,ENSG00000187730,ENSG00000185838,ENSG00000099822,ENSG00000120088,ENSG00000105325,ENSG00000125910,ENSG00000101210,ENSG00000186111,ENSG00000101180,ENSG00000174938,ENSG00000099904,ENSG00000101204,ENSG00000075043,ENSG00000128191,ENSG00000101152,ENSG00000215045,ENSG00000101188,ENSG00000102882…
HP0002118	Abnormality of the cerebral ventricles	9	MP:0003088 - abnormal prepulse inhibition	8.921e-05	977.09	1	5	ENSG00000128191,ENSG00000184702,ENSG00000185838,ENSG00000184058,ENSG00000099904
HP0002118	Abnormality of the cerebral ventricles	9	MP:0009142 - decreased prepulse inhibition	0.00025089	1172.92	1	4	ENSG00000128191,ENSG00000185838,ENSG00000184058,ENSG00000099904
HP0001256	Intellectual disability, mild	44	MP:0002062 - abnormal associative learning	3.583e-05	234.77	18	15	ENSG00000106683,ENSG00000186297,ENSG00000221869,ENSG00000100299,ENSG00000154118,ENSG00000114062,ENSG00000149927,ENSG00000151577,ENSG00000106665,ENSG00000106089,ENSG00000006704,ENSG00000102882,ENSG00000157045,ENSG00000100030,ENSG00000175344
HP0001256	Intellectual disability, mild	44	MP:0001449 - abnormal learning/ memory	0.00022519	131.73	18	21	ENSG00000221869,ENSG00000100299,ENSG00000114062,ENSG00000149927,ENSG00000106665,ENSG00000106089,ENSG00000188763,ENSG00000006704,ENSG00000102882,ENSG00000157045,ENSG00000106683,ENSG00000186297,ENSG00000187714,ENSG00000154118,ENSG00000151577,ENSG00000099882,ENSG00000008735,ENSG00000121031,ENSG00000100030,ENSG00000175344,ENSG00000182636
HP0001256	Intellectual disability, mild	44	MP:0002063 - abnormal learning/memory/conditioning	0.00022519	131.73	18	21	ENSG00000221869,ENSG00000100299,ENSG00000114062,ENSG00000149927,ENSG00000106665,ENSG00000106089,ENSG00000188763,ENSG00000006704,ENSG00000102882,ENSG00000157045,ENSG00000106683,ENSG00000186297,ENSG00000187714,ENSG00000154118,ENSG00000151577,ENSG00000099882,ENSG00000008735,ENSG00000121031,ENSG00000100030,ENSG00000175344,ENSG00000182636
HP0001256	Intellectual disability, mild	44	MP:0001405 - impaired coordination	0.00025091	159.96	13	17	ENSG00000100299,ENSG00000114062,ENSG00000106665,ENSG00000006704,ENSG00000187714,ENSG00000078142,ENSG00000154118,ENSG00000032514,ENSG00000151577,ENSG00000099882,ENSG00000008735,ENSG00000121031,ENSG00000166206,ENSG00000174938,ENSG00000182636,ENSG00000119401,ENSG00000104044
HP0000256	Macrocephaly	11	MP:0011495 - abnormal head shape	8.592e-05	986.54	3	5	ENSG00000009954,ENSG00000006704,ENSG00000162599,ENSG00000070018,ENSG00000077809
HP0000717	Autism	37	MP:0003088 - abnormal prepulse inhibition	8.732e-05	382.07	4	9	ENSG00000186297,ENSG00000169006,ENSG00000075043,ENSG00000128191,ENSG00000184702,ENSG00000185838,ENSG00000184058,ENSG00000099904,ENSG00000101188
HP0100851	Abnormal emotion/affect behaviour	40	MP:0003088 - abnormal prepulse inhibition	9.782e-05	287.91	6	11	ENSG00000186297,ENSG00000169006,ENSG00000075043,ENSG00000128191,ENSG00000184058,ENSG00000125910,ENSG00000107404,ENSG00000101188,ENSG00000184702,ENSG00000185838,ENSG00000099904
HP0000278	Retrognathia	15	MP:0010941 - abnormal foramen magnum morphology	0.00020984	2245.02	1	3	ENSG00000127415,ENSG00000127418,ENSG00000068078
HP0002342	Intellectual disability, moderate	23	MP:0003088 - abnormal prepulse inhibition	0.00012767	513.85	3	7	ENSG00000128191,ENSG00000184702,ENSG00000185838,ENSG00000184058,ENSG00000168775,ENSG00000099904,ENSG00000150086
HP0010864	Intellectual disability, severe	31	MP:0003088 - abnormal prepulse inhibition	2.027e-05	943.08	4	6	ENSG00000128191,ENSG00000184702,ENSG00000185838,ENSG00000184058,ENSG00000099904,ENSG00000107404	*mulitply disrupted genes
HP0010864	Intellectual disability, severe	31	MP:0002206 - abnormal CNS synaptic transmission	2.25e-05	255.51	11	14	ENSG00000169220,ENSG00000120088,ENSG00000128191,ENSG00000188157,ENSG00000099882,ENSG00000008735,ENSG00000184058,ENSG00000107404,ENSG00000125510,ENSG00000187730,ENSG00000184702,ENSG00000185838,ENSG00000099904,ENSG00000186868	*mulitply disrupted genes
HP0010864	Intellectual disability, severe	31	MP:0003635 - abnormal synaptic transmission	2.939e-05	226.59	11	15	ENSG00000169220,ENSG00000120088,ENSG00000128191,ENSG00000188157,ENSG00000099882,ENSG00000008735,ENSG00000101152,ENSG00000184058,ENSG00000107404,ENSG00000125510,ENSG00000187730,ENSG00000184702,ENSG00000185838,ENSG00000099904,ENSG00000186868	*mulitply disrupted genes
HP0010864	Intellectual disability, severe	31	MP:0009142 - decreased prepulse inhibition	3.789e-05	1184.09	4	5	ENSG00000128191,ENSG00000185838,ENSG00000184058,ENSG00000099904,ENSG00000107404	*mulitply disrupted genes
HP0010864	Intellectual disability, severe	31	MP:0003633 - abnormal nervous system physiology	0.00044209	88.71	13	25	ENSG00000184979,ENSG00000100299,ENSG00000093010,ENSG00000128191,ENSG00000188157,ENSG00000101152,ENSG00000169962,ENSG00000107404,ENSG00000125510,ENSG00000187730,ENSG00000025708,ENSG00000185838,ENSG00000169220,ENSG00000131187,ENSG00000120088,ENSG00000074317,ENSG00000113763,ENSG00000008735,ENSG00000099882,ENSG00000184058,ENSG00000184113,ENSG00000196628,ENSG00000184702,ENSG00000099904,ENSG00000186868	*mulitply disrupted genes
