# Supplementary material for: Gene Networks Underlying Convergent and Pleiotropic Phenotypes in a Large and Systematically-Phenotyped Cohort with Heterogeneous Developmental Disorders
Source: PLoS Genet. 2015 Mar 17;11(3):e1005012. doi: 10.1371/journal.pgen.1005012 (PMC4362763; doi:10.1371/journal.pgen.1005012)
Supplement: S2 Table [file pgen.1005012.s009.xlsx]

## Sheet: 29.Go
HPO ID	HPO Name	Patients	Go Enrichment	P-value	Enrichment	Patients Contributing	No. Genes	Genes
HP0005927	Aplasia/Hypoplasia involving bones of the hand	11	GO:0030528 - transcription regulator activity	0.000116285	2.061	3	15	ENSG00000198353,ENSG00000063515,ENSG00000125878,ENSG00000125533,ENSG00000172789,ENSG00000171703,ENSG00000123407,ENSG00000197757,ENSG00000123364,ENSG00000101190,ENSG00000100084,ENSG00000180818,ENSG00000180806,ENSG00000123388,ENSG00000037965
HP0005927	Aplasia/Hypoplasia involving bones of the hand	11	GO:0005634 - nucleus	0.000124142	0.3968	10	80	ENSG00000143889,ENSG00000177732,ENSG00000180543,ENSG00000092108,ENSG00000130706,ENSG00000123415,ENSG00000198353,ENSG00000130699,ENSG00000101216,ENSG00000174255,ENSG00000130589,ENSG00000063515,ENSG00000203883,ENSG00000123405,ENSG00000094916,ENSG00000170653,ENSG00000196792,ENSG00000026036,ENSG00000198276,ENSG00000099899,ENSG00000125878,ENSG00000100023,ENSG00000196700,ENSG00000101255,ENSG00000156469…
HP0001518	Low birth weight	25	GO:0004872 - receptor activity	9.86639e-05	0.5489	12	73	ENSG00000184022,ENSG00000205755,ENSG00000177233,ENSG00000203664,ENSG00000183310,ENSG00000143127,ENSG00000116014,ENSG00000027644,ENSG00000068078,ENSG00000198118,ENSG00000175221,ENSG00000206145,ENSG00000196772,ENSG00000177201,ENSG00000196240,ENSG00000125910,ENSG00000196539,ENSG00000198400,ENSG00000198104,ENSG00000197617,ENSG00000160781,ENSG00000182162,ENSG00000196944,ENSG00000182783,ENSG00000197437…
HP0001518	Low birth weight	25	GO:0007165 - signal transduction	0.000225714	0.3638	15	104	ENSG00000169668,ENSG00000184022,ENSG00000180448,ENSG00000177233,ENSG00000166482,ENSG00000203664,ENSG00000145214,ENSG00000183310,ENSG00000116014,ENSG00000215481,ENSG00000108599,ENSG00000125388,ENSG00000198118,ENSG00000136560,ENSG00000196772,ENSG00000177201,ENSG00000196240,ENSG00000184611,ENSG00000125910,ENSG00000196539,ENSG00000197976,ENSG00000198104,ENSG00000027869,ENSG00000143320,ENSG00000007264…
HP0001518	Low birth weight	25	GO:0005886 - plasma membrane	0.000935951	0.2875	19	128	ENSG00000090316,ENSG00000178078,ENSG00000187961,ENSG00000179979,ENSG00000184022,ENSG00000205755,ENSG00000143590,ENSG00000099864,ENSG00000163286,ENSG00000177233,ENSG00000203664,ENSG00000183310,ENSG00000116014,ENSG00000105246,ENSG00000197635,ENSG00000068078,ENSG00000198118,ENSG00000172270,ENSG00000196772,ENSG00000177201,ENSG00000196240,ENSG00000165215,ENSG00000163283,ENSG00000125910,ENSG00000196539…
HP0001438	Abnormality of the abdomen	30	GO:0004872 - receptor activity	1.64651e-06	0.773	12	69	ENSG00000184022,ENSG00000205755,ENSG00000177233,ENSG00000203664,ENSG00000183310,ENSG00000143127,ENSG00000027644,ENSG00000198118,ENSG00000206145,ENSG00000196772,ENSG00000177201,ENSG00000196240,ENSG00000196539,ENSG00000198400,ENSG00000198104,ENSG00000070413,ENSG00000197617,ENSG00000160781,ENSG00000182162,ENSG00000183454,ENSG00000196944,ENSG00000182783,ENSG00000197437,ENSG00000187701,ENSG00000185291…
HP0001438	Abnormality of the abdomen	30	GO:0007165 - signal transduction	4.71646e-05	0.4546	16	90	ENSG00000169668,ENSG00000184022,ENSG00000177233,ENSG00000185532,ENSG00000166482,ENSG00000203664,ENSG00000183310,ENSG00000172156,ENSG00000108599,ENSG00000198118,ENSG00000196712,ENSG00000196772,ENSG00000162606,ENSG00000177201,ENSG00000196240,ENSG00000196539,ENSG00000197976,ENSG00000198104,ENSG00000027869,ENSG00000143320,ENSG00000197617,ENSG00000182162,ENSG00000196944,ENSG00000182783,ENSG00000197437…
HP0009118	Aplasia/Hypoplasia of the mandible	12	GO:0045735 - nutrient reservoir activity	0.000282692	11.3249	3	4	ENSG00000138674,ENSG00000197870,ENSG00000121335,ENSG00000141026
HP0000213	Thin lips	27	GO:0019825 - oxygen binding	1.96625e-05	9.4694	1	6	ENSG00000086506,ENSG00000206178,ENSG00000206177,ENSG00000130656,ENSG00000206172,ENSG00000188536
HP0006496	Aplasia/Hypoplasia involving bones of the upper limbs	11	GO:0030528 - transcription regulator activity	0.000116285	2.061	3	15	ENSG00000198353,ENSG00000063515,ENSG00000125878,ENSG00000125533,ENSG00000172789,ENSG00000171703,ENSG00000123407,ENSG00000197757,ENSG00000123364,ENSG00000101190,ENSG00000100084,ENSG00000180818,ENSG00000180806,ENSG00000123388,ENSG00000037965
HP0006496	Aplasia/Hypoplasia involving bones of the upper limbs	11	GO:0005634 - nucleus	0.000124142	0.3968	10	80	ENSG00000143889,ENSG00000177732,ENSG00000180543,ENSG00000092108,ENSG00000130706,ENSG00000123415,ENSG00000198353,ENSG00000130699,ENSG00000101216,ENSG00000174255,ENSG00000130589,ENSG00000063515,ENSG00000203883,ENSG00000123405,ENSG00000094916,ENSG00000170653,ENSG00000196792,ENSG00000026036,ENSG00000198276,ENSG00000099899,ENSG00000125878,ENSG00000100023,ENSG00000196700,ENSG00000101255,ENSG00000156469…
HP0000581	Blepharophimosis	21	GO:0019825 - oxygen binding	5.90487e-05	5.8095	2	7	ENSG00000086506,ENSG00000206172,ENSG00000188536,ENSG00000206178,ENSG00000206177,ENSG00000130656,ENSG00000130649
HP0000581	Blepharophimosis	21	GO:0005515 - protein binding	0.000274096	0.19	21	216	ENSG00000171794,ENSG00000104953,ENSG00000172009,ENSG00000197530,ENSG00000178078,ENSG00000131899,ENSG00000206203,ENSG00000072310,ENSG00000187961,ENSG00000105251,ENSG00000171953,ENSG00000118231,ENSG00000176769,ENSG00000071655,ENSG00000011304,ENSG00000127578,ENSG00000065000,ENSG00000187608,ENSG00000011275,ENSG00000100239,ENSG00000183044,ENSG00000185615,ENSG00000138663,ENSG00000107404,ENSG00000100084…
HP0000581	Blepharophimosis	21	GO:0008233 - peptidase activity	0.000997524	0.9112	10	27	ENSG00000189409,ENSG00000172009,ENSG00000197635,ENSG00000197561,ENSG00000197540,ENSG00000169918,ENSG00000196364,ENSG00000142002,ENSG00000116176,ENSG00000106346,ENSG00000078098,ENSG00000115257,ENSG00000095917,ENSG00000103326,ENSG00000178297,ENSG00000185198,ENSG00000184979,ENSG00000197253,ENSG00000196415,ENSG00000151651,ENSG00000187555,ENSG00000103269,ENSG00000197766,ENSG00000172236,ENSG00000008382…
HP0001780	Abnormality of the toes	27	GO:0019825 - oxygen binding	0.000114787	6.6297	1	6	ENSG00000086506,ENSG00000206172,ENSG00000188536,ENSG00000206178,ENSG00000206177,ENSG00000130656
HP0009907	Adherent earlobe	3	GO:0007165 - signal transduction	7.30416e-12	1.8592	3	47	ENSG00000177462,ENSG00000177212,ENSG00000196071,ENSG00000177151,ENSG00000196936,ENSG00000197591,ENSG00000183130,ENSG00000197617,ENSG00000162727,ENSG00000198118,ENSG00000136238,ENSG00000169662,ENSG00000198601,ENSG00000196242,ENSG00000197454,ENSG00000196944,ENSG00000177275,ENSG00000182783,ENSG00000197437,ENSG00000189181,ENSG00000198128,ENSG00000169668,ENSG00000187080,ENSG00000162711,ENSG00000177186…
HP0009907	Adherent earlobe	3	GO:0005886 - plasma membrane	1.69044e-11	1.9883	3	50	ENSG00000177462,ENSG00000177212,ENSG00000196071,ENSG00000177151,ENSG00000164535,ENSG00000196936,ENSG00000197591,ENSG00000183246,ENSG00000183130,ENSG00000197617,ENSG00000162727,ENSG00000198118,ENSG00000136238,ENSG00000198601,ENSG00000196242,ENSG00000197454,ENSG00000196944,ENSG00000177275,ENSG00000182783,ENSG00000197437,ENSG00000189181,ENSG00000198128,ENSG00000008256,ENSG00000187080,ENSG00000177186…
HP0000377	Abnormality of the pinna	54	GO:0004872 - receptor activity	0.000148743	0.5009	23	79	ENSG00000130702,ENSG00000184022,ENSG00000205755,ENSG00000177233,ENSG00000203664,ENSG00000183310,ENSG00000143127,ENSG00000125510,ENSG00000188372,ENSG00000027644,ENSG00000198118,ENSG00000206145,ENSG00000196772,ENSG00000087301,ENSG00000177201,ENSG00000196240,ENSG00000196539,ENSG00000160867,ENSG00000198400,ENSG00000198104,ENSG00000070413,ENSG00000197617,ENSG00000160781,ENSG00000182162,ENSG00000183454…
HP0000179	Thick lower lip vermilion	8	GO:0019825 - oxygen binding	2.19555e-07	21.6669	1	6	ENSG00000188536,ENSG00000086506,ENSG00000206178,ENSG00000206177,ENSG00000130656,ENSG00000206172
HP0001167	Abnormality of the fingers	46	GO:0004872 - receptor activity	5.51526e-07	0.7388	18	80	ENSG00000130702,ENSG00000184022,ENSG00000205755,ENSG00000177233,ENSG00000203664,ENSG00000183310,ENSG00000125510,ENSG00000222040,ENSG00000119535,ENSG00000198118,ENSG00000221847,ENSG00000151577,ENSG00000206145,ENSG00000196772,ENSG00000177201,ENSG00000196240,ENSG00000196539,ENSG00000160867,ENSG00000198104,ENSG00000054118,ENSG00000197617,ENSG00000182162,ENSG00000183454,ENSG00000101188,ENSG00000196944…
HP0000504	Abnormality of vision	8	GO:0007165 - signal transduction	1.46954e-11	1.2923	4	56	ENSG00000177212,ENSG00000196071,ENSG00000177151,ENSG00000183130,ENSG00000197617,ENSG00000162727,ENSG00000198601,ENSG00000101188,ENSG00000196944,ENSG00000182783,ENSG00000177275,ENSG00000197437,ENSG00000026036,ENSG00000125522,ENSG00000187080,ENSG00000162711,ENSG00000184022,ENSG00000077809,ENSG00000187701,ENSG00000159200,ENSG00000177535,ENSG00000153230,ENSG00000177174,ENSG00000101204,ENSG00000177233…
HP0000504	Abnormality of vision	8	GO:0005886 - plasma membrane	6.29611e-10	1.1027	6	63	ENSG00000086730,ENSG00000177212,ENSG00000196071,ENSG00000177151,ENSG00000183130,ENSG00000197617,ENSG00000162727,ENSG00000198601,ENSG00000101188,ENSG00000196944,ENSG00000182783,ENSG00000177275,ENSG00000197437,ENSG00000125522,ENSG00000187080,ENSG00000184022,ENSG00000187701,ENSG00000120088,ENSG00000179242,ENSG00000177535,ENSG00000153230,ENSG00000177174,ENSG00000101204,ENSG00000177233,ENSG00000221888…
HP0004467	Preauricular pit	3	GO:0009653 - anatomical structure morphogenesis	2.48188e-05	12.9288	2	5	ENSG00000185608,ENSG00000100084,ENSG00000063515,ENSG00000099949,ENSG00000070371
HP0000358	Posteriorly rotated ears	9	GO:0003774 - motor activity	0.000232049	5.891	4	6	ENSG00000196535,ENSG00000091536,ENSG00000161179,ENSG00000176428,ENSG00000133392,ENSG00000133030
HP0000818	Abnormality of the endocrine system	3	GO:0005886 - plasma membrane	2.8761e-11	2.1747	1	42	ENSG00000177462,ENSG00000177212,ENSG00000196071,ENSG00000177151,ENSG00000196936,ENSG00000183130,ENSG00000197591,ENSG00000197617,ENSG00000162727,ENSG00000198118,ENSG00000198601,ENSG00000196242,ENSG00000196944,ENSG00000197454,ENSG00000182783,ENSG00000177275,ENSG00000189181,ENSG00000197437,ENSG00000198128,ENSG00000187080,ENSG00000177186,ENSG00000177489,ENSG00000184022,ENSG00000196772,ENSG00000203663…
HP0001769	Broad feet	3	GO:0009653 - anatomical structure morphogenesis	1.72075e-05	13.9606	2	5	ENSG00000185608,ENSG00000100084,ENSG00000063515,ENSG00000099949,ENSG00000070371
HP0009484	Deviation of the hand or of fingers of the hand	18	GO:0019825 - oxygen binding	9.71452e-06	10.8512	1	6	ENSG00000086506,ENSG00000206178,ENSG00000206177,ENSG00000130656,ENSG00000206172,ENSG00000188536
HP0007364	Aplasia/Hypoplasia of the cerebrum	34	GO:0004872 - receptor activity	3.54575e-05	0.6039	13	72	ENSG00000184022,ENSG00000205755,ENSG00000177233,ENSG00000203664,ENSG00000183310,ENSG00000143127,ENSG00000116014,ENSG00000068078,ENSG00000198118,ENSG00000175221,ENSG00000206145,ENSG00000196772,ENSG00000177201,ENSG00000196240,ENSG00000125910,ENSG00000196539,ENSG00000198104,ENSG00000070413,ENSG00000197617,ENSG00000070019,ENSG00000182162,ENSG00000183454,ENSG00000196944,ENSG00000182783,ENSG00000197437…
HP0007364	Aplasia/Hypoplasia of the cerebrum	34	GO:0007165 - signal transduction	0.000461119	0.3508	19	99	ENSG00000169668,ENSG00000184022,ENSG00000180448,ENSG00000177233,ENSG00000185532,ENSG00000166482,ENSG00000203664,ENSG00000145214,ENSG00000183310,ENSG00000116014,ENSG00000215481,ENSG00000125388,ENSG00000108599,ENSG00000198118,ENSG00000090376,ENSG00000196772,ENSG00000177201,ENSG00000196240,ENSG00000125910,ENSG00000196539,ENSG00000197976,ENSG00000198104,ENSG00000007264,ENSG00000197617,ENSG00000182162…
HP0002263	Exaggerated cupid's bow	5	GO:0019825 - oxygen binding	1.35446e-07	23.5756	1	6	ENSG00000188536,ENSG00000086506,ENSG00000206178,ENSG00000206177,ENSG00000130656,ENSG00000206172
HP0002263	Exaggerated cupid's bow	5	GO:0019725 - cellular homeostasis	0.000717802	46.9396	2	2	ENSG00000140983,ENSG00000126858
HP0002269	Neuronal migration disorder	3	GO:0009653 - anatomical structure morphogenesis	0.000194937	12.4645	1	4	ENSG00000100084,ENSG00000063515,ENSG00000185608,ENSG00000070371
HP0001513	Obesity	13	GO:0009653 - anatomical structure morphogenesis	0.000418049	5.1357	4	6	ENSG00000063515,ENSG00000099949,ENSG00000100084,ENSG00000185608,ENSG00000149922,ENSG00000070371
HP0000769	Abnormality of the breast	10	GO:0007165 - signal transduction	6.36002e-12	1.3257	7	60	ENSG00000177212,ENSG00000183130,ENSG00000162727,ENSG00000198601,ENSG00000177275,ENSG00000169668,ENSG00000184022,ENSG00000177535,ENSG00000153230,ENSG00000177233,ENSG00000203664,ENSG00000183310,ENSG00000203661,ENSG00000171180,ENSG00000177462,ENSG00000128266,ENSG00000215481,ENSG00000196936,ENSG00000119535,ENSG00000198118,ENSG00000196242,ENSG00000136560,ENSG00000177186,ENSG00000177489,ENSG00000196772…
HP0000769	Abnormality of the breast	10	GO:0005886 - plasma membrane	9.86557e-10	1.0966	8	62	ENSG00000177212,ENSG00000183130,ENSG00000162727,ENSG00000198601,ENSG00000177275,ENSG00000184022,ENSG00000177535,ENSG00000153230,ENSG00000099942,ENSG00000177233,ENSG00000167703,ENSG00000203664,ENSG00000183310,ENSG00000203661,ENSG00000171180,ENSG00000177462,ENSG00000128266,ENSG00000197635,ENSG00000196936,ENSG00000183246,ENSG00000119535,ENSG00000198118,ENSG00000196242,ENSG00000116885,ENSG00000177186…
HP0001520	Macrosomia	4	GO:0005216 - ion channel activity	2.0265e-05	7.1915	3	7	ENSG00000134160,ENSG00000182256,ENSG00000206145,ENSG00000166206,ENSG00000175344,ENSG00000186297,ENSG00000099957
HP0001520	Macrosomia	4	GO:0006811 - ion transport	0.000671357	2.9536	3	8	ENSG00000134160,ENSG00000166664,ENSG00000182256,ENSG00000206145,ENSG00000166206,ENSG00000175344,ENSG00000186297,ENSG00000099957
HP0004279	Hypoplastic hand	7	GO:0030528 - transcription regulator activity	2.31817e-05	2.5154	3	15	ENSG00000198353,ENSG00000063515,ENSG00000125878,ENSG00000125533,ENSG00000172789,ENSG00000171703,ENSG00000123407,ENSG00000197757,ENSG00000123364,ENSG00000101190,ENSG00000100084,ENSG00000180818,ENSG00000180806,ENSG00000123388,ENSG00000037965
HP0004279	Hypoplastic hand	7	GO:0005634 - nucleus	0.000257736	0.4046	7	70	ENSG00000143889,ENSG00000177732,ENSG00000092108,ENSG00000130706,ENSG00000123415,ENSG00000198353,ENSG00000130699,ENSG00000101216,ENSG00000130589,ENSG00000063515,ENSG00000203883,ENSG00000123405,ENSG00000094916,ENSG00000170653,ENSG00000196792,ENSG00000026036,ENSG00000198276,ENSG00000099899,ENSG00000125878,ENSG00000196700,ENSG00000101255,ENSG00000125533,ENSG00000169918,ENSG00000099901,ENSG00000172789…
HP0004279	Hypoplastic hand	7	GO:0003700 - transcription factor activity	0.00053212	1.1863	4	21	ENSG00000198353,ENSG00000130699,ENSG00000063515,ENSG00000203883,ENSG00000123405,ENSG00000170653,ENSG00000125878,ENSG00000172789,ENSG00000123407,ENSG00000197757,ENSG00000123364,ENSG00000196132,ENSG00000184058,ENSG00000101190,ENSG00000100084,ENSG00000180818,ENSG00000180806,ENSG00000123388,ENSG00000103832,ENSG00000037965,ENSG00000125520
HP0004279	Hypoplastic hand	7	GO:0007275 - multicellular organismal development	0.00157121	1.114	4	18	ENSG00000198353,ENSG00000123405,ENSG00000206203,ENSG00000175374,ENSG00000125878,ENSG00000172789,ENSG00000123407,ENSG00000197757,ENSG00000123364,ENSG00000196132,ENSG00000099889,ENSG00000101190,ENSG00000180818,ENSG00000125534,ENSG00000180806,ENSG00000123388,ENSG00000099904,ENSG00000037965
HP0004325	Decreased body weight	29	GO:0004872 - receptor activity	0.000223723	0.478	13	80	ENSG00000130702,ENSG00000184022,ENSG00000205755,ENSG00000177233,ENSG00000203664,ENSG00000183310,ENSG00000143127,ENSG00000125510,ENSG00000116014,ENSG00000027644,ENSG00000068078,ENSG00000198118,ENSG00000175221,ENSG00000206145,ENSG00000196772,ENSG00000177201,ENSG00000196240,ENSG00000125910,ENSG00000196539,ENSG00000198400,ENSG00000198104,ENSG00000197617,ENSG00000160781,ENSG00000182162,ENSG00000196944…
HP0004325	Decreased body weight	29	GO:0007165 - signal transduction	0.000384495	0.3231	18	116	ENSG00000169668,ENSG00000184022,ENSG00000180448,ENSG00000177233,ENSG00000185532,ENSG00000166482,ENSG00000203664,ENSG00000145214,ENSG00000183310,ENSG00000125510,ENSG00000116014,ENSG00000215481,ENSG00000125388,ENSG00000108599,ENSG00000198118,ENSG00000136560,ENSG00000196772,ENSG00000177201,ENSG00000196240,ENSG00000184611,ENSG00000125910,ENSG00000196539,ENSG00000197976,ENSG00000198104,ENSG00000027869…
HP0004325	Decreased body weight	29	GO:0045735 - nutrient reservoir activity	0.000645146	4.4187	6	6	ENSG00000138674,ENSG00000184402,ENSG00000141026,ENSG00000129493,ENSG00000116604,ENSG00000099822
HP0000277	Abnormality of the mandible	35	GO:0004872 - receptor activity	1.77897e-10	1.0481	14	82	ENSG00000212125,ENSG00000184022,ENSG00000205755,ENSG00000177233,ENSG00000203664,ENSG00000183310,ENSG00000143127,ENSG00000068078,ENSG00000119535,ENSG00000198118,ENSG00000212128,ENSG00000196772,ENSG00000177201,ENSG00000196240,ENSG00000121314,ENSG00000196539,ENSG00000186136,ENSG00000198104,ENSG00000054118,ENSG00000197617,ENSG00000070019,ENSG00000182162,ENSG00000183454,ENSG00000196944,ENSG00000182783…
HP0000277	Abnormality of the mandible	35	GO:0007165 - signal transduction	3.88217e-07	0.5547	22	104	ENSG00000167004,ENSG00000212125,ENSG00000184022,ENSG00000177233,ENSG00000166482,ENSG00000203664,ENSG00000145214,ENSG00000183310,ENSG00000215481,ENSG00000172156,ENSG00000125388,ENSG00000108599,ENSG00000119535,ENSG00000198118,ENSG00000212128,ENSG00000136560,ENSG00000196712,ENSG00000196772,ENSG00000177201,ENSG00000196240,ENSG00000184611,ENSG00000121314,ENSG00000196539,ENSG00000197976,ENSG00000186136…
HP0010864	Intellectual disability, severe	31	GO:0004872 - receptor activity	5.31355e-05	0.5475	18	79	ENSG00000130702,ENSG00000196576,ENSG00000182771,ENSG00000184022,ENSG00000205755,ENSG00000177233,ENSG00000203664,ENSG00000183310,ENSG00000125510,ENSG00000116014,ENSG00000068078,ENSG00000198118,ENSG00000175221,ENSG00000196772,ENSG00000177201,ENSG00000196240,ENSG00000125910,ENSG00000196539,ENSG00000160867,ENSG00000198104,ENSG00000070413,ENSG00000197617,ENSG00000182162,ENSG00000101188,ENSG00000196944…
HP0010864	Intellectual disability, severe	31	GO:0019825 - oxygen binding	0.000409319	3.9795	2	7	ENSG00000086506,ENSG00000206172,ENSG00000188536,ENSG00000206178,ENSG00000206177,ENSG00000130656,ENSG00000130649
HP0009115	Aplasia/Hypoplasia involving the skeleton	27	GO:0007165 - signal transduction	1.92749e-05	0.4817	17	91	ENSG00000212125,ENSG00000184022,ENSG00000177233,ENSG00000166482,ENSG00000203664,ENSG00000183310,ENSG00000125510,ENSG00000108599,ENSG00000119535,ENSG00000198118,ENSG00000115904,ENSG00000151577,ENSG00000212128,ENSG00000196772,ENSG00000177201,ENSG00000196240,ENSG00000121314,ENSG00000196539,ENSG00000197976,ENSG00000186136,ENSG00000012822,ENSG00000198104,ENSG00000197617,ENSG00000182162,ENSG00000101188…
HP0009115	Aplasia/Hypoplasia involving the skeleton	27	GO:0045735 - nutrient reservoir activity	0.000725426	5.7675	4	5	ENSG00000138674,ENSG00000184402,ENSG00000141026,ENSG00000197870,ENSG00000121335
HP0002648	Abnormality of skull shape	42	GO:0005216 - ion channel activity	0.000107246	1.3809	14	23	ENSG00000075043,ENSG00000143630,ENSG00000162572,ENSG00000206145,ENSG00000184611,ENSG00000047617,ENSG00000151079,ENSG00000100427,ENSG00000080644,ENSG00000166762,ENSG00000117971,ENSG00000169684,ENSG00000171126,ENSG00000130037,ENSG00000187730,ENSG00000099957,ENSG00000111319,ENSG00000175344,ENSG00000101204,ENSG00000026559,ENSG00000134160,ENSG00000111262,ENSG00000150086
HP0002648	Abnormality of skull shape	42	GO:0045735 - nutrient reservoir activity	0.000360811	5.0439	5	6	ENSG00000184402,ENSG00000089692,ENSG00000129493,ENSG00000197870,ENSG00000116604,ENSG00000121335
HP0001792	Nail hypoplasia	4	GO:0005615 - extracellular space	0.000353402	3.4561	3	8	ENSG00000108691,ENSG00000108700,ENSG00000172156,ENSG00000108702,ENSG00000108688,ENSG00000181374,ENSG00000111341,ENSG00000109610
HP0000486	Strabismus	21	GO:0019825 - oxygen binding	0.000110729	6.6799	1	6	ENSG00000086506,ENSG00000206178,ENSG00000206177,ENSG00000130656,ENSG00000206172,ENSG00000188536
HP0001250	Seizures	33	GO:0004872 - receptor activity	4.76252e-06	0.6722	16	76	ENSG00000130702,ENSG00000184022,ENSG00000177233,ENSG00000203664,ENSG00000183310,ENSG00000143127,ENSG00000125510,ENSG00000116014,ENSG00000222040,ENSG00000198118,ENSG00000175221,ENSG00000196772,ENSG00000177201,ENSG00000196240,ENSG00000125910,ENSG00000196539,ENSG00000198104,ENSG00000070413,ENSG00000197617,ENSG00000101188,ENSG00000196944,ENSG00000182783,ENSG00000197437,ENSG00000026036,ENSG00000187701…
HP0001250	Seizures	33	GO:0005886 - plasma membrane	0.000199248	0.3345	27	128	ENSG00000178078,ENSG00000187961,ENSG00000138759,ENSG00000184022,ENSG00000063660,ENSG00000099864,ENSG00000177233,ENSG00000203664,ENSG00000115677,ENSG00000183310,ENSG00000125510,ENSG00000116014,ENSG00000105246,ENSG00000222040,ENSG00000168385,ENSG00000198118,ENSG00000093010,ENSG00000142330,ENSG00000129910,ENSG00000172270,ENSG00000166206,ENSG00000196772,ENSG00000177201,ENSG00000196240,ENSG00000125910…
HP0001250	Seizures	33	GO:0007165 - signal transduction	0.000423563	0.3608	19	96	ENSG00000184022,ENSG00000180448,ENSG00000177233,ENSG00000203664,ENSG00000183310,ENSG00000125510,ENSG00000116014,ENSG00000222040,ENSG00000198118,ENSG00000166206,ENSG00000196772,ENSG00000177201,ENSG00000196240,ENSG00000125910,ENSG00000196539,ENSG00000198104,ENSG00000007264,ENSG00000197617,ENSG00000101188,ENSG00000196944,ENSG00000182783,ENSG00000197437,ENSG00000026036,ENSG00000149527,ENSG00000162711…
HP0001250	Seizures	33	GO:0008233 - peptidase activity	0.00224101	0.7442	17	30	ENSG00000189409,ENSG00000172009,ENSG00000101182,ENSG00000142330,ENSG00000197561,ENSG00000197540,ENSG00000169918,ENSG00000154646,ENSG00000142002,ENSG00000106346,ENSG00000115257,ENSG00000178297,ENSG00000185198,ENSG00000184979,ENSG00000142327,ENSG00000119231,ENSG00000135074,ENSG00000196415,ENSG00000161133,ENSG00000151651,ENSG00000187555,ENSG00000197766,ENSG00000155313,ENSG00000168397,ENSG00000008382…
HP0000812	Abnormal internal genitalia	13	GO:0004872 - receptor activity	3.97992e-06	0.9175	4	51	ENSG00000177212,ENSG00000183130,ENSG00000162727,ENSG00000198601,ENSG00000177275,ENSG00000184022,ENSG00000177535,ENSG00000153230,ENSG00000177233,ENSG00000203664,ENSG00000183310,ENSG00000203661,ENSG00000171180,ENSG00000177462,ENSG00000116014,ENSG00000196936,ENSG00000198118,ENSG00000196242,ENSG00000175221,ENSG00000177186,ENSG00000177489,ENSG00000196772,ENSG00000177201,ENSG00000196240,ENSG00000177476…
HP0000812	Abnormal internal genitalia	13	GO:0019825 - oxygen binding	6.64365e-06	8.5572	2	7	ENSG00000086506,ENSG00000206178,ENSG00000206177,ENSG00000130656,ENSG00000206172,ENSG00000130649,ENSG00000188536
HP0000812	Abnormal internal genitalia	13	GO:0007165 - signal transduction	5.70019e-05	0.5445	6	67	ENSG00000177212,ENSG00000183130,ENSG00000162727,ENSG00000198601,ENSG00000177275,ENSG00000115266,ENSG00000184022,ENSG00000060558,ENSG00000177535,ENSG00000153230,ENSG00000180448,ENSG00000177233,ENSG00000065717,ENSG00000203664,ENSG00000183310,ENSG00000203661,ENSG00000171180,ENSG00000133275,ENSG00000177462,ENSG00000116014,ENSG00000196936,ENSG00000198118,ENSG00000196242,ENSG00000196712,ENSG00000177186…
HP0000812	Abnormal internal genitalia	13	GO:0005886 - plasma membrane	0.000148662	0.4633	9	80	ENSG00000177212,ENSG00000183130,ENSG00000178297,ENSG00000162727,ENSG00000178078,ENSG00000198601,ENSG00000177275,ENSG00000131634,ENSG00000115266,ENSG00000184022,ENSG00000060558,ENSG00000120088,ENSG00000177535,ENSG00000153230,ENSG00000099864,ENSG00000177233,ENSG00000203664,ENSG00000183310,ENSG00000203661,ENSG00000171180,ENSG00000177462,ENSG00000116014,ENSG00000105246,ENSG00000196936,ENSG00000099617…
HP0000812	Abnormal internal genitalia	13	GO:0008233 - peptidase activity	0.00279475	0.9869	3	20	ENSG00000103326,ENSG00000178297,ENSG00000172009,ENSG00000185198,ENSG00000197253,ENSG00000196415,ENSG00000151651,ENSG00000103269,ENSG00000197561,ENSG00000197540,ENSG00000197766,ENSG00000172236,ENSG00000008382,ENSG00000005206,ENSG00000196364,ENSG00000142002,ENSG00000116176,ENSG00000185294,ENSG00000115257,ENSG00000095917
HP0009826	Hypoplasia involving bones of the extremities	4	GO:0030528 - transcription regulator activity	1.09595e-06	5.9762	2	10	ENSG00000180806,ENSG00000198353,ENSG00000172789,ENSG00000123388,ENSG00000123407,ENSG00000185960,ENSG00000180818,ENSG00000197757,ENSG00000123364,ENSG00000037965
HP0009826	Hypoplasia involving bones of the extremities	4	GO:0003700 - transcription factor activity	5.17564e-05	2.7188	2	12	ENSG00000180806,ENSG00000198353,ENSG00000172789,ENSG00000123388,ENSG00000123407,ENSG00000185960,ENSG00000180818,ENSG00000197757,ENSG00000123405,ENSG00000123364,ENSG00000037965,ENSG00000170653
HP0009826	Hypoplasia involving bones of the extremities	4	GO:0007275 - multicellular organismal development	0.000235327	2.3104	2	11	ENSG00000180806,ENSG00000198353,ENSG00000172789,ENSG00000123388,ENSG00000123407,ENSG00000185960,ENSG00000180818,ENSG00000197757,ENSG00000123405,ENSG00000123364,ENSG00000037965
HP0000404	Deafness	7	GO:0007165 - signal transduction	1.59543e-10	1.3623	3	48	ENSG00000177212,ENSG00000196071,ENSG00000177151,ENSG00000183130,ENSG00000197617,ENSG00000162727,ENSG00000198601,ENSG00000196944,ENSG00000182783,ENSG00000177275,ENSG00000197437,ENSG00000187080,ENSG00000162711,ENSG00000184022,ENSG00000187701,ENSG00000177535,ENSG00000177174,ENSG00000153230,ENSG00000177233,ENSG00000185532,ENSG00000221888,ENSG00000203664,ENSG00000183310,ENSG00000203661,ENSG00000171180…
HP0000404	Deafness	7	GO:0005886 - plasma membrane	5.62354e-09	1.1845	5	51	ENSG00000177212,ENSG00000196071,ENSG00000177151,ENSG00000183130,ENSG00000197617,ENSG00000162727,ENSG00000184304,ENSG00000198601,ENSG00000196944,ENSG00000182783,ENSG00000177275,ENSG00000197437,ENSG00000187080,ENSG00000184022,ENSG00000187701,ENSG00000177535,ENSG00000177174,ENSG00000153230,ENSG00000177233,ENSG00000221888,ENSG00000203664,ENSG00000183310,ENSG00000203661,ENSG00000171180,ENSG00000188558…
HP0000184	Prominent lips	9	GO:0019825 - oxygen binding	4.22651e-07	19.3016	1	6	ENSG00000188536,ENSG00000086506,ENSG00000206178,ENSG00000206177,ENSG00000130656,ENSG00000206172
HP0010719	Abnormality of hair texture	6	GO:0004872 - receptor activity	5.106e-05	1.6788	2	19	ENSG00000070018,ENSG00000212127,ENSG00000212125,ENSG00000121318,ENSG00000212128,ENSG00000213809,ENSG00000212124,ENSG00000183542,ENSG00000150086,ENSG00000013588,ENSG00000183150,ENSG00000121314,ENSG00000111291,ENSG00000153246,ENSG00000115221,ENSG00000186136,ENSG00000212126,ENSG00000121381,ENSG00000121377
HP0001249	Intellectual disability	154	GO:0045735 - nutrient reservoir activity	0.00115332	2.1853	9	9	ENSG00000089692,ENSG00000116604,ENSG00000121335,ENSG00000099822,ENSG00000184402,ENSG00000129493,ENSG00000197870,ENSG00000138674,ENSG00000141026
HP0000272	Malar hypoplasia	12	GO:0019825 - oxygen binding	9.99974e-06	10.7913	1	6	ENSG00000086506,ENSG00000206178,ENSG00000206177,ENSG00000130656,ENSG00000206172,ENSG00000188536
HP0001367	Abnormality of the joints	36	GO:0004872 - receptor activity	3.20428e-09	0.9911	16	76	ENSG00000130702,ENSG00000184022,ENSG00000205755,ENSG00000177233,ENSG00000203664,ENSG00000183310,ENSG00000125510,ENSG00000027644,ENSG00000119535,ENSG00000198118,ENSG00000151577,ENSG00000196772,ENSG00000177201,ENSG00000196240,ENSG00000196539,ENSG00000160867,ENSG00000198400,ENSG00000198104,ENSG00000054118,ENSG00000197617,ENSG00000160781,ENSG00000182162,ENSG00000101188,ENSG00000196944,ENSG00000182783…
HP0001367	Abnormality of the joints	36	GO:0005886 - plasma membrane	1.17547e-06	0.4895	28	122	ENSG00000169258,ENSG00000184022,ENSG00000205755,ENSG00000143590,ENSG00000063660,ENSG00000177233,ENSG00000203664,ENSG00000115677,ENSG00000183310,ENSG00000125510,ENSG00000197635,ENSG00000039068,ENSG00000168385,ENSG00000119535,ENSG00000198118,ENSG00000142330,ENSG00000129910,ENSG00000151577,ENSG00000116885,ENSG00000166206,ENSG00000196772,ENSG00000177201,ENSG00000196240,ENSG00000165215,ENSG00000196539…
HP0001367	Abnormality of the joints	36	GO:0007165 - signal transduction	2.57534e-05	0.4653	22	93	ENSG00000184022,ENSG00000177233,ENSG00000203664,ENSG00000183310,ENSG00000125510,ENSG00000119535,ENSG00000198118,ENSG00000151577,ENSG00000166206,ENSG00000136560,ENSG00000196772,ENSG00000177201,ENSG00000196240,ENSG00000184611,ENSG00000196539,ENSG00000197976,ENSG00000198104,ENSG00000198055,ENSG00000027869,ENSG00000175745,ENSG00000143320,ENSG00000197617,ENSG00000182162,ENSG00000101188,ENSG00000196944…
HP0005557	Abnormality of the zygomatic arch	12	GO:0019825 - oxygen binding	9.99974e-06	10.7913	1	6	ENSG00000086506,ENSG00000206178,ENSG00000206177,ENSG00000130656,ENSG00000206172,ENSG00000188536
HP0000252	Microcephaly	27	GO:0004872 - receptor activity	1.95337e-06	0.7566	12	70	ENSG00000184022,ENSG00000205755,ENSG00000177233,ENSG00000203664,ENSG00000183310,ENSG00000143127,ENSG00000116014,ENSG00000198118,ENSG00000175221,ENSG00000206145,ENSG00000196772,ENSG00000177201,ENSG00000196240,ENSG00000125910,ENSG00000196539,ENSG00000198104,ENSG00000070413,ENSG00000197617,ENSG00000070019,ENSG00000182162,ENSG00000183454,ENSG00000196944,ENSG00000182783,ENSG00000197437,ENSG00000187701…
HP0000252	Microcephaly	27	GO:0007165 - signal transduction	6.75862e-05	0.4389	16	91	ENSG00000169668,ENSG00000184022,ENSG00000180448,ENSG00000177233,ENSG00000185532,ENSG00000166482,ENSG00000203664,ENSG00000183310,ENSG00000116014,ENSG00000215481,ENSG00000108599,ENSG00000198118,ENSG00000196772,ENSG00000177201,ENSG00000196240,ENSG00000125910,ENSG00000196539,ENSG00000197976,ENSG00000198104,ENSG00000007264,ENSG00000197617,ENSG00000182162,ENSG00000196944,ENSG00000182783,ENSG00000197437…
HP0005105	Abnormal nasal morphology	46	GO:0004872 - receptor activity	3.77624e-06	0.6825	17	76	ENSG00000130702,ENSG00000184022,ENSG00000205755,ENSG00000177233,ENSG00000203664,ENSG00000183310,ENSG00000143127,ENSG00000125510,ENSG00000027644,ENSG00000198118,ENSG00000206145,ENSG00000196772,ENSG00000087301,ENSG00000177201,ENSG00000196240,ENSG00000196539,ENSG00000160867,ENSG00000198400,ENSG00000198104,ENSG00000070413,ENSG00000197617,ENSG00000160781,ENSG00000070019,ENSG00000182162,ENSG00000101188…
HP0005105	Abnormal nasal morphology	46	GO:0007165 - signal transduction	0.000526072	0.3554	23	95	ENSG00000169668,ENSG00000184022,ENSG00000177233,ENSG00000185532,ENSG00000166482,ENSG00000203664,ENSG00000183310,ENSG00000147571,ENSG00000125510,ENSG00000215481,ENSG00000108599,ENSG00000198118,ENSG00000196772,ENSG00000177201,ENSG00000196240,ENSG00000196539,ENSG00000197976,ENSG00000198104,ENSG00000198055,ENSG00000027869,ENSG00000143320,ENSG00000197617,ENSG00000182162,ENSG00000101188,ENSG00000196944…
HP0009466	Radial deviation of fingers	18	GO:0019825 - oxygen binding	9.71452e-06	10.8512	1	6	ENSG00000086506,ENSG00000206178,ENSG00000206177,ENSG00000130656,ENSG00000206172,ENSG00000188536
HP0000022	Abnormality of male internal genitalia	11	GO:0019825 - oxygen binding	1.38819e-06	11.1058	2	7	ENSG00000086506,ENSG00000206178,ENSG00000206177,ENSG00000130656,ENSG00000206172,ENSG00000130649,ENSG00000188536
HP0000022	Abnormality of male internal genitalia	11	GO:0008233 - peptidase activity	0.000143786	1.5168	3	20	ENSG00000103326,ENSG00000178297,ENSG00000172009,ENSG00000185198,ENSG00000197253,ENSG00000196415,ENSG00000151651,ENSG00000103269,ENSG00000197561,ENSG00000197540,ENSG00000197766,ENSG00000172236,ENSG00000008382,ENSG00000005206,ENSG00000196364,ENSG00000142002,ENSG00000116176,ENSG00000185294,ENSG00000115257,ENSG00000095917
HP0000303	Mandibular prognathia	11	GO:0007165 - signal transduction	1.15016e-10	1.2759	8	53	ENSG00000177212,ENSG00000196071,ENSG00000177151,ENSG00000167004,ENSG00000183130,ENSG00000197617,ENSG00000162727,ENSG00000136238,ENSG00000198601,ENSG00000196944,ENSG00000182783,ENSG00000177275,ENSG00000197437,ENSG00000187080,ENSG00000162711,ENSG00000184022,ENSG00000187701,ENSG00000159200,ENSG00000177535,ENSG00000153230,ENSG00000177174,ENSG00000033800,ENSG00000177233,ENSG00000137764,ENSG00000134533…
HP0000303	Mandibular prognathia	11	GO:0005886 - plasma membrane	1.00464e-09	1.1702	8	57	ENSG00000177212,ENSG00000196071,ENSG00000177151,ENSG00000183130,ENSG00000197617,ENSG00000162727,ENSG00000136238,ENSG00000184304,ENSG00000198601,ENSG00000196944,ENSG00000182783,ENSG00000177275,ENSG00000197437,ENSG00000187080,ENSG00000171877,ENSG00000184022,ENSG00000111339,ENSG00000187701,ENSG00000167193,ENSG00000177535,ENSG00000153230,ENSG00000177174,ENSG00000215045,ENSG00000177233,ENSG00000221888…
HP0000364	Hearing abnormality	12	GO:0005886 - plasma membrane	1.00167e-07	0.9358	8	58	ENSG00000177212,ENSG00000196071,ENSG00000056998,ENSG00000177151,ENSG00000103942,ENSG00000183130,ENSG00000197617,ENSG00000162727,ENSG00000184304,ENSG00000198601,ENSG00000182162,ENSG00000196944,ENSG00000177275,ENSG00000182783,ENSG00000197437,ENSG00000187080,ENSG00000184022,ENSG00000205755,ENSG00000187701,ENSG00000177535,ENSG00000153230,ENSG00000177174,ENSG00000198223,ENSG00000177233,ENSG00000221888…
HP0000364	Hearing abnormality	12	GO:0007165 - signal transduction	1.15035e-07	0.9768	5	51	ENSG00000177212,ENSG00000196071,ENSG00000177151,ENSG00000183130,ENSG00000197617,ENSG00000162727,ENSG00000198601,ENSG00000182162,ENSG00000196944,ENSG00000177275,ENSG00000182783,ENSG00000197437,ENSG00000187080,ENSG00000162711,ENSG00000184022,ENSG00000187701,ENSG00000177535,ENSG00000153230,ENSG00000177174,ENSG00000177233,ENSG00000185532,ENSG00000221888,ENSG00000203664,ENSG00000183310,ENSG00000203661…
HP0000492	Abnormality of the eyelid	66	GO:0005515 - protein binding	0.000121475	0.1411	58	407	ENSG00000072310,ENSG00000101126,ENSG00000213347,ENSG00000187608,ENSG00000147869,ENSG00000163960,ENSG00000179085,ENSG00000185615,ENSG00000013364,ENSG00000108576,ENSG00000107404,ENSG00000141905,ENSG00000178951,ENSG00000116014,ENSG00000197635,ENSG00000174827,ENSG00000152147,ENSG00000119401,ENSG00000115904,ENSG00000102882,ENSG00000163322,ENSG00000126858,ENSG00000131788,ENSG00000103126,ENSG00000049540…
HP0000219	Thin upper lip vermilion	27	GO:0019825 - oxygen binding	1.96625e-05	9.4694	1	6	ENSG00000086506,ENSG00000206178,ENSG00000206177,ENSG00000130656,ENSG00000206172,ENSG00000188536
HP0000315	Abnormality of the orbital region	48	GO:0007165 - signal transduction	3.43284e-06	0.4146	30	135	ENSG00000166482,ENSG00000125510,ENSG00000188611,ENSG00000212128,ENSG00000136560,ENSG00000196712,ENSG00000160220,ENSG00000196240,ENSG00000184611,ENSG00000121314,ENSG00000196539,ENSG00000197976,ENSG00000101188,ENSG00000182783,ENSG00000026036,ENSG00000160193,ENSG00000149527,ENSG00000213809,ENSG00000187701,ENSG00000159200,ENSG00000183150,ENSG00000141314,ENSG00000087266,ENSG00000188558,ENSG00000088320…
HP0000315	Abnormality of the orbital region	48	GO:0004872 - receptor activity	4.39121e-06	0.5843	21	93	ENSG00000130702,ENSG00000125510,ENSG00000068078,ENSG00000212128,ENSG00000206145,ENSG00000196240,ENSG00000121314,ENSG00000196539,ENSG00000070413,ENSG00000101188,ENSG00000182783,ENSG00000026036,ENSG00000213809,ENSG00000127418,ENSG00000187701,ENSG00000185291,ENSG00000183150,ENSG00000188558,ENSG00000060491,ENSG00000099904,ENSG00000212126,ENSG00000177212,ENSG00000183130,ENSG00000198601,ENSG00000177535…
HP0200007	Abnormal size of the palpebral fissures	22	GO:0019825 - oxygen binding	6.09399e-05	5.7756	2	7	ENSG00000086506,ENSG00000206172,ENSG00000188536,ENSG00000206178,ENSG00000206177,ENSG00000130656,ENSG00000130649
HP0200007	Abnormal size of the palpebral fissures	22	GO:0005515 - protein binding	0.000273046	0.1896	22	217	ENSG00000171794,ENSG00000104953,ENSG00000172009,ENSG00000197530,ENSG00000178078,ENSG00000131899,ENSG00000206203,ENSG00000072310,ENSG00000187961,ENSG00000105251,ENSG00000171953,ENSG00000118231,ENSG00000176769,ENSG00000071655,ENSG00000011304,ENSG00000127578,ENSG00000065000,ENSG00000187608,ENSG00000011275,ENSG00000100239,ENSG00000183044,ENSG00000185615,ENSG00000138663,ENSG00000107404,ENSG00000100084…
HP0200007	Abnormal size of the palpebral fissures	22	GO:0008233 - peptidase activity	0.00107394	0.9017	10	27	ENSG00000189409,ENSG00000172009,ENSG00000197635,ENSG00000197561,ENSG00000197540,ENSG00000169918,ENSG00000196364,ENSG00000142002,ENSG00000116176,ENSG00000106346,ENSG00000078098,ENSG00000115257,ENSG00000095917,ENSG00000103326,ENSG00000178297,ENSG00000185198,ENSG00000184979,ENSG00000197253,ENSG00000196415,ENSG00000151651,ENSG00000187555,ENSG00000103269,ENSG00000197766,ENSG00000172236,ENSG00000008382…
HP0002553	Arched eyebrows	4	GO:0007165 - signal transduction	7.30416e-12	1.8592	3	47	ENSG00000177462,ENSG00000177212,ENSG00000196071,ENSG00000177151,ENSG00000196936,ENSG00000183130,ENSG00000197591,ENSG00000197617,ENSG00000162727,ENSG00000198118,ENSG00000169662,ENSG00000198601,ENSG00000196242,ENSG00000197454,ENSG00000196944,ENSG00000177275,ENSG00000182783,ENSG00000197437,ENSG00000189181,ENSG00000198128,ENSG00000169668,ENSG00000187080,ENSG00000162711,ENSG00000177186,ENSG00000177489…
HP0002553	Arched eyebrows	4	GO:0005886 - plasma membrane	2.42684e-11	1.8421	3	47	ENSG00000177462,ENSG00000177212,ENSG00000196071,ENSG00000177151,ENSG00000196936,ENSG00000183246,ENSG00000183130,ENSG00000197591,ENSG00000197617,ENSG00000162727,ENSG00000198118,ENSG00000198601,ENSG00000196242,ENSG00000197454,ENSG00000196944,ENSG00000183454,ENSG00000177275,ENSG00000182783,ENSG00000197437,ENSG00000189181,ENSG00000198128,ENSG00000187080,ENSG00000177186,ENSG00000177489,ENSG00000184022…
HP0002814	Abnormality of the lower limb	46	GO:0004872 - receptor activity	7.3686e-06	0.5874	24	88	ENSG00000130702,ENSG00000184022,ENSG00000205755,ENSG00000177233,ENSG00000203664,ENSG00000183310,ENSG00000125510,ENSG00000222040,ENSG00000027644,ENSG00000119535,ENSG00000198118,ENSG00000151577,ENSG00000206145,ENSG00000196772,ENSG00000177201,ENSG00000196240,ENSG00000196539,ENSG00000198400,ENSG00000198104,ENSG00000054118,ENSG00000070413,ENSG00000197617,ENSG00000160781,ENSG00000182162,ENSG00000183454…
HP0002814	Abnormality of the lower limb	46	GO:0005886 - plasma membrane	0.000437564	0.2807	37	151	ENSG00000131634,ENSG00000184022,ENSG00000130545,ENSG00000205755,ENSG00000143590,ENSG00000063660,ENSG00000163286,ENSG00000177233,ENSG00000124785,ENSG00000203664,ENSG00000115677,ENSG00000183310,ENSG00000125510,ENSG00000197635,ENSG00000222040,ENSG00000168385,ENSG00000119535,ENSG00000198118,ENSG00000093010,ENSG00000115904,ENSG00000142330,ENSG00000129910,ENSG00000151577,ENSG00000116885,ENSG00000196772…
HP0000422	Abnormality of the nasal bridge	31	GO:0004872 - receptor activity	5.67446e-06	0.6708	17	75	ENSG00000130702,ENSG00000184022,ENSG00000205755,ENSG00000177233,ENSG00000203664,ENSG00000183310,ENSG00000143127,ENSG00000125510,ENSG00000222040,ENSG00000119535,ENSG00000198118,ENSG00000206145,ENSG00000196772,ENSG00000177201,ENSG00000196240,ENSG00000196539,ENSG00000198104,ENSG00000054118,ENSG00000197617,ENSG00000182162,ENSG00000183454,ENSG00000101188,ENSG00000196944,ENSG00000182783,ENSG00000197437…
HP0000422	Abnormality of the nasal bridge	31	GO:0007165 - signal transduction	0.000264415	0.3654	21	101	ENSG00000169668,ENSG00000184022,ENSG00000177233,ENSG00000166482,ENSG00000203664,ENSG00000183310,ENSG00000125510,ENSG00000172156,ENSG00000222040,ENSG00000108599,ENSG00000119535,ENSG00000198118,ENSG00000188611,ENSG00000196712,ENSG00000196772,ENSG00000177201,ENSG00000196240,ENSG00000196539,ENSG00000197976,ENSG00000198104,ENSG00000197617,ENSG00000182162,ENSG00000101188,ENSG00000196944,ENSG00000182783…
HP0000422	Abnormality of the nasal bridge	31	GO:0019825 - oxygen binding	0.00127689	3.8538	1	6	ENSG00000086506,ENSG00000206172,ENSG00000188536,ENSG00000206178,ENSG00000206177,ENSG00000130656
HP0009121	Abnormality of the axial skeleton	90	GO:0045735 - nutrient reservoir activity	5.42215e-05	3.7715	11	9	ENSG00000184402,ENSG00000089692,ENSG00000129493,ENSG00000197870,ENSG00000116604,ENSG00000138674,ENSG00000141026,ENSG00000121335,ENSG00000099822
HP0009121	Abnormality of the axial skeleton	90	GO:0004872 - receptor activity	0.000311961	0.3448	38	124	ENSG00000131871,ENSG00000130702,ENSG00000196576,ENSG00000125510,ENSG00000116014,ENSG00000027644,ENSG00000119535,ENSG00000221847,ENSG00000212128,ENSG00000206145,ENSG00000196240,ENSG00000121314,ENSG00000125910,ENSG00000196539,ENSG00000160867,ENSG00000198400,ENSG00000054118,ENSG00000070413,ENSG00000160781,ENSG00000070019,ENSG00000183454,ENSG00000101188,ENSG00000182783,ENSG00000026036,ENSG00000213809…
HP0009121	Abnormality of the axial skeleton	90	GO:0007165 - signal transduction	0.000533367	0.2386	55	179	ENSG00000196576,ENSG00000166482,ENSG00000185652,ENSG00000125510,ENSG00000116014,ENSG00000215481,ENSG00000119535,ENSG00000115904,ENSG00000221847,ENSG00000188611,ENSG00000212128,ENSG00000136560,ENSG00000196712,ENSG00000162606,ENSG00000196240,ENSG00000184611,ENSG00000121314,ENSG00000125910,ENSG00000196539,ENSG00000197976,ENSG00000027869,ENSG00000143320,ENSG00000007264,ENSG00000101188,ENSG00000182783…
HP0009121	Abnormality of the axial skeleton	90	GO:0005216 - ion channel activity	0.00145962	0.7435	26	32	ENSG00000206145,ENSG00000184611,ENSG00000047617,ENSG00000151079,ENSG00000183454,ENSG00000100427,ENSG00000169684,ENSG00000171126,ENSG00000130037,ENSG00000116032,ENSG00000099957,ENSG00000111319,ENSG00000101204,ENSG00000026559,ENSG00000134160,ENSG00000137808,ENSG00000075043,ENSG00000143630,ENSG00000162572,ENSG00000080644,ENSG00000166762,ENSG00000117971,ENSG00000187730,ENSG00000182707,ENSG00000099822…
HP0009122	Aplasia/Hypoplasia affecting bones of the axial skeleton	13	GO:0045735 - nutrient reservoir activity	0.000308904	11.0416	3	4	ENSG00000138674,ENSG00000197870,ENSG00000121335,ENSG00000141026
HP0000215	Thick upper lip vermilion	8	GO:0019825 - oxygen binding	2.32579e-07	21.4489	1	6	ENSG00000188536,ENSG00000086506,ENSG00000206178,ENSG00000206177,ENSG00000130656,ENSG00000206172
HP0000311	Round face	3	GO:0005886 - plasma membrane	2.94357e-11	2.2125	2	50	ENSG00000177462,ENSG00000177212,ENSG00000196071,ENSG00000146205,ENSG00000177151,ENSG00000196936,ENSG00000197591,ENSG00000178586,ENSG00000183130,ENSG00000197617,ENSG00000182083,ENSG00000168385,ENSG00000162727,ENSG00000198118,ENSG00000198601,ENSG00000196242,ENSG00000197454,ENSG00000196944,ENSG00000142330,ENSG00000177275,ENSG00000182783,ENSG00000197437,ENSG00000189181,ENSG00000198128,ENSG00000187080…
HP0000750	Impaired language development	78	GO:0004872 - receptor activity	2.07705e-05	0.4588	34	113	ENSG00000130702,ENSG00000196576,ENSG00000125510,ENSG00000027644,ENSG00000119535,ENSG00000212128,ENSG00000206145,ENSG00000196240,ENSG00000121314,ENSG00000160867,ENSG00000196539,ENSG00000198400,ENSG00000054118,ENSG00000070413,ENSG00000160781,ENSG00000183454,ENSG00000101188,ENSG00000182783,ENSG00000026036,ENSG00000213809,ENSG00000187701,ENSG00000183150,ENSG00000185291,ENSG00000143297,ENSG00000188558…
HP0000750	Impaired language development	78	GO:0007165 - signal transduction	0.000237041	0.2838	46	153	ENSG00000196576,ENSG00000031544,ENSG00000166482,ENSG00000125510,ENSG00000119535,ENSG00000212128,ENSG00000136560,ENSG00000196712,ENSG00000162606,ENSG00000196240,ENSG00000184611,ENSG00000121314,ENSG00000196539,ENSG00000197976,ENSG00000027869,ENSG00000143320,ENSG00000101188,ENSG00000182783,ENSG00000026036,ENSG00000149527,ENSG00000213809,ENSG00000163624,ENSG00000143622,ENSG00000187701,ENSG00000159200…
HP0000750	Impaired language development	78	GO:0045735 - nutrient reservoir activity	0.000720091	3.4177	7	7	ENSG00000184402,ENSG00000129493,ENSG00000197870,ENSG00000116604,ENSG00000138674,ENSG00000141026,ENSG00000121335
HP0000119	Abnormality of the genitourinary system	23	GO:0004872 - receptor activity	2.20163e-05	0.7066	8	61	ENSG00000184022,ENSG00000205755,ENSG00000177233,ENSG00000203664,ENSG00000183310,ENSG00000116014,ENSG00000198118,ENSG00000175221,ENSG00000206145,ENSG00000196772,ENSG00000177201,ENSG00000196240,ENSG00000125910,ENSG00000196539,ENSG00000198104,ENSG00000197617,ENSG00000182162,ENSG00000196944,ENSG00000182783,ENSG00000197437,ENSG00000187701,ENSG00000185291,ENSG00000070018,ENSG00000188558,ENSG00000197591…
HP0000119	Abnormality of the genitourinary system	23	GO:0019825 - oxygen binding	4.48369e-05	6.1117	2	7	ENSG00000086506,ENSG00000206172,ENSG00000188536,ENSG00000206178,ENSG00000206177,ENSG00000130656,ENSG00000130649
HP0000119	Abnormality of the genitourinary system	23	GO:0007165 - signal transduction	0.000197164	0.4257	12	83	ENSG00000169668,ENSG00000184022,ENSG00000180448,ENSG00000177233,ENSG00000203664,ENSG00000183310,ENSG00000116014,ENSG00000198118,ENSG00000166206,ENSG00000196712,ENSG00000196772,ENSG00000177201,ENSG00000196240,ENSG00000125910,ENSG00000196539,ENSG00000197976,ENSG00000198104,ENSG00000007264,ENSG00000197617,ENSG00000182162,ENSG00000196944,ENSG00000182783,ENSG00000197437,ENSG00000163624,ENSG00000162711…
HP0000119	Abnormality of the genitourinary system	23	GO:0005886 - plasma membrane	0.000249205	0.3807	17	101	ENSG00000178078,ENSG00000187961,ENSG00000131634,ENSG00000184022,ENSG00000205755,ENSG00000099864,ENSG00000177233,ENSG00000203664,ENSG00000183310,ENSG00000116014,ENSG00000105246,ENSG00000198118,ENSG00000172270,ENSG00000166206,ENSG00000196772,ENSG00000177201,ENSG00000196240,ENSG00000125910,ENSG00000196539,ENSG00000198104,ENSG00000182175,ENSG00000197617,ENSG00000182162,ENSG00000196944,ENSG00000182783…
HP0000508	Ptosis	9	GO:0019825 - oxygen binding	4.68058e-07	18.9546	1	6	ENSG00000188536,ENSG00000086506,ENSG00000206178,ENSG00000206177,ENSG00000130656,ENSG00000206172
HP0000078	Abnormality of the genital system	20	GO:0004872 - receptor activity	1.25749e-05	0.7755	6	57	ENSG00000177212,ENSG00000183130,ENSG00000162727,ENSG00000198601,ENSG00000177275,ENSG00000184022,ENSG00000205755,ENSG00000177535,ENSG00000153230,ENSG00000198223,ENSG00000177233,ENSG00000203664,ENSG00000183310,ENSG00000203661,ENSG00000171180,ENSG00000177462,ENSG00000116014,ENSG00000196936,ENSG00000198118,ENSG00000196242,ENSG00000175221,ENSG00000206145,ENSG00000177186,ENSG00000177489,ENSG00000196772…
HP0000078	Abnormality of the genital system	20	GO:0019825 - oxygen binding	2.25585e-05	6.918	2	7	ENSG00000086506,ENSG00000206178,ENSG00000206177,ENSG00000130656,ENSG00000206172,ENSG00000130649,ENSG00000188536
HP0000078	Abnormality of the genital system	20	GO:0005886 - plasma membrane	0.000196304	0.4101	14	93	ENSG00000177212,ENSG00000183130,ENSG00000178297,ENSG00000162727,ENSG00000178078,ENSG00000198601,ENSG00000177275,ENSG00000131634,ENSG00000115266,ENSG00000184022,ENSG00000205755,ENSG00000060558,ENSG00000120088,ENSG00000177535,ENSG00000153230,ENSG00000198223,ENSG00000099864,ENSG00000099942,ENSG00000177233,ENSG00000186297,ENSG00000203664,ENSG00000183310,ENSG00000203661,ENSG00000171180,ENSG00000177462…
HP0000078	Abnormality of the genital system	20	GO:0007165 - signal transduction	0.000568609	0.4099	10	75	ENSG00000177212,ENSG00000183130,ENSG00000162727,ENSG00000198601,ENSG00000177275,ENSG00000115266,ENSG00000169668,ENSG00000184022,ENSG00000060558,ENSG00000177535,ENSG00000153230,ENSG00000180448,ENSG00000177233,ENSG00000065717,ENSG00000186297,ENSG00000203664,ENSG00000183310,ENSG00000203661,ENSG00000171180,ENSG00000133275,ENSG00000177462,ENSG00000116014,ENSG00000196936,ENSG00000198118,ENSG00000196242…
HP0000240	Abnormality of skull size	38	GO:0004872 - receptor activity	1.89618e-08	0.7891	18	92	ENSG00000212125,ENSG00000184022,ENSG00000205755,ENSG00000177233,ENSG00000203664,ENSG00000183310,ENSG00000143127,ENSG00000125510,ENSG00000116014,ENSG00000198118,ENSG00000175221,ENSG00000212128,ENSG00000206145,ENSG00000196772,ENSG00000177201,ENSG00000196240,ENSG00000121314,ENSG00000125910,ENSG00000196539,ENSG00000160867,ENSG00000186136,ENSG00000198104,ENSG00000070413,ENSG00000197617,ENSG00000070019…
HP0000240	Abnormality of skull size	38	GO:0007165 - signal transduction	6.26355e-06	0.4322	23	120	ENSG00000212125,ENSG00000169668,ENSG00000184022,ENSG00000180448,ENSG00000177233,ENSG00000185532,ENSG00000166482,ENSG00000203664,ENSG00000183310,ENSG00000125510,ENSG00000116014,ENSG00000215481,ENSG00000108599,ENSG00000198118,ENSG00000188611,ENSG00000212128,ENSG00000162606,ENSG00000196772,ENSG00000177201,ENSG00000196240,ENSG00000121314,ENSG00000125910,ENSG00000196539,ENSG00000197976,ENSG00000186136…
HP0009485	Radial deviation of the hand or of fingers of the hand	18	GO:0019825 - oxygen binding	9.71452e-06	10.8512	1	6	ENSG00000086506,ENSG00000206178,ENSG00000206177,ENSG00000130656,ENSG00000206172,ENSG00000188536
HP0002012	Abnormality of the abdominal organs	24	GO:0004872 - receptor activity	7.07792e-07	0.8417	10	66	ENSG00000184022,ENSG00000205755,ENSG00000177233,ENSG00000203664,ENSG00000183310,ENSG00000027644,ENSG00000198118,ENSG00000196772,ENSG00000177201,ENSG00000196240,ENSG00000196539,ENSG00000198400,ENSG00000198104,ENSG00000070413,ENSG00000197617,ENSG00000160781,ENSG00000182162,ENSG00000183454,ENSG00000196944,ENSG00000182783,ENSG00000197437,ENSG00000187701,ENSG00000185291,ENSG00000143297,ENSG00000188558…
HP0002012	Abnormality of the abdominal organs	24	GO:0007165 - signal transduction	7.84984e-06	0.5312	14	86	ENSG00000184022,ENSG00000177233,ENSG00000185532,ENSG00000166482,ENSG00000203664,ENSG00000183310,ENSG00000172156,ENSG00000108599,ENSG00000198118,ENSG00000196712,ENSG00000196772,ENSG00000162606,ENSG00000177201,ENSG00000196240,ENSG00000196539,ENSG00000197976,ENSG00000198104,ENSG00000027869,ENSG00000143320,ENSG00000197617,ENSG00000182162,ENSG00000196944,ENSG00000182783,ENSG00000197437,ENSG00000149527…
HP0000309	Abnormality of the midface	15	GO:0019825 - oxygen binding	1.55676e-05	9.9097	1	6	ENSG00000086506,ENSG00000206178,ENSG00000206177,ENSG00000130656,ENSG00000206172,ENSG00000188536
HP0000356	Abnormality of the outer ear	64	GO:0004872 - receptor activity	0.000430005	0.4298	28	85	ENSG00000130702,ENSG00000125510,ENSG00000188372,ENSG00000027644,ENSG00000119535,ENSG00000206145,ENSG00000196240,ENSG00000196539,ENSG00000160867,ENSG00000198400,ENSG00000054118,ENSG00000070413,ENSG00000160781,ENSG00000101188,ENSG00000183454,ENSG00000182783,ENSG00000026036,ENSG00000187701,ENSG00000185291,ENSG00000163291,ENSG00000143297,ENSG00000188558,ENSG00000060491,ENSG00000196189,ENSG00000099904…
HP0009179	Deviation of the 5th finger	18	GO:0019825 - oxygen binding	9.71452e-06	10.8512	1	6	ENSG00000086506,ENSG00000206178,ENSG00000206177,ENSG00000130656,ENSG00000206172,ENSG00000188536
HP0000001	All	197	GO:0008233 - peptidase activity	0.00052283	0.4108	59	86	ENSG00000124486,ENSG00000166192,ENSG00000101294,ENSG00000095917,ENSG00000184979,ENSG00000197253,ENSG00000131187,ENSG00000122861,ENSG00000103269,ENSG00000155313,ENSG00000188886,ENSG00000005206,ENSG00000185873,ENSG00000104324,ENSG00000172009,ENSG00000187720,ENSG00000145194,ENSG00000101182,ENSG00000087128,ENSG00000099953,ENSG00000198092,ENSG00000169918,ENSG00000196364,ENSG00000111667,ENSG00000125656…
HP0006493	Aplasia/Hypoplasia involving bones of the lower limbs	9	GO:0007165 - signal transduction	4.8293e-08	0.9044	8	60	ENSG00000177212,ENSG00000183130,ENSG00000162727,ENSG00000198601,ENSG00000177275,ENSG00000125522,ENSG00000184022,ENSG00000099901,ENSG00000177535,ENSG00000153230,ENSG00000177233,ENSG00000137764,ENSG00000203664,ENSG00000183310,ENSG00000203661,ENSG00000171180,ENSG00000125510,ENSG00000177462,ENSG00000196936,ENSG00000198118,ENSG00000115904,ENSG00000196242,ENSG00000151577,ENSG00000177186,ENSG00000177489…
HP0006493	Aplasia/Hypoplasia involving bones of the lower limbs	9	GO:0005886 - plasma membrane	1.32634e-06	0.7397	8	66	ENSG00000177212,ENSG00000183130,ENSG00000162727,ENSG00000184304,ENSG00000198601,ENSG00000177275,ENSG00000183023,ENSG00000125522,ENSG00000184022,ENSG00000177535,ENSG00000153230,ENSG00000171126,ENSG00000177233,ENSG00000203664,ENSG00000183310,ENSG00000203661,ENSG00000171180,ENSG00000125510,ENSG00000177462,ENSG00000125841,ENSG00000196936,ENSG00000198118,ENSG00000093010,ENSG00000115904,ENSG00000196242…
HP0006493	Aplasia/Hypoplasia involving bones of the lower limbs	9	GO:0030528 - transcription regulator activity	0.000224762	1.67	4	17	ENSG00000198353,ENSG00000125533,ENSG00000123407,ENSG00000101190,ENSG00000100084,ENSG00000123388,ENSG00000037965,ENSG00000130700,ENSG00000197472,ENSG00000063515,ENSG00000125878,ENSG00000172789,ENSG00000171703,ENSG00000197757,ENSG00000123364,ENSG00000180818,ENSG00000180806
HP0002213	Fine hair	5	GO:0004872 - receptor activity	2.78609e-05	1.7889	2	19	ENSG00000070018,ENSG00000212127,ENSG00000212125,ENSG00000121318,ENSG00000212128,ENSG00000213809,ENSG00000212124,ENSG00000183542,ENSG00000150086,ENSG00000013588,ENSG00000183150,ENSG00000121314,ENSG00000111291,ENSG00000153246,ENSG00000115221,ENSG00000186136,ENSG00000212126,ENSG00000121381,ENSG00000121377
HP0004097	Deviated fingers	18	GO:0019825 - oxygen binding	9.71452e-06	10.8512	1	6	ENSG00000086506,ENSG00000206178,ENSG00000206177,ENSG00000130656,ENSG00000206172,ENSG00000188536
HP0000365	Hearing impairment	12	GO:0005886 - plasma membrane	1.00167e-07	0.9358	8	58	ENSG00000177212,ENSG00000196071,ENSG00000056998,ENSG00000177151,ENSG00000103942,ENSG00000183130,ENSG00000197617,ENSG00000162727,ENSG00000184304,ENSG00000198601,ENSG00000182162,ENSG00000196944,ENSG00000177275,ENSG00000182783,ENSG00000197437,ENSG00000187080,ENSG00000184022,ENSG00000205755,ENSG00000187701,ENSG00000177535,ENSG00000153230,ENSG00000177174,ENSG00000198223,ENSG00000177233,ENSG00000221888…
HP0000365	Hearing impairment	12	GO:0007165 - signal transduction	1.15035e-07	0.9768	5	51	ENSG00000177212,ENSG00000196071,ENSG00000177151,ENSG00000183130,ENSG00000197617,ENSG00000162727,ENSG00000198601,ENSG00000182162,ENSG00000196944,ENSG00000177275,ENSG00000182783,ENSG00000197437,ENSG00000187080,ENSG00000162711,ENSG00000184022,ENSG00000187701,ENSG00000177535,ENSG00000153230,ENSG00000177174,ENSG00000177233,ENSG00000185532,ENSG00000221888,ENSG00000203664,ENSG00000183310,ENSG00000203661…
HP0002007	Frontal bossing	20	GO:0005216 - ion channel activity	0.000387984	1.7558	9	15	ENSG00000075043,ENSG00000169684,ENSG00000162572,ENSG00000187730,ENSG00000206145,ENSG00000184611,ENSG00000099957,ENSG00000080644,ENSG00000175344,ENSG00000101204,ENSG00000026559,ENSG00000166762,ENSG00000134160,ENSG00000150086,ENSG00000117971
HP0001863	Clinodactyly of feet	7	GO:0019825 - oxygen binding	6.9176e-07	17.6775	1	6	ENSG00000188536,ENSG00000086506,ENSG00000206178,ENSG00000206177,ENSG00000130656,ENSG00000206172
HP0000178	Abnormality of lower lip	15	GO:0019825 - oxygen binding	6.56922e-06	11.6885	1	6	ENSG00000086506,ENSG00000206178,ENSG00000206177,ENSG00000130656,ENSG00000206172,ENSG00000188536
HP0000178	Abnormality of lower lip	15	GO:0009653 - anatomical structure morphogenesis	0.000691786	3.7126	4	7	ENSG00000136238,ENSG00000099949,ENSG00000100084,ENSG00000070371,ENSG00000063515,ENSG00000185608,ENSG00000149922
HP0000347	Micrognathia	12	GO:0045735 - nutrient reservoir activity	0.000282692	11.3249	3	4	ENSG00000138674,ENSG00000197870,ENSG00000121335,ENSG00000141026
HP0010461	Abnormality of the male genitalia	17	GO:0019825 - oxygen binding	4.65673e-06	9.0881	2	7	ENSG00000086506,ENSG00000206178,ENSG00000206177,ENSG00000130656,ENSG00000206172,ENSG00000130649,ENSG00000188536
HP0010461	Abnormality of the male genitalia	17	GO:0008233 - peptidase activity	0.000610485	1.2022	4	21	ENSG00000103326,ENSG00000178297,ENSG00000172009,ENSG00000185198,ENSG00000197253,ENSG00000196415,ENSG00000151651,ENSG00000103269,ENSG00000197561,ENSG00000197540,ENSG00000197766,ENSG00000172236,ENSG00000008382,ENSG00000005206,ENSG00000196364,ENSG00000106066,ENSG00000142002,ENSG00000116176,ENSG00000185294,ENSG00000115257,ENSG00000095917
HP0006494	Aplasia/Hypoplasia involving bones of the feet	9	GO:0007165 - signal transduction	4.8293e-08	0.9044	8	60	ENSG00000177212,ENSG00000183130,ENSG00000162727,ENSG00000198601,ENSG00000177275,ENSG00000125522,ENSG00000184022,ENSG00000099901,ENSG00000177535,ENSG00000153230,ENSG00000177233,ENSG00000137764,ENSG00000203664,ENSG00000183310,ENSG00000203661,ENSG00000171180,ENSG00000125510,ENSG00000177462,ENSG00000196936,ENSG00000198118,ENSG00000115904,ENSG00000196242,ENSG00000151577,ENSG00000177186,ENSG00000177489…
HP0006494	Aplasia/Hypoplasia involving bones of the feet	9	GO:0005886 - plasma membrane	1.32634e-06	0.7397	8	66	ENSG00000177212,ENSG00000183130,ENSG00000162727,ENSG00000184304,ENSG00000198601,ENSG00000177275,ENSG00000183023,ENSG00000125522,ENSG00000184022,ENSG00000177535,ENSG00000153230,ENSG00000171126,ENSG00000177233,ENSG00000203664,ENSG00000183310,ENSG00000203661,ENSG00000171180,ENSG00000125510,ENSG00000177462,ENSG00000125841,ENSG00000196936,ENSG00000198118,ENSG00000093010,ENSG00000115904,ENSG00000196242…
HP0006494	Aplasia/Hypoplasia involving bones of the feet	9	GO:0030528 - transcription regulator activity	0.000224762	1.67	4	17	ENSG00000198353,ENSG00000125533,ENSG00000123407,ENSG00000101190,ENSG00000100084,ENSG00000123388,ENSG00000037965,ENSG00000130700,ENSG00000197472,ENSG00000063515,ENSG00000125878,ENSG00000172789,ENSG00000171703,ENSG00000197757,ENSG00000123364,ENSG00000180818,ENSG00000180806
HP0100276	Skin pits	3	GO:0009653 - anatomical structure morphogenesis	2.48188e-05	12.9288	2	5	ENSG00000185608,ENSG00000100084,ENSG00000063515,ENSG00000099949,ENSG00000070371
HP0100277	Periauricular skin pits	3	GO:0009653 - anatomical structure morphogenesis	2.48188e-05	12.9288	2	5	ENSG00000185608,ENSG00000100084,ENSG00000063515,ENSG00000099949,ENSG00000070371
HP0004207	Abnormality of the 5th finger	20	GO:0019825 - oxygen binding	4.36711e-05	8.0844	1	6	ENSG00000086506,ENSG00000206178,ENSG00000206177,ENSG00000130656,ENSG00000206172,ENSG00000188536
HP0004207	Abnormality of the 5th finger	20	GO:0005216 - ion channel activity	0.000324556	1.9324	8	14	ENSG00000130037,ENSG00000206145,ENSG00000047617,ENSG00000099957,ENSG00000151079,ENSG00000111319,ENSG00000154803,ENSG00000026559,ENSG00000163873,ENSG00000134160,ENSG00000111262,ENSG00000103249,ENSG00000137808,ENSG00000196557
HP0008050	Abnormality of the palpebral fissures	48	GO:0005515 - protein binding	0.000345623	0.1439	42	340	ENSG00000072310,ENSG00000213347,ENSG00000187608,ENSG00000147869,ENSG00000163960,ENSG00000179085,ENSG00000185615,ENSG00000013364,ENSG00000107404,ENSG00000141905,ENSG00000178951,ENSG00000116014,ENSG00000197635,ENSG00000174827,ENSG00000152147,ENSG00000119401,ENSG00000115904,ENSG00000102882,ENSG00000163322,ENSG00000131788,ENSG00000103126,ENSG00000049540,ENSG00000172270,ENSG00000136560,ENSG00000184611…
HP0000431	Broad nasal bridge	16	GO:0004872 - receptor activity	2.10063e-08	1.0696	7	62	ENSG00000130702,ENSG00000184022,ENSG00000205755,ENSG00000177233,ENSG00000203664,ENSG00000183310,ENSG00000143127,ENSG00000125510,ENSG00000198118,ENSG00000206145,ENSG00000196772,ENSG00000177201,ENSG00000196240,ENSG00000196539,ENSG00000198104,ENSG00000197617,ENSG00000182162,ENSG00000196944,ENSG00000101188,ENSG00000183454,ENSG00000182783,ENSG00000197437,ENSG00000026036,ENSG00000187701,ENSG00000185291…
HP0000431	Broad nasal bridge	16	GO:0007165 - signal transduction	5.31767e-06	0.5817	8	78	ENSG00000169668,ENSG00000184022,ENSG00000177233,ENSG00000166482,ENSG00000203664,ENSG00000183310,ENSG00000125510,ENSG00000172156,ENSG00000108599,ENSG00000198118,ENSG00000196712,ENSG00000196772,ENSG00000177201,ENSG00000196240,ENSG00000196539,ENSG00000197976,ENSG00000198104,ENSG00000197617,ENSG00000182162,ENSG00000196944,ENSG00000101188,ENSG00000182783,ENSG00000197437,ENSG00000026036,ENSG00000162711…
HP0000431	Broad nasal bridge	16	GO:0019825 - oxygen binding	0.000149145	6.2732	1	6	ENSG00000086506,ENSG00000206172,ENSG00000188536,ENSG00000206178,ENSG00000206177,ENSG00000130656
HP0000431	Broad nasal bridge	16	GO:0005886 - plasma membrane	0.000744243	0.3696	14	89	ENSG00000131634,ENSG00000063015,ENSG00000184022,ENSG00000205755,ENSG00000177233,ENSG00000203664,ENSG00000183310,ENSG00000125266,ENSG00000125510,ENSG00000039068,ENSG00000198118,ENSG00000196772,ENSG00000177201,ENSG00000196240,ENSG00000196539,ENSG00000168509,ENSG00000198104,ENSG00000197617,ENSG00000182162,ENSG00000196944,ENSG00000101188,ENSG00000183454,ENSG00000182783,ENSG00000197437,ENSG00000187701…
HP0002817	Abnormality of the upper limb	57	GO:0004872 - receptor activity	7.19416e-05	0.4841	23	91	ENSG00000130702,ENSG00000125510,ENSG00000027644,ENSG00000119535,ENSG00000221847,ENSG00000206145,ENSG00000196240,ENSG00000160867,ENSG00000196539,ENSG00000198400,ENSG00000054118,ENSG00000070413,ENSG00000160781,ENSG00000183454,ENSG00000101188,ENSG00000182783,ENSG00000026036,ENSG00000187701,ENSG00000185291,ENSG00000143297,ENSG00000188558,ENSG00000060491,ENSG00000196189,ENSG00000099904,ENSG00000177212…
HP0001760	Abnormality of the feet	39	GO:0004872 - receptor activity	3.20633e-06	0.6645	21	80	ENSG00000130702,ENSG00000184022,ENSG00000205755,ENSG00000177233,ENSG00000203664,ENSG00000183310,ENSG00000125510,ENSG00000222040,ENSG00000119535,ENSG00000198118,ENSG00000151577,ENSG00000206145,ENSG00000196772,ENSG00000177201,ENSG00000196240,ENSG00000196539,ENSG00000198104,ENSG00000054118,ENSG00000070413,ENSG00000197617,ENSG00000182162,ENSG00000183454,ENSG00000101188,ENSG00000196944,ENSG00000182783…
HP0001760	Abnormality of the feet	39	GO:0005886 - plasma membrane	0.000301297	0.3146	31	133	ENSG00000131634,ENSG00000184022,ENSG00000130545,ENSG00000205755,ENSG00000063660,ENSG00000163286,ENSG00000177233,ENSG00000124785,ENSG00000203664,ENSG00000115677,ENSG00000183310,ENSG00000125510,ENSG00000197635,ENSG00000222040,ENSG00000168385,ENSG00000119535,ENSG00000198118,ENSG00000115904,ENSG00000093010,ENSG00000142330,ENSG00000151577,ENSG00000116885,ENSG00000196772,ENSG00000177201,ENSG00000196240…
HP0001263	Developmental delay	80	GO:0004872 - receptor activity	2.07705e-05	0.4588	35	113	ENSG00000130702,ENSG00000196576,ENSG00000125510,ENSG00000027644,ENSG00000119535,ENSG00000212128,ENSG00000206145,ENSG00000196240,ENSG00000121314,ENSG00000160867,ENSG00000196539,ENSG00000198400,ENSG00000054118,ENSG00000070413,ENSG00000160781,ENSG00000183454,ENSG00000101188,ENSG00000182783,ENSG00000026036,ENSG00000213809,ENSG00000187701,ENSG00000183150,ENSG00000185291,ENSG00000143297,ENSG00000188558…
HP0001263	Developmental delay	80	GO:0007165 - signal transduction	0.000237041	0.2838	47	153	ENSG00000196576,ENSG00000031544,ENSG00000166482,ENSG00000125510,ENSG00000119535,ENSG00000212128,ENSG00000136560,ENSG00000196712,ENSG00000162606,ENSG00000196240,ENSG00000184611,ENSG00000121314,ENSG00000196539,ENSG00000197976,ENSG00000027869,ENSG00000143320,ENSG00000101188,ENSG00000182783,ENSG00000026036,ENSG00000149527,ENSG00000213809,ENSG00000163624,ENSG00000143622,ENSG00000187701,ENSG00000159200…
HP0001263	Developmental delay	80	GO:0045735 - nutrient reservoir activity	0.000720091	3.4177	7	7	ENSG00000184402,ENSG00000129493,ENSG00000197870,ENSG00000116604,ENSG00000138674,ENSG00000141026,ENSG00000121335
HP0000929	Abnormality of the skull	79	GO:0045735 - nutrient reservoir activity	3.62867e-05	4.0205	10	9	ENSG00000184402,ENSG00000089692,ENSG00000129493,ENSG00000197870,ENSG00000116604,ENSG00000138674,ENSG00000141026,ENSG00000121335,ENSG00000099822
HP0000929	Abnormality of the skull	79	GO:0004872 - receptor activity	8.19097e-05	0.3922	34	122	ENSG00000131871,ENSG00000130702,ENSG00000196576,ENSG00000125510,ENSG00000116014,ENSG00000027644,ENSG00000119535,ENSG00000221847,ENSG00000212128,ENSG00000206145,ENSG00000196240,ENSG00000121314,ENSG00000125910,ENSG00000196539,ENSG00000160867,ENSG00000198400,ENSG00000054118,ENSG00000070413,ENSG00000160781,ENSG00000070019,ENSG00000183454,ENSG00000101188,ENSG00000182783,ENSG00000026036,ENSG00000213809…
HP0000929	Abnormality of the skull	79	GO:0007165 - signal transduction	0.000785605	0.2378	49	169	ENSG00000196576,ENSG00000166482,ENSG00000185652,ENSG00000125510,ENSG00000116014,ENSG00000215481,ENSG00000119535,ENSG00000115904,ENSG00000221847,ENSG00000188611,ENSG00000212128,ENSG00000136560,ENSG00000196712,ENSG00000162606,ENSG00000196240,ENSG00000184611,ENSG00000121314,ENSG00000125910,ENSG00000196539,ENSG00000197976,ENSG00000027869,ENSG00000143320,ENSG00000007264,ENSG00000101188,ENSG00000182783…
HP0000163	Abnormality of the oral cavity	58	GO:0004872 - receptor activity	0.000217004	0.4066	23	102	ENSG00000125510,ENSG00000116014,ENSG00000027644,ENSG00000068078,ENSG00000119535,ENSG00000212128,ENSG00000206145,ENSG00000196240,ENSG00000121314,ENSG00000125910,ENSG00000196539,ENSG00000198400,ENSG00000054118,ENSG00000070413,ENSG00000160781,ENSG00000070019,ENSG00000183454,ENSG00000182783,ENSG00000213809,ENSG00000127418,ENSG00000187701,ENSG00000183150,ENSG00000185291,ENSG00000143297,ENSG00000188558…
HP0000163	Abnormality of the oral cavity	58	GO:0045735 - nutrient reservoir activity	0.000484351	3.719	8	7	ENSG00000129493,ENSG00000197870,ENSG00000116604,ENSG00000138674,ENSG00000141026,ENSG00000121335,ENSG00000099822
HP0009794	Branchial anomaly	3	GO:0009653 - anatomical structure morphogenesis	2.48188e-05	12.9288	2	5	ENSG00000185608,ENSG00000100084,ENSG00000063515,ENSG00000099949,ENSG00000070371
HP0000316	Hypertelorism	30	GO:0007165 - signal transduction	1.3504e-05	0.47	20	98	ENSG00000169668,ENSG00000184022,ENSG00000177233,ENSG00000166482,ENSG00000203664,ENSG00000183310,ENSG00000145214,ENSG00000147571,ENSG00000125510,ENSG00000172156,ENSG00000125388,ENSG00000108599,ENSG00000198118,ENSG00000136560,ENSG00000196712,ENSG00000160220,ENSG00000196772,ENSG00000177201,ENSG00000196240,ENSG00000184611,ENSG00000196539,ENSG00000197976,ENSG00000198104,ENSG00000197617,ENSG00000182162…
HP0000316	Hypertelorism	30	GO:0004872 - receptor activity	1.42002e-05	0.675	15	68	ENSG00000130702,ENSG00000184022,ENSG00000205755,ENSG00000177233,ENSG00000203664,ENSG00000183310,ENSG00000125510,ENSG00000068078,ENSG00000198118,ENSG00000206145,ENSG00000196772,ENSG00000087301,ENSG00000177201,ENSG00000196240,ENSG00000196539,ENSG00000198104,ENSG00000070413,ENSG00000197617,ENSG00000182162,ENSG00000101188,ENSG00000196944,ENSG00000182783,ENSG00000197437,ENSG00000026036,ENSG00000127418…
HP0000316	Hypertelorism	30	GO:0019825 - oxygen binding	0.000757954	4.3671	1	6	ENSG00000086506,ENSG00000206172,ENSG00000188536,ENSG00000206178,ENSG00000206177,ENSG00000130656
HP0002977	Aplasia/Hypoplasia involving the central nervous system	34	GO:0004872 - receptor activity	3.54575e-05	0.6039	13	72	ENSG00000184022,ENSG00000205755,ENSG00000177233,ENSG00000203664,ENSG00000183310,ENSG00000143127,ENSG00000116014,ENSG00000068078,ENSG00000198118,ENSG00000175221,ENSG00000206145,ENSG00000196772,ENSG00000177201,ENSG00000196240,ENSG00000125910,ENSG00000196539,ENSG00000198104,ENSG00000070413,ENSG00000197617,ENSG00000070019,ENSG00000182162,ENSG00000183454,ENSG00000196944,ENSG00000182783,ENSG00000197437…
HP0002977	Aplasia/Hypoplasia involving the central nervous system	34	GO:0007165 - signal transduction	0.000461119	0.3508	19	99	ENSG00000169668,ENSG00000184022,ENSG00000180448,ENSG00000177233,ENSG00000185532,ENSG00000166482,ENSG00000203664,ENSG00000145214,ENSG00000183310,ENSG00000116014,ENSG00000215481,ENSG00000125388,ENSG00000108599,ENSG00000198118,ENSG00000090376,ENSG00000196772,ENSG00000177201,ENSG00000196240,ENSG00000125910,ENSG00000196539,ENSG00000197976,ENSG00000198104,ENSG00000007264,ENSG00000197617,ENSG00000182162…
HP0000154	Wide mouth	7	GO:0005829 - cytosol	4.10015e-05	1.8687	5	18	ENSG00000160208,ENSG00000142182,ENSG00000184304,ENSG00000160191,ENSG00000196792,ENSG00000160188,ENSG00000132376,ENSG00000160200,ENSG00000160207,ENSG00000141959,ENSG00000108602,ENSG00000167193,ENSG00000176974,ENSG00000183570,ENSG00000160209,ENSG00000184787,ENSG00000160216,ENSG00000160294
HP0000154	Wide mouth	7	GO:0005737 - cytoplasm	0.000290434	0.563	6	45	ENSG00000171962,ENSG00000092108,ENSG00000197879,ENSG00000160224,ENSG00000131899,ENSG00000142182,ENSG00000160282,ENSG00000177302,ENSG00000196792,ENSG00000160202,ENSG00000160188,ENSG00000160200,ENSG00000182871,ENSG00000184900,ENSG00000142178,ENSG00000141959,ENSG00000108602,ENSG00000167193,ENSG00000176974,ENSG00000154803,ENSG00000160213,ENSG00000183570,ENSG00000183255,ENSG00000160255,ENSG00000166484…
HP0000154	Wide mouth	7	GO:0003774 - motor activity	0.000981597	8.0703	4	4	ENSG00000197879,ENSG00000142156,ENSG00000091536,ENSG00000133030
HP0009116	Aplasia/Hypoplasia involving bones of the skull	13	GO:0045735 - nutrient reservoir activity	0.000308904	11.0416	3	4	ENSG00000138674,ENSG00000197870,ENSG00000121335,ENSG00000141026
HP0000035	Abnormality of the testis	11	GO:0019825 - oxygen binding	1.38819e-06	11.1058	2	7	ENSG00000086506,ENSG00000206178,ENSG00000206177,ENSG00000130656,ENSG00000206172,ENSG00000130649,ENSG00000188536
HP0000035	Abnormality of the testis	11	GO:0008233 - peptidase activity	0.000143786	1.5168	3	20	ENSG00000103326,ENSG00000178297,ENSG00000172009,ENSG00000185198,ENSG00000197253,ENSG00000196415,ENSG00000151651,ENSG00000103269,ENSG00000197561,ENSG00000197540,ENSG00000197766,ENSG00000172236,ENSG00000008382,ENSG00000005206,ENSG00000196364,ENSG00000142002,ENSG00000116176,ENSG00000185294,ENSG00000115257,ENSG00000095917
HP0004329	Abnormality of the posterior segment of the eye	3	GO:0030528 - transcription regulator activity	1.41633e-08	8.166	2	11	ENSG00000138136,ENSG00000198353,ENSG00000180806,ENSG00000172789,ENSG00000123388,ENSG00000123407,ENSG00000180818,ENSG00000197757,ENSG00000123364,ENSG00000037965,ENSG00000107807
HP0004329	Abnormality of the posterior segment of the eye	3	GO:0007275 - multicellular organismal development	2.28949e-08	4.3929	2	14	ENSG00000138136,ENSG00000198353,ENSG00000180806,ENSG00000107821,ENSG00000172789,ENSG00000123388,ENSG00000123407,ENSG00000180818,ENSG00000197757,ENSG00000123405,ENSG00000123364,ENSG00000037965,ENSG00000095539,ENSG00000107807
HP0004329	Abnormality of the posterior segment of the eye	3	GO:0003700 - transcription factor activity	1.00461e-06	3.8121	2	13	ENSG00000138136,ENSG00000198353,ENSG00000180806,ENSG00000172789,ENSG00000123388,ENSG00000123407,ENSG00000180818,ENSG00000197757,ENSG00000123405,ENSG00000123364,ENSG00000037965,ENSG00000170653,ENSG00000107807
HP0000232	Everted lower lip vermilion	4	GO:0009653 - anatomical structure morphogenesis	0.000229868	11.9259	1	4	ENSG00000100084,ENSG00000063515,ENSG00000185608,ENSG00000070371
HP0000209	Abnormality of the jaws	36	GO:0004872 - receptor activity	2.87327e-10	1.0292	15	82	ENSG00000212125,ENSG00000184022,ENSG00000205755,ENSG00000177233,ENSG00000203664,ENSG00000183310,ENSG00000143127,ENSG00000068078,ENSG00000119535,ENSG00000198118,ENSG00000212128,ENSG00000196772,ENSG00000177201,ENSG00000196240,ENSG00000121314,ENSG00000196539,ENSG00000186136,ENSG00000198104,ENSG00000054118,ENSG00000197617,ENSG00000070019,ENSG00000182162,ENSG00000183454,ENSG00000196944,ENSG00000182783…
HP0000209	Abnormality of the jaws	36	GO:0007165 - signal transduction	8.16535e-07	0.5337	23	104	ENSG00000167004,ENSG00000212125,ENSG00000184022,ENSG00000177233,ENSG00000166482,ENSG00000203664,ENSG00000145214,ENSG00000183310,ENSG00000215481,ENSG00000172156,ENSG00000125388,ENSG00000108599,ENSG00000119535,ENSG00000198118,ENSG00000212128,ENSG00000136560,ENSG00000196712,ENSG00000196772,ENSG00000177201,ENSG00000196240,ENSG00000184611,ENSG00000121314,ENSG00000196539,ENSG00000197976,ENSG00000186136…
HP0001098	Abnormality of the fundus	3	GO:0030528 - transcription regulator activity	1.41633e-08	8.166	2	11	ENSG00000138136,ENSG00000198353,ENSG00000180806,ENSG00000172789,ENSG00000123388,ENSG00000123407,ENSG00000180818,ENSG00000197757,ENSG00000123364,ENSG00000037965,ENSG00000107807
HP0001098	Abnormality of the fundus	3	GO:0007275 - multicellular organismal development	2.28949e-08	4.3929	2	14	ENSG00000138136,ENSG00000198353,ENSG00000180806,ENSG00000107821,ENSG00000172789,ENSG00000123388,ENSG00000123407,ENSG00000180818,ENSG00000197757,ENSG00000123405,ENSG00000123364,ENSG00000037965,ENSG00000095539,ENSG00000107807
HP0001098	Abnormality of the fundus	3	GO:0003700 - transcription factor activity	1.00461e-06	3.8121	2	13	ENSG00000138136,ENSG00000198353,ENSG00000180806,ENSG00000172789,ENSG00000123388,ENSG00000123407,ENSG00000180818,ENSG00000197757,ENSG00000123405,ENSG00000123364,ENSG00000037965,ENSG00000170653,ENSG00000107807
HP0000811	Abnormal external genitalia	18	GO:0019825 - oxygen binding	6.49226e-06	8.5908	2	7	ENSG00000086506,ENSG00000206178,ENSG00000206177,ENSG00000130656,ENSG00000206172,ENSG00000130649,ENSG00000188536
HP0000489	Abnormality of globe location or size	48	GO:0007165 - signal transduction	3.43284e-06	0.4146	30	135	ENSG00000166482,ENSG00000125510,ENSG00000188611,ENSG00000212128,ENSG00000136560,ENSG00000196712,ENSG00000160220,ENSG00000196240,ENSG00000184611,ENSG00000121314,ENSG00000196539,ENSG00000197976,ENSG00000101188,ENSG00000182783,ENSG00000026036,ENSG00000160193,ENSG00000149527,ENSG00000213809,ENSG00000187701,ENSG00000159200,ENSG00000183150,ENSG00000141314,ENSG00000087266,ENSG00000188558,ENSG00000088320…
HP0000489	Abnormality of globe location or size	48	GO:0004872 - receptor activity	4.39121e-06	0.5843	21	93	ENSG00000130702,ENSG00000125510,ENSG00000068078,ENSG00000212128,ENSG00000206145,ENSG00000196240,ENSG00000121314,ENSG00000196539,ENSG00000070413,ENSG00000101188,ENSG00000182783,ENSG00000026036,ENSG00000213809,ENSG00000127418,ENSG00000187701,ENSG00000185291,ENSG00000183150,ENSG00000188558,ENSG00000060491,ENSG00000099904,ENSG00000212126,ENSG00000177212,ENSG00000183130,ENSG00000198601,ENSG00000177535…
HP0001999	Facial dysmorphism	23	GO:0004872 - receptor activity	1.24433e-06	0.8133	10	66	ENSG00000184022,ENSG00000205755,ENSG00000177233,ENSG00000203664,ENSG00000183310,ENSG00000198118,ENSG00000221847,ENSG00000206145,ENSG00000196772,ENSG00000177201,ENSG00000196240,ENSG00000196539,ENSG00000198104,ENSG00000070413,ENSG00000197617,ENSG00000182162,ENSG00000196944,ENSG00000182783,ENSG00000197437,ENSG00000187701,ENSG00000185291,ENSG00000215021,ENSG00000188558,ENSG00000178586,ENSG00000197591…
HP0001999	Facial dysmorphism	23	GO:0005886 - plasma membrane	1.47801e-06	0.5086	18	113	ENSG00000187961,ENSG00000131634,ENSG00000184022,ENSG00000205755,ENSG00000173262,ENSG00000063660,ENSG00000139192,ENSG00000177233,ENSG00000124785,ENSG00000203664,ENSG00000115677,ENSG00000183310,ENSG00000185652,ENSG00000139182,ENSG00000168385,ENSG00000198118,ENSG00000093010,ENSG00000142330,ENSG00000221847,ENSG00000196772,ENSG00000177201,ENSG00000196240,ENSG00000196539,ENSG00000164199,ENSG00000112799…
HP0001999	Facial dysmorphism	23	GO:0019825 - oxygen binding	0.000425982	4.9864	1	6	ENSG00000086506,ENSG00000206172,ENSG00000188536,ENSG00000206178,ENSG00000206177,ENSG00000130656
HP0001999	Facial dysmorphism	23	GO:0007165 - signal transduction	0.000574144	0.3867	15	82	ENSG00000169668,ENSG00000184022,ENSG00000177233,ENSG00000203664,ENSG00000183310,ENSG00000185652,ENSG00000198118,ENSG00000221847,ENSG00000196772,ENSG00000177201,ENSG00000196240,ENSG00000196539,ENSG00000197976,ENSG00000198104,ENSG00000197617,ENSG00000182162,ENSG00000196944,ENSG00000182783,ENSG00000197437,ENSG00000149527,ENSG00000162711,ENSG00000187701,ENSG00000159200,ENSG00000041353,ENSG00000188558…
HP0001257	Spasticity	6	GO:0005886 - plasma membrane	1.2502e-10	1.3831	5	51	ENSG00000177212,ENSG00000196071,ENSG00000177151,ENSG00000183130,ENSG00000197617,ENSG00000162727,ENSG00000184304,ENSG00000198601,ENSG00000196944,ENSG00000182783,ENSG00000177275,ENSG00000197437,ENSG00000187080,ENSG00000184022,ENSG00000187701,ENSG00000120088,ENSG00000177535,ENSG00000153230,ENSG00000177174,ENSG00000177233,ENSG00000221888,ENSG00000180638,ENSG00000203664,ENSG00000183310,ENSG00000203661…
HP0200006	Slanting of the palpebral fissures	34	GO:0019825 - oxygen binding	0.000425982	4.9864	1	6	ENSG00000086506,ENSG00000206172,ENSG00000188536,ENSG00000206178,ENSG00000206177,ENSG00000130656
HP0001764	Small feet	8	GO:0007165 - signal transduction	4.98133e-08	0.9142	7	59	ENSG00000177212,ENSG00000183130,ENSG00000162727,ENSG00000198601,ENSG00000177275,ENSG00000125522,ENSG00000184022,ENSG00000099901,ENSG00000177535,ENSG00000153230,ENSG00000177233,ENSG00000137764,ENSG00000203664,ENSG00000183310,ENSG00000203661,ENSG00000171180,ENSG00000125510,ENSG00000177462,ENSG00000196936,ENSG00000198118,ENSG00000115904,ENSG00000196242,ENSG00000177186,ENSG00000177489,ENSG00000196772…
HP0001764	Small feet	8	GO:0005886 - plasma membrane	2.8045e-06	0.7223	7	64	ENSG00000177212,ENSG00000183130,ENSG00000162727,ENSG00000184304,ENSG00000198601,ENSG00000177275,ENSG00000183023,ENSG00000125522,ENSG00000184022,ENSG00000177535,ENSG00000153230,ENSG00000171126,ENSG00000177233,ENSG00000203664,ENSG00000183310,ENSG00000203661,ENSG00000171180,ENSG00000125510,ENSG00000177462,ENSG00000125841,ENSG00000196936,ENSG00000198118,ENSG00000093010,ENSG00000115904,ENSG00000196242…
HP0001764	Small feet	8	GO:0030528 - transcription regulator activity	0.000174335	1.7271	4	17	ENSG00000198353,ENSG00000125533,ENSG00000123407,ENSG00000101190,ENSG00000100084,ENSG00000123388,ENSG00000037965,ENSG00000130700,ENSG00000197472,ENSG00000063515,ENSG00000125878,ENSG00000172789,ENSG00000171703,ENSG00000197757,ENSG00000123364,ENSG00000180818,ENSG00000180806
HP0000363	Abnormality of ear lobes	7	GO:0005886 - plasma membrane	2.48345e-11	1.9204	3	50	ENSG00000177462,ENSG00000177212,ENSG00000196071,ENSG00000177151,ENSG00000164535,ENSG00000196936,ENSG00000197591,ENSG00000183246,ENSG00000183130,ENSG00000197617,ENSG00000162727,ENSG00000198118,ENSG00000136238,ENSG00000198601,ENSG00000196242,ENSG00000197454,ENSG00000196944,ENSG00000177275,ENSG00000182783,ENSG00000197437,ENSG00000189181,ENSG00000198128,ENSG00000008256,ENSG00000187080,ENSG00000177186…
HP0000032	Abnormality of male external genitalia	17	GO:0019825 - oxygen binding	4.65673e-06	9.0881	2	7	ENSG00000086506,ENSG00000206178,ENSG00000206177,ENSG00000130656,ENSG00000206172,ENSG00000130649,ENSG00000188536
HP0000032	Abnormality of male external genitalia	17	GO:0008233 - peptidase activity	0.000610485	1.2022	4	21	ENSG00000103326,ENSG00000178297,ENSG00000172009,ENSG00000185198,ENSG00000197253,ENSG00000196415,ENSG00000151651,ENSG00000103269,ENSG00000197561,ENSG00000197540,ENSG00000197766,ENSG00000172236,ENSG00000008382,ENSG00000005206,ENSG00000196364,ENSG00000106066,ENSG00000142002,ENSG00000116176,ENSG00000185294,ENSG00000115257,ENSG00000095917
HP0000028	Cryptorchidism	10	GO:0019825 - oxygen binding	1.3077e-06	11.2143	2	7	ENSG00000086506,ENSG00000206178,ENSG00000206177,ENSG00000130656,ENSG00000206172,ENSG00000130649,ENSG00000188536
HP0000028	Cryptorchidism	10	GO:0008233 - peptidase activity	0.000127337	1.5394	3	20	ENSG00000103326,ENSG00000178297,ENSG00000172009,ENSG00000185198,ENSG00000197253,ENSG00000196415,ENSG00000151651,ENSG00000103269,ENSG00000197561,ENSG00000197540,ENSG00000197766,ENSG00000172236,ENSG00000008382,ENSG00000005206,ENSG00000196364,ENSG00000142002,ENSG00000116176,ENSG00000185294,ENSG00000115257,ENSG00000095917
HP0004209	Clinodactyly of the 5th finger	18	GO:0019825 - oxygen binding	9.71452e-06	10.8512	1	6	ENSG00000086506,ENSG00000206178,ENSG00000206177,ENSG00000130656,ENSG00000206172,ENSG00000188536
HP0001155	Abnormality of the hand	55	GO:0004872 - receptor activity	4.82382e-05	0.5001	22	91	ENSG00000130702,ENSG00000125510,ENSG00000027644,ENSG00000119535,ENSG00000221847,ENSG00000206145,ENSG00000196240,ENSG00000160867,ENSG00000196539,ENSG00000198400,ENSG00000054118,ENSG00000070413,ENSG00000160781,ENSG00000183454,ENSG00000101188,ENSG00000182783,ENSG00000026036,ENSG00000187701,ENSG00000185291,ENSG00000143297,ENSG00000188558,ENSG00000060491,ENSG00000196189,ENSG00000099904,ENSG00000177212…
HP0009815	Aplasia/Hypoplasia of the extremities	15	GO:0005886 - plasma membrane	3.29511e-06	0.6345	12	76	ENSG00000177212,ENSG00000183130,ENSG00000162727,ENSG00000184304,ENSG00000198601,ENSG00000183023,ENSG00000177275,ENSG00000125522,ENSG00000184022,ENSG00000205755,ENSG00000120088,ENSG00000177535,ENSG00000153230,ENSG00000198223,ENSG00000171126,ENSG00000177233,ENSG00000167703,ENSG00000203664,ENSG00000183310,ENSG00000203661,ENSG00000171180,ENSG00000125510,ENSG00000177462,ENSG00000125841,ENSG00000196936…
HP0009815	Aplasia/Hypoplasia of the extremities	15	GO:0007165 - signal transduction	1.17124e-05	0.6458	9	62	ENSG00000177212,ENSG00000183130,ENSG00000162727,ENSG00000198601,ENSG00000177275,ENSG00000125522,ENSG00000184022,ENSG00000099901,ENSG00000177535,ENSG00000153230,ENSG00000177233,ENSG00000137764,ENSG00000203664,ENSG00000183310,ENSG00000203661,ENSG00000171180,ENSG00000125510,ENSG00000177462,ENSG00000196936,ENSG00000198118,ENSG00000115904,ENSG00000196242,ENSG00000151577,ENSG00000177186,ENSG00000177489…
HP0009815	Aplasia/Hypoplasia of the extremities	15	GO:0030528 - transcription regulator activity	0.000708485	1.3477	5	18	ENSG00000198353,ENSG00000125533,ENSG00000123407,ENSG00000101190,ENSG00000100084,ENSG00000185960,ENSG00000123388,ENSG00000037965,ENSG00000130700,ENSG00000197472,ENSG00000063515,ENSG00000125878,ENSG00000172789,ENSG00000171703,ENSG00000197757,ENSG00000123364,ENSG00000180818,ENSG00000180806
HP0000494	Downward slanting palpebral fissures	14	GO:0019825 - oxygen binding	3.62813e-06	13.0644	1	6	ENSG00000188536,ENSG00000086506,ENSG00000206178,ENSG00000206177,ENSG00000130656,ENSG00000206172
HP0011024	Abnormality of the gastrointestinal tract	8	GO:0007165 - signal transduction	1.01251e-10	1.2298	5	56	ENSG00000177212,ENSG00000196071,ENSG00000177151,ENSG00000108700,ENSG00000183130,ENSG00000197617,ENSG00000162727,ENSG00000198601,ENSG00000196944,ENSG00000182783,ENSG00000177275,ENSG00000197437,ENSG00000187080,ENSG00000108702,ENSG00000162711,ENSG00000108688,ENSG00000181374,ENSG00000184022,ENSG00000187701,ENSG00000177535,ENSG00000153230,ENSG00000177174,ENSG00000033800,ENSG00000177233,ENSG00000137764…
HP0011024	Abnormality of the gastrointestinal tract	8	GO:0005886 - plasma membrane	1.02271e-06	0.8451	6	56	ENSG00000177212,ENSG00000162645,ENSG00000196071,ENSG00000177151,ENSG00000183130,ENSG00000197617,ENSG00000162727,ENSG00000184304,ENSG00000198601,ENSG00000196944,ENSG00000182783,ENSG00000177275,ENSG00000197437,ENSG00000187080,ENSG00000184022,ENSG00000187701,ENSG00000177535,ENSG00000153230,ENSG00000177174,ENSG00000177233,ENSG00000124785,ENSG00000221888,ENSG00000203664,ENSG00000183310,ENSG00000203661…
HP0004404	Abnormality of the nipple	10	GO:0007165 - signal transduction	6.36002e-12	1.3257	7	60	ENSG00000177212,ENSG00000183130,ENSG00000162727,ENSG00000198601,ENSG00000177275,ENSG00000169668,ENSG00000184022,ENSG00000177535,ENSG00000153230,ENSG00000177233,ENSG00000203664,ENSG00000183310,ENSG00000203661,ENSG00000171180,ENSG00000177462,ENSG00000128266,ENSG00000215481,ENSG00000196936,ENSG00000119535,ENSG00000198118,ENSG00000196242,ENSG00000136560,ENSG00000177186,ENSG00000177489,ENSG00000196772…
HP0004404	Abnormality of the nipple	10	GO:0005886 - plasma membrane	9.86557e-10	1.0966	8	62	ENSG00000177212,ENSG00000183130,ENSG00000162727,ENSG00000198601,ENSG00000177275,ENSG00000184022,ENSG00000177535,ENSG00000153230,ENSG00000099942,ENSG00000177233,ENSG00000167703,ENSG00000203664,ENSG00000183310,ENSG00000203661,ENSG00000171180,ENSG00000177462,ENSG00000128266,ENSG00000197635,ENSG00000196936,ENSG00000183246,ENSG00000119535,ENSG00000198118,ENSG00000196242,ENSG00000116885,ENSG00000177186…
HP0000337	Broad forehead	6	GO:0005216 - ion channel activity	0.000243371	7.6823	3	5	ENSG00000134160,ENSG00000175344,ENSG00000026559,ENSG00000206145,ENSG00000099957
HP0001276	Hypertonia	6	GO:0005886 - plasma membrane	1.2502e-10	1.3831	5	51	ENSG00000177212,ENSG00000196071,ENSG00000177151,ENSG00000183130,ENSG00000197617,ENSG00000162727,ENSG00000184304,ENSG00000198601,ENSG00000196944,ENSG00000182783,ENSG00000177275,ENSG00000197437,ENSG00000187080,ENSG00000184022,ENSG00000187701,ENSG00000120088,ENSG00000177535,ENSG00000153230,ENSG00000177174,ENSG00000177233,ENSG00000221888,ENSG00000180638,ENSG00000203664,ENSG00000183310,ENSG00000203661…
HP0001182	Tapered fingers	9	GO:0007165 - signal transduction	2.95226e-09	1.2131	2	48	ENSG00000177212,ENSG00000196071,ENSG00000177151,ENSG00000183130,ENSG00000197617,ENSG00000162727,ENSG00000198601,ENSG00000196944,ENSG00000182783,ENSG00000177275,ENSG00000197437,ENSG00000127588,ENSG00000187080,ENSG00000162711,ENSG00000184022,ENSG00000187701,ENSG00000177535,ENSG00000177174,ENSG00000153230,ENSG00000177233,ENSG00000197562,ENSG00000162009,ENSG00000221888,ENSG00000203664,ENSG00000183310…
HP0001182	Tapered fingers	9	GO:0005886 - plasma membrane	6.96695e-09	1.1555	5	52	ENSG00000177212,ENSG00000196071,ENSG00000177151,ENSG00000183130,ENSG00000197617,ENSG00000162727,ENSG00000198601,ENSG00000183454,ENSG00000196944,ENSG00000182783,ENSG00000177275,ENSG00000197437,ENSG00000131634,ENSG00000127588,ENSG00000187080,ENSG00000184022,ENSG00000187701,ENSG00000177535,ENSG00000177174,ENSG00000153230,ENSG00000177233,ENSG00000197562,ENSG00000162009,ENSG00000221888,ENSG00000203664…
HP0001182	Tapered fingers	9	GO:0019825 - oxygen binding	9.53244e-07	16.687	1	6	ENSG00000188536,ENSG00000086506,ENSG00000206178,ENSG00000206177,ENSG00000130656,ENSG00000206172
HP0000118	Phenotypic abnormality	197	GO:0008233 - peptidase activity	0.00052283	0.4108	59	86	ENSG00000124486,ENSG00000166192,ENSG00000101294,ENSG00000095917,ENSG00000184979,ENSG00000197253,ENSG00000131187,ENSG00000122861,ENSG00000103269,ENSG00000155313,ENSG00000188886,ENSG00000005206,ENSG00000185873,ENSG00000104324,ENSG00000172009,ENSG00000187720,ENSG00000145194,ENSG00000101182,ENSG00000087128,ENSG00000099953,ENSG00000198092,ENSG00000169918,ENSG00000196364,ENSG00000111667,ENSG00000125656…
HP0000461	Large nose	5	GO:0005886 - plasma membrane	3.46156e-12	1.8377	5	53	ENSG00000177462,ENSG00000177212,ENSG00000196071,ENSG00000177151,ENSG00000040608,ENSG00000196936,ENSG00000197591,ENSG00000183130,ENSG00000197617,ENSG00000162727,ENSG00000198118,ENSG00000093010,ENSG00000198601,ENSG00000196242,ENSG00000203618,ENSG00000197454,ENSG00000196944,ENSG00000177275,ENSG00000182783,ENSG00000197437,ENSG00000189181,ENSG00000198128,ENSG00000215012,ENSG00000187080,ENSG00000177186…
HP0000306	Abnormality of the chin	15	GO:0005886 - plasma membrane	2.54577e-08	0.8893	12	68	ENSG00000177212,ENSG00000183130,ENSG00000162727,ENSG00000136238,ENSG00000184304,ENSG00000198601,ENSG00000177275,ENSG00000184022,ENSG00000111339,ENSG00000177535,ENSG00000153230,ENSG00000099942,ENSG00000177233,ENSG00000167703,ENSG00000203664,ENSG00000183310,ENSG00000203661,ENSG00000171180,ENSG00000177462,ENSG00000196936,ENSG00000183246,ENSG00000198118,ENSG00000093010,ENSG00000196242,ENSG00000008256…
HP0000306	Abnormality of the chin	15	GO:0007165 - signal transduction	4.8293e-08	0.9044	12	60	ENSG00000177212,ENSG00000167004,ENSG00000183130,ENSG00000162727,ENSG00000136238,ENSG00000198601,ENSG00000177275,ENSG00000169668,ENSG00000184022,ENSG00000099901,ENSG00000177535,ENSG00000153230,ENSG00000177233,ENSG00000137764,ENSG00000185532,ENSG00000134533,ENSG00000203664,ENSG00000183310,ENSG00000203661,ENSG00000171180,ENSG00000177462,ENSG00000196936,ENSG00000198118,ENSG00000196242,ENSG00000177186…
