# Supplementary material for: Gene Networks Underlying Convergent and Pleiotropic Phenotypes in a Large and Systematically-Phenotyped Cohort with Heterogeneous Developmental Disorders
Source: PLoS Genet. 2015 Mar 17;11(3):e1005012. doi: 10.1371/journal.pgen.1005012 (PMC4362763; doi:10.1371/journal.pgen.1005012)
Supplement: S3 Table [file pgen.1005012.s010.xlsx]

## Sheet: 31.kegg
HPO ID	HPO Name	Patients	Enrichment	P-value	Enrichment	Patients Contributing	Genes Contributing	Genes
HP0005927	Aplasia/Hypoplasia involving bones of the hand	11	CLASSEnvironmentalInformationProcessing	0.00810944	64.43	8	20	ENSG00000179242,ENSG00000101266,ENSG00000151577,ENSG00000203618,ENSG00000125522,ENSG00000130702,ENSG00000101188,ENSG00000125510,ENSG00000100030,ENSG00000137764,ENSG00000169439,ENSG00000183023,ENSG00000115904,ENSG00000184113,ENSG00000139625,ENSG00000011566,ENSG00000033800,ENSG00000101180,ENSG00000137809,ENSG00000156466
HP0005927	Aplasia/Hypoplasia involving bones of the hand	11	CLASSGeneticInformationProcessing	0.023438	90.47	5	11	ENSG00000101182,ENSG00000171858,ENSG00000115875,ENSG00000130699,ENSG00000185651,ENSG00000033800,ENSG00000100038,ENSG00000125818,ENSG00000123415,ENSG00000100023,ENSG00000101161
HP0001597	Abnormality of the nail	10	path:hsa04621 - NOD-like	5.784e-05	2	2	6	ENSG00000100030,ENSG00000108691,ENSG00000108688,ENSG00000108700,ENSG00000172156,ENSG00000181374
HP0001597	Abnormality of the nail	10	path:hsa04060 - Cytokine-cytokine	0.00014779	7	3	11	ENSG00000125726,ENSG00000198223,ENSG00000185291,ENSG00000108702,ENSG00000108691,ENSG00000108688,ENSG00000108700,ENSG00000172156,ENSG00000181374,ENSG00000125735,ENSG00000125657
HP0001382	Joint hypermobility	15	SUBCLASSSignalingMoleculesandInteraction	0.00025161	131.52	9	19	ENSG00000039068,ENSG00000062038,ENSG00000189143,ENSG00000165215,ENSG00000198223,ENSG00000119535,ENSG00000186297,ENSG00000166206,ENSG00000182256,ENSG00000178623,ENSG00000163873,ENSG00000185291,ENSG00000115221,ENSG00000091136,ENSG00000002586,ENSG00000091129,ENSG00000188389,ENSG00000091128,ENSG00000182162
HP0000284	Abnormality of the ocular region	91	path:hsa04742 - Taste	0.0002031	4	4	13	ENSG00000078369,ENSG00000121381,ENSG00000121314,ENSG00000121377,ENSG00000212128,ENSG00000121318,ENSG00000212127,ENSG00000127588,ENSG00000169962,ENSG00000212124,ENSG00000212125,ENSG00000212126,ENSG00000186136
HP0003011	Abnormality of musculature	64	SUBCLASSSensorySystem	0.00038821	72.08	5	40	ENSG00000078369,ENSG00000185532,ENSG00000221888,ENSG00000171180,ENSG00000203663,ENSG00000175143,ENSG00000127588,ENSG00000173662,ENSG00000177476,ENSG00000177489,ENSG00000196242,ENSG00000169962,ENSG00000162727,ENSG00000177233,ENSG00000177174,ENSG00000183310,ENSG00000184022,ENSG00000196944,ENSG00000183130,ENSG00000177535,ENSG00000169885,ENSG00000198104,ENSG00000196071,ENSG00000196772,ENSG00000169214…
HP0001518	Low birth weight	25	path:hsa04740 - Olfactory	1.77e-06	4	2	35	ENSG00000221888,ENSG00000171180,ENSG00000203663,ENSG00000175143,ENSG00000177476,ENSG00000177489,ENSG00000196242,ENSG00000162727,ENSG00000177233,ENSG00000177174,ENSG00000183310,ENSG00000184022,ENSG00000196944,ENSG00000183130,ENSG00000177535,ENSG00000169885,ENSG00000198104,ENSG00000196071,ENSG00000196772,ENSG00000169214,ENSG00000196539,ENSG00000182783,ENSG00000197591,ENSG00000196936,ENSG00000187080…
HP0001518	Low birth weight	25	CLASSOrganismalSystems	0.0024394	27.15	19	92	ENSG00000064012,ENSG00000003400,ENSG00000189143,ENSG00000165215,ENSG00000099942,ENSG00000198223,ENSG00000197766,ENSG00000107404,ENSG00000169242,ENSG00000099617,ENSG00000143590,ENSG00000143620,ENSG00000088256,ENSG00000128266,ENSG00000078369,ENSG00000213611,ENSG00000125388,ENSG00000099875,ENSG00000099937,ENSG00000185291,ENSG00000106683,ENSG00000002586,ENSG00000133392,ENSG00000215375,ENSG00000198400…
HP0001518	Low birth weight	25	SUBCLASSSensorySystem	3.72e-06	117.41	2	37	ENSG00000078369,ENSG00000221888,ENSG00000171180,ENSG00000203663,ENSG00000175143,ENSG00000177476,ENSG00000177489,ENSG00000196242,ENSG00000169962,ENSG00000162727,ENSG00000177233,ENSG00000177174,ENSG00000183310,ENSG00000184022,ENSG00000196944,ENSG00000183130,ENSG00000177535,ENSG00000169885,ENSG00000198104,ENSG00000196071,ENSG00000196772,ENSG00000169214,ENSG00000196539,ENSG00000182783,ENSG00000197591…
HP0100656	Thoracoabdominal wall defects	7	path:hsa04621 - NOD-like	6.4e-07	5	3	6	ENSG00000100030,ENSG00000108691,ENSG00000108688,ENSG00000108700,ENSG00000172156,ENSG00000181374
HP0100656	Thoracoabdominal wall defects	7	path:hsa04062 - Chemokine	4.15e-06	8	3	8	ENSG00000099942,ENSG00000100030,ENSG00000108702,ENSG00000108691,ENSG00000108688,ENSG00000108700,ENSG00000172156,ENSG00000181374
HP0100656	Thoracoabdominal wall defects	7	CLASSGeneticInformationProcessing	0.00863598	139.32	4	9	ENSG00000005156,ENSG00000108671,ENSG00000185651,ENSG00000100038,ENSG00000099940,ENSG00000131795,ENSG00000131788,ENSG00000186141,ENSG00000100023
HP0100656	Thoracoabdominal wall defects	7	CLASSEnvironmentalInformationProcessing	0.0120507	76.76	5	14	ENSG00000039068,ENSG00000062038,ENSG00000099942,ENSG00000196712,ENSG00000100030,ENSG00000108702,ENSG00000108691,ENSG00000108688,ENSG00000108700,ENSG00000172156,ENSG00000181374,ENSG00000143127,ENSG00000099957,ENSG00000131788
HP0001438	Abnormality of the abdomen	30	path:hsa04740 - Olfactory	2e-08	5	3	36	ENSG00000185532,ENSG00000221888,ENSG00000171180,ENSG00000203663,ENSG00000175143,ENSG00000177476,ENSG00000177489,ENSG00000196242,ENSG00000162727,ENSG00000177233,ENSG00000177174,ENSG00000183310,ENSG00000184022,ENSG00000196944,ENSG00000183130,ENSG00000177535,ENSG00000169885,ENSG00000198104,ENSG00000196071,ENSG00000196772,ENSG00000169214,ENSG00000196539,ENSG00000182783,ENSG00000197591,ENSG00000196936…
HP0001438	Abnormality of the abdomen	30	CLASSOrganismalSystems	0.00123735	31.37	21	83	ENSG00000132142,ENSG00000115361,ENSG00000100852,ENSG00000118260,ENSG00000099942,ENSG00000198223,ENSG00000107404,ENSG00000169242,ENSG00000143590,ENSG00000143620,ENSG00000125266,ENSG00000124491,ENSG00000078369,ENSG00000203618,ENSG00000183454,ENSG00000099937,ENSG00000185291,ENSG00000177606,ENSG00000165471,ENSG00000179583,ENSG00000002586,ENSG00000198400,ENSG00000143627,ENSG00000067606,ENSG00000185532…
HP0001438	Abnormality of the abdomen	30	SUBCLASSSensorySystem	3e-08	155.72	3	38	ENSG00000078369,ENSG00000185532,ENSG00000221888,ENSG00000171180,ENSG00000203663,ENSG00000175143,ENSG00000177476,ENSG00000177489,ENSG00000196242,ENSG00000169962,ENSG00000162727,ENSG00000177233,ENSG00000177174,ENSG00000183310,ENSG00000184022,ENSG00000196944,ENSG00000183130,ENSG00000177535,ENSG00000169885,ENSG00000198104,ENSG00000196071,ENSG00000196772,ENSG00000169214,ENSG00000196539,ENSG00000182783…
HP0009118	Aplasia/Hypoplasia of the mandible	12	path:hsa04742 - Taste	0	9	1	10	ENSG00000121381,ENSG00000121314,ENSG00000121377,ENSG00000212128,ENSG00000121318,ENSG00000212127,ENSG00000212124,ENSG00000212125,ENSG00000212126,ENSG00000186136
HP0000288	Abnormality of the philtrum	29	path:hsa04621 - NOD-like	6.694e-05	7	4	7	ENSG00000100030,ENSG00000102882,ENSG00000108691,ENSG00000108688,ENSG00000108700,ENSG00000172156,ENSG00000181374
HP0000288	Abnormality of the philtrum	29	path:hsa04062 - Chemokine	0.0002855	2	6	11	ENSG00000167193,ENSG00000099942,ENSG00000100030,ENSG00000102882,ENSG00000136238,ENSG00000108702,ENSG00000108691,ENSG00000108688,ENSG00000108700,ENSG00000172156,ENSG00000181374
HP0000288	Abnormality of the philtrum	29	CLASSEnvironmentalInformationProcessing	0.00692818	44.62	17	36	ENSG00000169100,ENSG00000153162,ENSG00000039068,ENSG00000062038,ENSG00000129910,ENSG00000167193,ENSG00000099942,ENSG00000198223,ENSG00000183454,ENSG00000185291,ENSG00000115221,ENSG00000002586,ENSG00000196712,ENSG00000100030,ENSG00000102882,ENSG00000166484,ENSG00000137764,ENSG00000136238,ENSG00000108702,ENSG00000108691,ENSG00000108688,ENSG00000108700,ENSG00000172156,ENSG00000181374,ENSG00000197471…
HP0000288	Abnormality of the philtrum	29	SUBCLASSNervousSystem	0.00078695	207.48	9	11	ENSG00000167193,ENSG00000099942,ENSG00000128266,ENSG00000183454,ENSG00000185532,ENSG00000100030,ENSG00000102882,ENSG00000166484,ENSG00000137764,ENSG00000136238,ENSG00000108953
HP0001956	Truncal obesity	3	CLASSEnvironmentalInformationProcessing	0.0063835	253.53	2	4	ENSG00000175344,ENSG00000137764,ENSG00000033800,ENSG00000137809
HP0006496	Aplasia/Hypoplasia involving bones of the upper limbs	11	CLASSEnvironmentalInformationProcessing	0.00810944	64.43	8	20	ENSG00000179242,ENSG00000101266,ENSG00000151577,ENSG00000203618,ENSG00000125522,ENSG00000130702,ENSG00000101188,ENSG00000125510,ENSG00000100030,ENSG00000137764,ENSG00000169439,ENSG00000183023,ENSG00000115904,ENSG00000184113,ENSG00000139625,ENSG00000011566,ENSG00000033800,ENSG00000101180,ENSG00000137809,ENSG00000156466
HP0006496	Aplasia/Hypoplasia involving bones of the upper limbs	11	CLASSGeneticInformationProcessing	0.023438	90.47	5	11	ENSG00000101182,ENSG00000171858,ENSG00000115875,ENSG00000130699,ENSG00000185651,ENSG00000033800,ENSG00000100038,ENSG00000125818,ENSG00000123415,ENSG00000100023,ENSG00000101161
HP0004323	Abnormality of body weight	45	SUBCLASSSensorySystem	0.00058565	71.44	4	38	ENSG00000078369,ENSG00000185532,ENSG00000221888,ENSG00000171180,ENSG00000203663,ENSG00000175143,ENSG00000177476,ENSG00000177489,ENSG00000196242,ENSG00000169962,ENSG00000162727,ENSG00000177233,ENSG00000177174,ENSG00000183310,ENSG00000184022,ENSG00000196944,ENSG00000183130,ENSG00000177535,ENSG00000169885,ENSG00000198104,ENSG00000196071,ENSG00000196772,ENSG00000169214,ENSG00000196539,ENSG00000182783…
HP0001252	Muscular hypotonia	50	path:hsa04740 - Olfactory	4.518e-05	3	3	36	ENSG00000185532,ENSG00000221888,ENSG00000171180,ENSG00000203663,ENSG00000175143,ENSG00000177476,ENSG00000177489,ENSG00000196242,ENSG00000162727,ENSG00000177233,ENSG00000177174,ENSG00000183310,ENSG00000184022,ENSG00000196944,ENSG00000183130,ENSG00000177535,ENSG00000169885,ENSG00000198104,ENSG00000196071,ENSG00000196772,ENSG00000169214,ENSG00000196539,ENSG00000182783,ENSG00000197591,ENSG00000196936…
HP0001252	Muscular hypotonia	50	path:hsa04621 - NOD-like	0.0001133	5	6	11	ENSG00000100030,ENSG00000102882,ENSG00000185386,ENSG00000188130,ENSG00000108691,ENSG00000108688,ENSG00000108700,ENSG00000172156,ENSG00000181374,ENSG00000140368,ENSG00000162711
HP0001252	Muscular hypotonia	50	SUBCLASSSensorySystem	2.083e-05	95.87	5	40	ENSG00000078369,ENSG00000185532,ENSG00000221888,ENSG00000171180,ENSG00000203663,ENSG00000175143,ENSG00000127588,ENSG00000173662,ENSG00000177476,ENSG00000177489,ENSG00000196242,ENSG00000169962,ENSG00000162727,ENSG00000177233,ENSG00000177174,ENSG00000183310,ENSG00000184022,ENSG00000196944,ENSG00000183130,ENSG00000177535,ENSG00000169885,ENSG00000198104,ENSG00000196071,ENSG00000196772,ENSG00000169214…
HP0100490	Camptodactyly (hands)	3	SUBCLASSSignalingMoleculesandInteraction	0.00091472	244.05	2	8	ENSG00000179242,ENSG00000125522,ENSG00000130702,ENSG00000101188,ENSG00000125510,ENSG00000106178,ENSG00000006606,ENSG00000101180
HP0009907	Adherent earlobe	3	path:hsa04740 - Olfactory	0	3	1	33	ENSG00000221888,ENSG00000171180,ENSG00000203663,ENSG00000175143,ENSG00000177476,ENSG00000177489,ENSG00000196242,ENSG00000162727,ENSG00000177233,ENSG00000177174,ENSG00000183310,ENSG00000184022,ENSG00000196944,ENSG00000183130,ENSG00000177535,ENSG00000198104,ENSG00000196071,ENSG00000196772,ENSG00000169214,ENSG00000196539,ENSG00000182783,ENSG00000197591,ENSG00000196936,ENSG00000187080,ENSG00000198128…
HP0009907	Adherent earlobe	3	CLASSOrganismalSystems	0	129.06	3	38	ENSG00000099942,ENSG00000099937,ENSG00000100030,ENSG00000136238,ENSG00000221888,ENSG00000171180,ENSG00000203663,ENSG00000175143,ENSG00000177476,ENSG00000177489,ENSG00000196242,ENSG00000162711,ENSG00000162727,ENSG00000177233,ENSG00000177174,ENSG00000183310,ENSG00000184022,ENSG00000196944,ENSG00000183130,ENSG00000177535,ENSG00000198104,ENSG00000196071,ENSG00000196772,ENSG00000169214,ENSG00000196539…
HP0009907	Adherent earlobe	3	SUBCLASSSensorySystem	0	745.77	1	33	ENSG00000221888,ENSG00000171180,ENSG00000203663,ENSG00000175143,ENSG00000177476,ENSG00000177489,ENSG00000196242,ENSG00000162727,ENSG00000177233,ENSG00000177174,ENSG00000183310,ENSG00000184022,ENSG00000196944,ENSG00000183130,ENSG00000177535,ENSG00000198104,ENSG00000196071,ENSG00000196772,ENSG00000169214,ENSG00000196539,ENSG00000182783,ENSG00000197591,ENSG00000196936,ENSG00000187080,ENSG00000198128…
HP0000377	Abnormality of the pinna	54	path:hsa04740 - Olfactory	3.797e-05	9	1	34	ENSG00000221888,ENSG00000171180,ENSG00000203663,ENSG00000175143,ENSG00000177476,ENSG00000177489,ENSG00000196242,ENSG00000162727,ENSG00000177233,ENSG00000177174,ENSG00000183310,ENSG00000184022,ENSG00000196944,ENSG00000183130,ENSG00000177535,ENSG00000198104,ENSG00000196071,ENSG00000196772,ENSG00000169214,ENSG00000196539,ENSG00000182783,ENSG00000197591,ENSG00000196936,ENSG00000187080,ENSG00000198128…
HP0000377	Abnormality of the pinna	54	SUBCLASSSensorySystem	0.00037729	82.02	1	34	ENSG00000221888,ENSG00000171180,ENSG00000203663,ENSG00000175143,ENSG00000177476,ENSG00000177489,ENSG00000196242,ENSG00000162727,ENSG00000177233,ENSG00000177174,ENSG00000183310,ENSG00000184022,ENSG00000196944,ENSG00000183130,ENSG00000177535,ENSG00000198104,ENSG00000196071,ENSG00000196772,ENSG00000169214,ENSG00000196539,ENSG00000182783,ENSG00000197591,ENSG00000196936,ENSG00000187080,ENSG00000198128…
HP0010866	Abdominal wall defect	7	path:hsa04621 - NOD-like	6.4e-07	5	3	6	ENSG00000100030,ENSG00000108691,ENSG00000108688,ENSG00000108700,ENSG00000172156,ENSG00000181374
HP0010866	Abdominal wall defect	7	path:hsa04062 - Chemokine	4.15e-06	8	3	8	ENSG00000099942,ENSG00000100030,ENSG00000108702,ENSG00000108691,ENSG00000108688,ENSG00000108700,ENSG00000172156,ENSG00000181374
HP0010866	Abdominal wall defect	7	CLASSGeneticInformationProcessing	0.00863598	139.32	4	9	ENSG00000005156,ENSG00000108671,ENSG00000185651,ENSG00000100038,ENSG00000099940,ENSG00000131795,ENSG00000131788,ENSG00000186141,ENSG00000100023
HP0010866	Abdominal wall defect	7	CLASSEnvironmentalInformationProcessing	0.0120507	76.76	5	14	ENSG00000039068,ENSG00000062038,ENSG00000099942,ENSG00000196712,ENSG00000100030,ENSG00000108702,ENSG00000108691,ENSG00000108688,ENSG00000108700,ENSG00000172156,ENSG00000181374,ENSG00000143127,ENSG00000099957,ENSG00000131788
HP0000765	Abnormality of the thorax	15	path:hsa04621 - NOD-like	1.189e-05	4	4	6	ENSG00000100030,ENSG00000108691,ENSG00000108688,ENSG00000108700,ENSG00000172156,ENSG00000181374
HP0000765	Abnormality of the thorax	15	path:hsa04062 - Chemokine	2.472e-05	1	5	9	ENSG00000167193,ENSG00000099942,ENSG00000100030,ENSG00000108702,ENSG00000108691,ENSG00000108688,ENSG00000108700,ENSG00000172156,ENSG00000181374
HP0000765	Abnormality of the thorax	15	path:hsa04722 - Neurotrophin	0.0006326	4	6	6	ENSG00000111348,ENSG00000167193,ENSG00000099942,ENSG00000100030,ENSG00000137764,ENSG00000108953
HP0000765	Abnormality of the thorax	15	CLASSEnvironmentalInformationProcessing	0.00260628	72.83	10	22	ENSG00000039068,ENSG00000062038,ENSG00000167193,ENSG00000099942,ENSG00000081189,ENSG00000196712,ENSG00000100030,ENSG00000137764,ENSG00000145715,ENSG00000108702,ENSG00000108691,ENSG00000108688,ENSG00000108700,ENSG00000172156,ENSG00000181374,ENSG00000143127,ENSG00000033800,ENSG00000099957,ENSG00000147869,ENSG00000131788,ENSG00000137809,ENSG00000132376
HP0000765	Abnormality of the thorax	15	CLASSGeneticInformationProcessing	0.00487387	115.09	8	13	ENSG00000134480,ENSG00000005156,ENSG00000108671,ENSG00000185651,ENSG00000033800,ENSG00000100038,ENSG00000099940,ENSG00000131795,ENSG00000131788,ENSG00000113356,ENSG00000186141,ENSG00000100023,ENSG00000084463
HP0001167	Abnormality of the fingers	46	path:hsa04740 - Olfactory	1.2e-06	9	1	34	ENSG00000221888,ENSG00000171180,ENSG00000203663,ENSG00000175143,ENSG00000177476,ENSG00000177489,ENSG00000196242,ENSG00000162727,ENSG00000177233,ENSG00000177174,ENSG00000183310,ENSG00000184022,ENSG00000196944,ENSG00000183130,ENSG00000177535,ENSG00000198104,ENSG00000196071,ENSG00000196772,ENSG00000169214,ENSG00000196539,ENSG00000182783,ENSG00000197591,ENSG00000196936,ENSG00000187080,ENSG00000198128…
HP0001167	Abnormality of the fingers	46	SUBCLASSSensorySystem	8.2e-07	130.93	3	37	ENSG00000111664,ENSG00000111319,ENSG00000221888,ENSG00000171180,ENSG00000203663,ENSG00000175143,ENSG00000127588,ENSG00000177476,ENSG00000177489,ENSG00000196242,ENSG00000162727,ENSG00000177233,ENSG00000177174,ENSG00000183310,ENSG00000184022,ENSG00000196944,ENSG00000183130,ENSG00000177535,ENSG00000198104,ENSG00000196071,ENSG00000196772,ENSG00000169214,ENSG00000196539,ENSG00000182783,ENSG00000197591…
HP0000504	Abnormality of vision	8	path:hsa04740 - Olfactory	0	1	1	34	ENSG00000221888,ENSG00000171180,ENSG00000203663,ENSG00000175143,ENSG00000177476,ENSG00000177489,ENSG00000196242,ENSG00000162727,ENSG00000177233,ENSG00000177174,ENSG00000183310,ENSG00000184022,ENSG00000196944,ENSG00000183130,ENSG00000177535,ENSG00000198104,ENSG00000196071,ENSG00000196772,ENSG00000169214,ENSG00000196539,ENSG00000182783,ENSG00000197591,ENSG00000196936,ENSG00000187080,ENSG00000198128…
HP0000504	Abnormality of vision	8	CLASSOrganismalSystems	4.27e-06	79.88	3	40	ENSG00000189143,ENSG00000165215,ENSG00000120088,ENSG00000106683,ENSG00000188763,ENSG00000221888,ENSG00000171180,ENSG00000203663,ENSG00000175143,ENSG00000177476,ENSG00000177489,ENSG00000196242,ENSG00000162711,ENSG00000162727,ENSG00000177233,ENSG00000177174,ENSG00000183310,ENSG00000184022,ENSG00000196944,ENSG00000183130,ENSG00000177535,ENSG00000198104,ENSG00000196071,ENSG00000196772,ENSG00000169214…
HP0000504	Abnormality of vision	8	SUBCLASSSensorySystem	0	550.09	1	34	ENSG00000221888,ENSG00000171180,ENSG00000203663,ENSG00000175143,ENSG00000177476,ENSG00000177489,ENSG00000196242,ENSG00000162727,ENSG00000177233,ENSG00000177174,ENSG00000183310,ENSG00000184022,ENSG00000196944,ENSG00000183130,ENSG00000177535,ENSG00000198104,ENSG00000196071,ENSG00000196772,ENSG00000169214,ENSG00000196539,ENSG00000182783,ENSG00000197591,ENSG00000196936,ENSG00000187080,ENSG00000198128…
HP0001273	Abnormality of the corpus callosum	11	CLASSCellularProcesses	0.0009111	105.62	7	18	ENSG00000100852,ENSG00000162909,ENSG00000167193,ENSG00000068078,ENSG00000125388,ENSG00000127415,ENSG00000111537,ENSG00000133392,ENSG00000215375,ENSG00000185532,ENSG00000184113,ENSG00000108953,ENSG00000070371,ENSG00000093009,ENSG00000100478,ENSG00000090376,ENSG00000183785,ENSG00000215193
HP0007018	Attention deficit hyperactivity disorder	10	path:hsa00790 - Folate	7.456e-05	8	1	3	ENSG00000163295,ENSG00000163283,ENSG00000163286
HP0000818	Abnormality of the endocrine system	3	path:hsa04740 - Olfactory	0	0	1	33	ENSG00000221888,ENSG00000171180,ENSG00000203663,ENSG00000175143,ENSG00000177476,ENSG00000177489,ENSG00000196242,ENSG00000162727,ENSG00000177233,ENSG00000177174,ENSG00000183310,ENSG00000184022,ENSG00000196944,ENSG00000183130,ENSG00000177535,ENSG00000198104,ENSG00000196071,ENSG00000196772,ENSG00000169214,ENSG00000196539,ENSG00000182783,ENSG00000197591,ENSG00000196936,ENSG00000187080,ENSG00000198128…
HP0000818	Abnormality of the endocrine system	3	CLASSOrganismalSystems	0	147.9	2	35	ENSG00000132142,ENSG00000221888,ENSG00000171180,ENSG00000203663,ENSG00000175143,ENSG00000177476,ENSG00000177489,ENSG00000196242,ENSG00000162711,ENSG00000162727,ENSG00000177233,ENSG00000177174,ENSG00000183310,ENSG00000184022,ENSG00000196944,ENSG00000183130,ENSG00000177535,ENSG00000198104,ENSG00000196071,ENSG00000196772,ENSG00000169214,ENSG00000196539,ENSG00000182783,ENSG00000197591,ENSG00000196936…
HP0000818	Abnormality of the endocrine system	3	SUBCLASSSensorySystem	0	893.78	1	33	ENSG00000221888,ENSG00000171180,ENSG00000203663,ENSG00000175143,ENSG00000177476,ENSG00000177489,ENSG00000196242,ENSG00000162727,ENSG00000177233,ENSG00000177174,ENSG00000183310,ENSG00000184022,ENSG00000196944,ENSG00000183130,ENSG00000177535,ENSG00000198104,ENSG00000196071,ENSG00000196772,ENSG00000169214,ENSG00000196539,ENSG00000182783,ENSG00000197591,ENSG00000196936,ENSG00000187080,ENSG00000198128…
HP0002011	Abnormality of the central nervous system	173	path:hsa00982 - Drug	2.831e-05	7	11	21	ENSG00000187758,ENSG00000196616,ENSG00000198099,ENSG00000172955,ENSG00000196344,ENSG00000108602,ENSG00000138356,ENSG00000130649,ENSG00000010932,ENSG00000094963,ENSG00000007933,ENSG00000076258,ENSG00000131781,ENSG00000189221,ENSG00000069535,ENSG00000171234,ENSG00000109181,ENSG00000197888,ENSG00000213759,ENSG00000135226,ENSG00000135220
HP0002011	Abnormality of the central nervous system	173	path:hsa04742 - Taste	0.00012611	1	7	16	ENSG00000078369,ENSG00000111664,ENSG00000111319,ENSG00000121381,ENSG00000121314,ENSG00000121377,ENSG00000212128,ENSG00000121318,ENSG00000212127,ENSG00000127588,ENSG00000173662,ENSG00000169962,ENSG00000212124,ENSG00000212125,ENSG00000212126,ENSG00000186136
HP0002011	Abnormality of the central nervous system	173	SUBCLASSXenobioticsBiodegradationandMetabolism	0.00080563	95.94	17	24	ENSG00000187758,ENSG00000196616,ENSG00000198099,ENSG00000172955,ENSG00000196344,ENSG00000108602,ENSG00000138356,ENSG00000130649,ENSG00000188641,ENSG00000025708,ENSG00000010932,ENSG00000094963,ENSG00000007933,ENSG00000076258,ENSG00000131781,ENSG00000189221,ENSG00000069535,ENSG00000171234,ENSG00000109181,ENSG00000197888,ENSG00000213759,ENSG00000135226,ENSG00000198276,ENSG00000135220
HP0001537	Umbilical hernia	3	path:hsa04621 - NOD-like	5e-08	5	2	6	ENSG00000100030,ENSG00000108691,ENSG00000108688,ENSG00000108700,ENSG00000172156,ENSG00000181374
HP0001537	Umbilical hernia	3	path:hsa04062 - Chemokine	1.3e-07	4	2	8	ENSG00000099942,ENSG00000100030,ENSG00000108702,ENSG00000108691,ENSG00000108688,ENSG00000108700,ENSG00000172156,ENSG00000181374
HP0001537	Umbilical hernia	3	path:hsa04060 - Cytokine-cytokine	0.00024948	9	1	6	ENSG00000108702,ENSG00000108691,ENSG00000108688,ENSG00000108700,ENSG00000172156,ENSG00000181374
HP0001537	Umbilical hernia	3	SUBCLASSImmuneSystem	0.00106057	205.2	2	9	ENSG00000099942,ENSG00000099937,ENSG00000100030,ENSG00000108702,ENSG00000108691,ENSG00000108688,ENSG00000108700,ENSG00000172156,ENSG00000181374
HP0001574	Abnormality of the integument	58	path:hsa04742 - Taste	1.91e-06	3	2	12	ENSG00000078369,ENSG00000121381,ENSG00000121314,ENSG00000121377,ENSG00000212128,ENSG00000121318,ENSG00000212127,ENSG00000169962,ENSG00000212124,ENSG00000212125,ENSG00000212126,ENSG00000186136
HP0007364	Aplasia/Hypoplasia of the cerebrum	34	path:hsa04740 - Olfactory	1.7e-07	2	3	36	ENSG00000185532,ENSG00000221888,ENSG00000171180,ENSG00000203663,ENSG00000175143,ENSG00000177476,ENSG00000177489,ENSG00000196242,ENSG00000162727,ENSG00000177233,ENSG00000177174,ENSG00000183310,ENSG00000184022,ENSG00000196944,ENSG00000183130,ENSG00000177535,ENSG00000169885,ENSG00000198104,ENSG00000196071,ENSG00000196772,ENSG00000169214,ENSG00000196539,ENSG00000182783,ENSG00000197591,ENSG00000196936…
HP0007364	Aplasia/Hypoplasia of the cerebrum	34	CLASSOrganismalSystems	0.00033223	33.67	23	92	ENSG00000100852,ENSG00000111348,ENSG00000167193,ENSG00000099942,ENSG00000198223,ENSG00000197766,ENSG00000107404,ENSG00000099617,ENSG00000088256,ENSG00000128266,ENSG00000078369,ENSG00000213611,ENSG00000203618,ENSG00000125388,ENSG00000099875,ENSG00000183454,ENSG00000099937,ENSG00000111537,ENSG00000185291,ENSG00000165471,ENSG00000179583,ENSG00000002586,ENSG00000133392,ENSG00000215375,ENSG00000131791…
HP0007364	Aplasia/Hypoplasia of the cerebrum	34	SUBCLASSSensorySystem	3.7e-07	134.74	3	38	ENSG00000078369,ENSG00000185532,ENSG00000221888,ENSG00000171180,ENSG00000203663,ENSG00000175143,ENSG00000177476,ENSG00000177489,ENSG00000196242,ENSG00000169962,ENSG00000162727,ENSG00000177233,ENSG00000177174,ENSG00000183310,ENSG00000184022,ENSG00000196944,ENSG00000183130,ENSG00000177535,ENSG00000169885,ENSG00000198104,ENSG00000196071,ENSG00000196772,ENSG00000169214,ENSG00000196539,ENSG00000182783…
HP0001763	Pes planus	12	path:hsa00790 - Folate	0.0001589	9	1	3	ENSG00000163295,ENSG00000163283,ENSG00000163286
HPz999017		81	path:hsa04742 - Taste	1.699e-05	4	2	12	ENSG00000078369,ENSG00000121381,ENSG00000121314,ENSG00000121377,ENSG00000212128,ENSG00000121318,ENSG00000212127,ENSG00000169962,ENSG00000212124,ENSG00000212125,ENSG00000212126,ENSG00000186136
HP0001169	Broad hands	3	path:hsa04621 - NOD-like	1.97e-06	0	1	5	ENSG00000108691,ENSG00000108688,ENSG00000108700,ENSG00000172156,ENSG00000181374
HP0001169	Broad hands	3	path:hsa04062 - Chemokine	3.744e-05	0	1	6	ENSG00000108702,ENSG00000108691,ENSG00000108688,ENSG00000108700,ENSG00000172156,ENSG00000181374
HP0001169	Broad hands	3	path:hsa04060 - Cytokine-cytokine	0.00024948	9	1	6	ENSG00000108702,ENSG00000108691,ENSG00000108688,ENSG00000108700,ENSG00000172156,ENSG00000181374
HP0002263	Exaggerated cupid's bow	5	path:hsa04621 - NOD-like	2.584e-05	1	1	5	ENSG00000108691,ENSG00000108688,ENSG00000108700,ENSG00000172156,ENSG00000181374
HP0002263	Exaggerated cupid's bow	5	path:hsa04062 - Chemokine	8.996e-05	0	2	7	ENSG00000108702,ENSG00000108691,ENSG00000108688,ENSG00000108700,ENSG00000172156,ENSG00000181374,ENSG00000127588
HP0000518	Cataract	3	path:hsa04621 - NOD-like	2e-08	8	2	6	ENSG00000108691,ENSG00000108688,ENSG00000108700,ENSG00000172156,ENSG00000181374,ENSG00000140368
HP0000518	Cataract	3	path:hsa04062 - Chemokine	1.814e-05	3	1	6	ENSG00000108702,ENSG00000108691,ENSG00000108688,ENSG00000108700,ENSG00000172156,ENSG00000181374
HP0000518	Cataract	3	path:hsa04060 - Cytokine-cytokine	0.00012404	4	1	6	ENSG00000108702,ENSG00000108691,ENSG00000108688,ENSG00000108700,ENSG00000172156,ENSG00000181374
HP0004299	Hernia of the abdominal wall	7	path:hsa04621 - NOD-like	6.4e-07	5	3	6	ENSG00000100030,ENSG00000108691,ENSG00000108688,ENSG00000108700,ENSG00000172156,ENSG00000181374
HP0004299	Hernia of the abdominal wall	7	path:hsa04062 - Chemokine	4.15e-06	8	3	8	ENSG00000099942,ENSG00000100030,ENSG00000108702,ENSG00000108691,ENSG00000108688,ENSG00000108700,ENSG00000172156,ENSG00000181374
HP0004299	Hernia of the abdominal wall	7	CLASSGeneticInformationProcessing	0.00863598	139.32	4	9	ENSG00000005156,ENSG00000108671,ENSG00000185651,ENSG00000100038,ENSG00000099940,ENSG00000131795,ENSG00000131788,ENSG00000186141,ENSG00000100023
HP0004299	Hernia of the abdominal wall	7	CLASSEnvironmentalInformationProcessing	0.0120507	76.76	5	14	ENSG00000039068,ENSG00000062038,ENSG00000099942,ENSG00000196712,ENSG00000100030,ENSG00000108702,ENSG00000108691,ENSG00000108688,ENSG00000108700,ENSG00000172156,ENSG00000181374,ENSG00000143127,ENSG00000099957,ENSG00000131788
HP0000767	Pectus excavatum	4	CLASSGeneticInformationProcessing	0.00661813	219.09	2	6	ENSG00000134480,ENSG00000185651,ENSG00000100038,ENSG00000099940,ENSG00000113356,ENSG00000100023
HP0010993	Abnormality of the cerebral subcortex	11	CLASSCellularProcesses	0.0009111	105.62	7	18	ENSG00000100852,ENSG00000162909,ENSG00000167193,ENSG00000068078,ENSG00000125388,ENSG00000127415,ENSG00000111537,ENSG00000133392,ENSG00000215375,ENSG00000185532,ENSG00000184113,ENSG00000108953,ENSG00000070371,ENSG00000093009,ENSG00000100478,ENSG00000090376,ENSG00000183785,ENSG00000215193
HP0000736	Short attention span	10	path:hsa00790 - Folate	7.456e-05	8	1	3	ENSG00000163295,ENSG00000163283,ENSG00000163286
HP0000002	Abnormality of body height	41	path:hsa04740 - Olfactory	9.087e-05	5	4	37	ENSG00000221888,ENSG00000171180,ENSG00000203663,ENSG00000175143,ENSG00000177476,ENSG00000177489,ENSG00000196242,ENSG00000162727,ENSG00000177233,ENSG00000177174,ENSG00000183310,ENSG00000184022,ENSG00000196944,ENSG00000183130,ENSG00000177535,ENSG00000178586,ENSG00000169885,ENSG00000198104,ENSG00000196071,ENSG00000196772,ENSG00000169214,ENSG00000196539,ENSG00000182783,ENSG00000182083,ENSG00000197591…
HP0000002	Abnormality of body height	41	SUBCLASSSensorySystem	0.00010812	82.51	5	40	ENSG00000078369,ENSG00000221888,ENSG00000171180,ENSG00000203663,ENSG00000175143,ENSG00000127588,ENSG00000177476,ENSG00000177489,ENSG00000196242,ENSG00000169962,ENSG00000162727,ENSG00000177233,ENSG00000177174,ENSG00000183310,ENSG00000184022,ENSG00000196944,ENSG00000183130,ENSG00000177535,ENSG00000178586,ENSG00000169885,ENSG00000198104,ENSG00000196071,ENSG00000196772,ENSG00000169214,ENSG00000196539…
HP0000769	Abnormality of the breast	10	path:hsa04740 - Olfactory	0	1	1	34	ENSG00000221888,ENSG00000171180,ENSG00000203663,ENSG00000175143,ENSG00000177476,ENSG00000177489,ENSG00000196242,ENSG00000162727,ENSG00000177233,ENSG00000177174,ENSG00000183310,ENSG00000184022,ENSG00000196944,ENSG00000183130,ENSG00000177535,ENSG00000198104,ENSG00000196071,ENSG00000196772,ENSG00000169214,ENSG00000196539,ENSG00000182783,ENSG00000197591,ENSG00000196936,ENSG00000187080,ENSG00000198128…
HP0000769	Abnormality of the breast	10	CLASSOrganismalSystems	2e-08	94.52	8	46	ENSG00000167193,ENSG00000099942,ENSG00000119535,ENSG00000128266,ENSG00000099937,ENSG00000100030,ENSG00000108953,ENSG00000136560,ENSG00000221888,ENSG00000171180,ENSG00000203663,ENSG00000175143,ENSG00000132376,ENSG00000115267,ENSG00000145284,ENSG00000177476,ENSG00000177489,ENSG00000196242,ENSG00000162711,ENSG00000162727,ENSG00000177233,ENSG00000177174,ENSG00000183310,ENSG00000184022,ENSG00000196944…
HP0000769	Abnormality of the breast	10	SUBCLASSSensorySystem	0	511.28	1	34	ENSG00000221888,ENSG00000171180,ENSG00000203663,ENSG00000175143,ENSG00000177476,ENSG00000177489,ENSG00000196242,ENSG00000162727,ENSG00000177233,ENSG00000177174,ENSG00000183310,ENSG00000184022,ENSG00000196944,ENSG00000183130,ENSG00000177535,ENSG00000198104,ENSG00000196071,ENSG00000196772,ENSG00000169214,ENSG00000196539,ENSG00000182783,ENSG00000197591,ENSG00000196936,ENSG00000187080,ENSG00000198128…
HP0001520	Macrosomia	4	CLASSEnvironmentalInformationProcessing	0.00035241	149.55	4	12	ENSG00000169100,ENSG00000175344,ENSG00000099942,ENSG00000198223,ENSG00000186297,ENSG00000166206,ENSG00000182256,ENSG00000185291,ENSG00000002586,ENSG00000133511,ENSG00000099957,ENSG00000182162
HP0001520	Macrosomia	4	SUBCLASSSignalingMoleculesandInteraction	0.00091472	244.05	3	8	ENSG00000198223,ENSG00000186297,ENSG00000166206,ENSG00000182256,ENSG00000185291,ENSG00000002586,ENSG00000099957,ENSG00000182162
HP0001000	Abnormality of skin pigmentation	7	path:hsa04621 - NOD-like	1.49e-06	5	3	7	ENSG00000100030,ENSG00000102882,ENSG00000108691,ENSG00000108688,ENSG00000108700,ENSG00000172156,ENSG00000181374
HP0001000	Abnormality of skin pigmentation	7	path:hsa04062 - Chemokine	5.978e-05	9	4	9	ENSG00000099942,ENSG00000100030,ENSG00000102882,ENSG00000108702,ENSG00000108691,ENSG00000108688,ENSG00000108700,ENSG00000172156,ENSG00000181374
HP0004325	Decreased body weight	29	path:hsa04740 - Olfactory	1e-05	1	3	36	ENSG00000185532,ENSG00000221888,ENSG00000171180,ENSG00000203663,ENSG00000175143,ENSG00000177476,ENSG00000177489,ENSG00000196242,ENSG00000162727,ENSG00000177233,ENSG00000177174,ENSG00000183310,ENSG00000184022,ENSG00000196944,ENSG00000183130,ENSG00000177535,ENSG00000169885,ENSG00000198104,ENSG00000196071,ENSG00000196772,ENSG00000169214,ENSG00000196539,ENSG00000182783,ENSG00000197591,ENSG00000196936…
HP0004325	Decreased body weight	29	SUBCLASSSensorySystem	2.337e-05	99.02	3	38	ENSG00000078369,ENSG00000185532,ENSG00000221888,ENSG00000171180,ENSG00000203663,ENSG00000175143,ENSG00000177476,ENSG00000177489,ENSG00000196242,ENSG00000169962,ENSG00000162727,ENSG00000177233,ENSG00000177174,ENSG00000183310,ENSG00000184022,ENSG00000196944,ENSG00000183130,ENSG00000177535,ENSG00000169885,ENSG00000198104,ENSG00000196071,ENSG00000196772,ENSG00000169214,ENSG00000196539,ENSG00000182783…
HP0000277	Abnormality of the mandible	35	path:hsa04740 - Olfactory	6.3e-07	3	1	34	ENSG00000221888,ENSG00000171180,ENSG00000203663,ENSG00000175143,ENSG00000177476,ENSG00000177489,ENSG00000196242,ENSG00000162727,ENSG00000177233,ENSG00000177174,ENSG00000183310,ENSG00000184022,ENSG00000196944,ENSG00000183130,ENSG00000177535,ENSG00000198104,ENSG00000196071,ENSG00000196772,ENSG00000169214,ENSG00000196539,ENSG00000182783,ENSG00000197591,ENSG00000196936,ENSG00000187080,ENSG00000198128…
HP0000277	Abnormality of the mandible	35	path:hsa04742 - Taste	1.138e-05	6	1	10	ENSG00000121381,ENSG00000121314,ENSG00000121377,ENSG00000212128,ENSG00000121318,ENSG00000212127,ENSG00000212124,ENSG00000212125,ENSG00000212126,ENSG00000186136
HP0000277	Abnormality of the mandible	35	CLASSOrganismalSystems	3.397e-05	40.15	23	93	ENSG00000115361,ENSG00000111348,ENSG00000118260,ENSG00000167193,ENSG00000198223,ENSG00000119535,ENSG00000075711,ENSG00000139083,ENSG00000132589,ENSG00000128266,ENSG00000125388,ENSG00000183454,ENSG00000150086,ENSG00000167004,ENSG00000185291,ENSG00000134545,ENSG00000205809,ENSG00000205810,ENSG00000179583,ENSG00000002586,ENSG00000215375,ENSG00000180370,ENSG00000131791,ENSG00000100030,ENSG00000102882…
HP0000277	Abnormality of the mandible	35	SUBCLASSSensorySystem	0	181.92	2	44	ENSG00000221888,ENSG00000171180,ENSG00000203663,ENSG00000175143,ENSG00000121381,ENSG00000121314,ENSG00000121377,ENSG00000212128,ENSG00000121318,ENSG00000212127,ENSG00000177476,ENSG00000177489,ENSG00000196242,ENSG00000162727,ENSG00000177233,ENSG00000177174,ENSG00000183310,ENSG00000184022,ENSG00000196944,ENSG00000183130,ENSG00000177535,ENSG00000198104,ENSG00000212124,ENSG00000212125,ENSG00000212126…
HP0010864	Intellectual disability, severe	31	path:hsa04740 - Olfactory	2.81e-06	1	3	35	ENSG00000221888,ENSG00000171180,ENSG00000203663,ENSG00000175143,ENSG00000177476,ENSG00000177489,ENSG00000196242,ENSG00000162727,ENSG00000177233,ENSG00000177174,ENSG00000183310,ENSG00000184022,ENSG00000196944,ENSG00000183130,ENSG00000177535,ENSG00000169885,ENSG00000198104,ENSG00000196071,ENSG00000196772,ENSG00000169214,ENSG00000196539,ENSG00000182783,ENSG00000197591,ENSG00000196936,ENSG00000187080…
HP0010864	Intellectual disability, severe	31	SUBCLASSSensorySystem	2.27e-06	119.01	4	38	ENSG00000078369,ENSG00000221888,ENSG00000171180,ENSG00000203663,ENSG00000175143,ENSG00000127588,ENSG00000177476,ENSG00000177489,ENSG00000196242,ENSG00000169962,ENSG00000162727,ENSG00000177233,ENSG00000177174,ENSG00000183310,ENSG00000184022,ENSG00000196944,ENSG00000183130,ENSG00000177535,ENSG00000169885,ENSG00000198104,ENSG00000196071,ENSG00000196772,ENSG00000169214,ENSG00000196539,ENSG00000182783…
HP0000280	Coarse facial features	3	CLASSGeneticInformationProcessing	0.00258393	272.28	2	6	ENSG00000134480,ENSG00000185651,ENSG00000100038,ENSG00000099940,ENSG00000113356,ENSG00000100023
HP0009115	Aplasia/Hypoplasia involving the skeleton	27	path:hsa04740 - Olfactory	1e-08	1	1	34	ENSG00000221888,ENSG00000171180,ENSG00000203663,ENSG00000175143,ENSG00000177476,ENSG00000177489,ENSG00000196242,ENSG00000162727,ENSG00000177233,ENSG00000177174,ENSG00000183310,ENSG00000184022,ENSG00000196944,ENSG00000183130,ENSG00000177535,ENSG00000198104,ENSG00000196071,ENSG00000196772,ENSG00000169214,ENSG00000196539,ENSG00000182783,ENSG00000197591,ENSG00000196936,ENSG00000187080,ENSG00000198128…
HP0009115	Aplasia/Hypoplasia involving the skeleton	27	path:hsa04742 - Taste	2.99e-06	8	1	10	ENSG00000121381,ENSG00000121314,ENSG00000121377,ENSG00000212128,ENSG00000121318,ENSG00000212127,ENSG00000212124,ENSG00000212125,ENSG00000212126,ENSG00000186136
HP0009115	Aplasia/Hypoplasia involving the skeleton	27	CLASSOrganismalSystems	0.00075856	34.66	17	77	ENSG00000120088,ENSG00000167193,ENSG00000198223,ENSG00000119535,ENSG00000075711,ENSG00000139083,ENSG00000203618,ENSG00000150086,ENSG00000185291,ENSG00000134545,ENSG00000205809,ENSG00000205810,ENSG00000002586,ENSG00000180370,ENSG00000131791,ENSG00000100030,ENSG00000102882,ENSG00000166484,ENSG00000137764,ENSG00000183023,ENSG00000115904,ENSG00000072310,ENSG00000184113,ENSG00000108953,ENSG00000183542…
HP0009115	Aplasia/Hypoplasia involving the skeleton	27	SUBCLASSSensorySystem	0	227.17	2	44	ENSG00000221888,ENSG00000171180,ENSG00000203663,ENSG00000175143,ENSG00000121381,ENSG00000121314,ENSG00000121377,ENSG00000212128,ENSG00000121318,ENSG00000212127,ENSG00000177476,ENSG00000177489,ENSG00000196242,ENSG00000162727,ENSG00000177233,ENSG00000177174,ENSG00000183310,ENSG00000184022,ENSG00000196944,ENSG00000183130,ENSG00000177535,ENSG00000198104,ENSG00000212124,ENSG00000212125,ENSG00000212126…
HP0002648	Abnormality of skull shape	42	path:hsa04742 - Taste	0	1	3	14	ENSG00000078369,ENSG00000111664,ENSG00000111319,ENSG00000121381,ENSG00000121314,ENSG00000121377,ENSG00000212128,ENSG00000121318,ENSG00000212127,ENSG00000169962,ENSG00000212124,ENSG00000212125,ENSG00000212126,ENSG00000186136
HP0001792	Nail hypoplasia	4	path:hsa04621 - NOD-like	4.34e-06	2	1	5	ENSG00000108691,ENSG00000108688,ENSG00000108700,ENSG00000172156,ENSG00000181374
HP0001792	Nail hypoplasia	4	path:hsa04062 - Chemokine	9.402e-05	0	1	6	ENSG00000108702,ENSG00000108691,ENSG00000108688,ENSG00000108700,ENSG00000172156,ENSG00000181374
HP0001792	Nail hypoplasia	4	path:hsa04060 - Cytokine-cytokine	0.0006031	9	1	6	ENSG00000108702,ENSG00000108691,ENSG00000108688,ENSG00000108700,ENSG00000172156,ENSG00000181374
HP0000486	Strabismus	21	CLASSCellularProcesses	0.00093854	55.94	15	43	ENSG00000100852,ENSG00000148660,ENSG00000064012,ENSG00000003400,ENSG00000134480,ENSG00000189143,ENSG00000165215,ENSG00000167193,ENSG00000178568,ENSG00000138413,ENSG00000177606,ENSG00000106683,ENSG00000115942,ENSG00000157911,ENSG00000107758,ENSG00000067606,ENSG00000185532,ENSG00000171848,ENSG00000184113,ENSG00000035403,ENSG00000108953,ENSG00000070371,ENSG00000093009,ENSG00000143127,ENSG00000147044…
HP0000486	Strabismus	21	SUBCLASSImmuneSystem	0.00123429	68.75	14	33	ENSG00000100852,ENSG00000064012,ENSG00000003400,ENSG00000189143,ENSG00000165215,ENSG00000118260,ENSG00000167193,ENSG00000215301,ENSG00000078369,ENSG00000203618,ENSG00000177606,ENSG00000106683,ENSG00000165471,ENSG00000122861,ENSG00000107758,ENSG00000067606,ENSG00000108702,ENSG00000108691,ENSG00000108688,ENSG00000108700,ENSG00000172156,ENSG00000181374,ENSG00000184113,ENSG00000035403,ENSG00000134318…
HP0001010	Hypopigmentation of the skin	3	CLASSEnvironmentalInformationProcessing	0.00804981	107.96	3	10	ENSG00000099942,ENSG00000119535,ENSG00000163873,ENSG00000204084,ENSG00000133511,ENSG00000102882,ENSG00000197471,ENSG00000099957,ENSG00000149930,ENSG00000103502
HP0009929	Abnormality of the columella	3	path:hsa00790 - Folate	5.7e-07	2	1	3	ENSG00000163295,ENSG00000163283,ENSG00000163286
HP0000412	Prominent ears	15	path:hsa04621 - NOD-like	3.054e-05	5	3	7	ENSG00000100030,ENSG00000102882,ENSG00000108691,ENSG00000108688,ENSG00000108700,ENSG00000172156,ENSG00000181374
HP0000322	Short philtrum	11	path:hsa04621 - NOD-like	7.165e-05	5	1	5	ENSG00000108691,ENSG00000108688,ENSG00000108700,ENSG00000172156,ENSG00000181374
HP0000322	Short philtrum	11	path:hsa04062 - Chemokine	0.00034845	6	2	7	ENSG00000167193,ENSG00000108702,ENSG00000108691,ENSG00000108688,ENSG00000108700,ENSG00000172156,ENSG00000181374
HP0004298	Abnormality of the abdominal wall	7	path:hsa04621 - NOD-like	6.4e-07	5	3	6	ENSG00000100030,ENSG00000108691,ENSG00000108688,ENSG00000108700,ENSG00000172156,ENSG00000181374
HP0004298	Abnormality of the abdominal wall	7	path:hsa04062 - Chemokine	4.15e-06	8	3	8	ENSG00000099942,ENSG00000100030,ENSG00000108702,ENSG00000108691,ENSG00000108688,ENSG00000108700,ENSG00000172156,ENSG00000181374
HP0004298	Abnormality of the abdominal wall	7	CLASSGeneticInformationProcessing	0.00863598	139.32	4	9	ENSG00000005156,ENSG00000108671,ENSG00000185651,ENSG00000100038,ENSG00000099940,ENSG00000131795,ENSG00000131788,ENSG00000186141,ENSG00000100023
HP0004298	Abnormality of the abdominal wall	7	CLASSEnvironmentalInformationProcessing	0.0120507	76.76	5	14	ENSG00000039068,ENSG00000062038,ENSG00000099942,ENSG00000196712,ENSG00000100030,ENSG00000108702,ENSG00000108691,ENSG00000108688,ENSG00000108700,ENSG00000172156,ENSG00000181374,ENSG00000143127,ENSG00000099957,ENSG00000131788
HP0001250	Seizures	33	path:hsa04740 - Olfactory	1e-08	1	4	37	ENSG00000221888,ENSG00000171180,ENSG00000203663,ENSG00000175143,ENSG00000177476,ENSG00000177489,ENSG00000196242,ENSG00000162727,ENSG00000177233,ENSG00000177174,ENSG00000183310,ENSG00000184022,ENSG00000196944,ENSG00000183130,ENSG00000177535,ENSG00000178586,ENSG00000169885,ENSG00000198104,ENSG00000196071,ENSG00000196772,ENSG00000169214,ENSG00000196539,ENSG00000182783,ENSG00000182083,ENSG00000197591…
HP0001250	Seizures	33	SUBCLASSSensorySystem	2e-08	155.32	4	39	ENSG00000078369,ENSG00000221888,ENSG00000171180,ENSG00000203663,ENSG00000175143,ENSG00000177476,ENSG00000177489,ENSG00000196242,ENSG00000169962,ENSG00000162727,ENSG00000177233,ENSG00000177174,ENSG00000183310,ENSG00000184022,ENSG00000196944,ENSG00000183130,ENSG00000177535,ENSG00000178586,ENSG00000169885,ENSG00000198104,ENSG00000196071,ENSG00000196772,ENSG00000169214,ENSG00000196539,ENSG00000182783…
HP0000812	Abnormal internal genitalia	13	path:hsa04740 - Olfactory	0	6	1	34	ENSG00000221888,ENSG00000171180,ENSG00000203663,ENSG00000175143,ENSG00000177476,ENSG00000177489,ENSG00000196242,ENSG00000162727,ENSG00000177233,ENSG00000177174,ENSG00000183310,ENSG00000184022,ENSG00000196944,ENSG00000183130,ENSG00000177535,ENSG00000198104,ENSG00000196071,ENSG00000196772,ENSG00000169214,ENSG00000196539,ENSG00000182783,ENSG00000197591,ENSG00000196936,ENSG00000187080,ENSG00000198128…
HP0000812	Abnormal internal genitalia	13	CLASSOrganismalSystems	0.00059676	42.91	6	57	ENSG00000132142,ENSG00000120088,ENSG00000197766,ENSG00000099617,ENSG00000088256,ENSG00000213611,ENSG00000099875,ENSG00000133392,ENSG00000126934,ENSG00000118046,ENSG00000172009,ENSG00000099866,ENSG00000141934,ENSG00000167680,ENSG00000127540,ENSG00000186111,ENSG00000129946,ENSG00000221888,ENSG00000171180,ENSG00000203663,ENSG00000175143,ENSG00000105325,ENSG00000161980,ENSG00000127588,ENSG00000177476…
HP0000812	Abnormal internal genitalia	13	SUBCLASSSensorySystem	0	273.1	2	35	ENSG00000221888,ENSG00000171180,ENSG00000203663,ENSG00000175143,ENSG00000127588,ENSG00000177476,ENSG00000177489,ENSG00000196242,ENSG00000162727,ENSG00000177233,ENSG00000177174,ENSG00000183310,ENSG00000184022,ENSG00000196944,ENSG00000183130,ENSG00000177535,ENSG00000198104,ENSG00000196071,ENSG00000196772,ENSG00000169214,ENSG00000196539,ENSG00000182783,ENSG00000197591,ENSG00000196936,ENSG00000187080…
HP0009826	Hypoplasia involving bones of the extremities	4	CLASSEnvironmentalInformationProcessing	0.00099034	152.52	4	10	ENSG00000169100,ENSG00000120088,ENSG00000167193,ENSG00000198223,ENSG00000185291,ENSG00000186868,ENSG00000002586,ENSG00000139625,ENSG00000132376,ENSG00000182162
HP0000404	Deafness	7	path:hsa04740 - Olfactory	0	4	2	35	ENSG00000185532,ENSG00000221888,ENSG00000171180,ENSG00000203663,ENSG00000175143,ENSG00000177476,ENSG00000177489,ENSG00000196242,ENSG00000162727,ENSG00000177233,ENSG00000177174,ENSG00000183310,ENSG00000184022,ENSG00000196944,ENSG00000183130,ENSG00000177535,ENSG00000198104,ENSG00000196071,ENSG00000196772,ENSG00000169214,ENSG00000196539,ENSG00000182783,ENSG00000197591,ENSG00000196936,ENSG00000187080…
HP0000404	Deafness	7	CLASSOrganismalSystems	1e-08	99.21	5	45	ENSG00000115361,ENSG00000100852,ENSG00000064012,ENSG00000003400,ENSG00000118260,ENSG00000165471,ENSG00000185532,ENSG00000102882,ENSG00000163251,ENSG00000221888,ENSG00000171180,ENSG00000203663,ENSG00000175143,ENSG00000177476,ENSG00000177489,ENSG00000196242,ENSG00000162711,ENSG00000162727,ENSG00000177233,ENSG00000177174,ENSG00000183310,ENSG00000184022,ENSG00000196944,ENSG00000183130,ENSG00000177535…
HP0000404	Deafness	7	SUBCLASSSensorySystem	0	558.75	2	35	ENSG00000185532,ENSG00000221888,ENSG00000171180,ENSG00000203663,ENSG00000175143,ENSG00000177476,ENSG00000177489,ENSG00000196242,ENSG00000162727,ENSG00000177233,ENSG00000177174,ENSG00000183310,ENSG00000184022,ENSG00000196944,ENSG00000183130,ENSG00000177535,ENSG00000198104,ENSG00000196071,ENSG00000196772,ENSG00000169214,ENSG00000196539,ENSG00000182783,ENSG00000197591,ENSG00000196936,ENSG00000187080…
HP0002715	Abnormality of the immune system	10	path:hsa04621 - NOD-like	3.28e-06	9	3	7	ENSG00000102882,ENSG00000107643,ENSG00000108691,ENSG00000108688,ENSG00000108700,ENSG00000172156,ENSG00000181374
HP0001371	Contractures	5	CLASSEnvironmentalInformationProcessing	0.00048023	120.95	4	15	ENSG00000169100,ENSG00000179242,ENSG00000198223,ENSG00000101266,ENSG00000151577,ENSG00000125522,ENSG00000185291,ENSG00000130702,ENSG00000002586,ENSG00000101188,ENSG00000125510,ENSG00000106178,ENSG00000006606,ENSG00000101180,ENSG00000182162
HP0001371	Contractures	5	SUBCLASSSignalingMoleculesandInteraction	3.08e-06	296.02	4	13	ENSG00000179242,ENSG00000198223,ENSG00000151577,ENSG00000125522,ENSG00000185291,ENSG00000130702,ENSG00000002586,ENSG00000101188,ENSG00000125510,ENSG00000106178,ENSG00000006606,ENSG00000101180,ENSG00000182162
HP0008871	Height less than 3rd percentile	35	path:hsa04740 - Olfactory	2.281e-05	9	4	37	ENSG00000221888,ENSG00000171180,ENSG00000203663,ENSG00000175143,ENSG00000177476,ENSG00000177489,ENSG00000196242,ENSG00000162727,ENSG00000177233,ENSG00000177174,ENSG00000183310,ENSG00000184022,ENSG00000196944,ENSG00000183130,ENSG00000177535,ENSG00000178586,ENSG00000169885,ENSG00000198104,ENSG00000196071,ENSG00000196772,ENSG00000169214,ENSG00000196539,ENSG00000182783,ENSG00000182083,ENSG00000197591…
HP0008871	Height less than 3rd percentile	35	SUBCLASSSensorySystem	2.531e-05	94.29	5	40	ENSG00000078369,ENSG00000221888,ENSG00000171180,ENSG00000203663,ENSG00000175143,ENSG00000127588,ENSG00000177476,ENSG00000177489,ENSG00000196242,ENSG00000169962,ENSG00000162727,ENSG00000177233,ENSG00000177174,ENSG00000183310,ENSG00000184022,ENSG00000196944,ENSG00000183130,ENSG00000177535,ENSG00000178586,ENSG00000169885,ENSG00000198104,ENSG00000196071,ENSG00000196772,ENSG00000169214,ENSG00000196539…
HP0000692	Misalignment of teeth	4	CLASSEnvironmentalInformationProcessing	0.00804981	107.96	4	10	ENSG00000169100,ENSG00000167193,ENSG00000099942,ENSG00000198223,ENSG00000185291,ENSG00000002586,ENSG00000100030,ENSG00000099957,ENSG00000132376,ENSG00000182162
HP0009810	Abnormality of the joints of the upper limbs	6	CLASSEnvironmentalInformationProcessing	0.0002716	112.12	5	18	ENSG00000169100,ENSG00000179242,ENSG00000198223,ENSG00000101266,ENSG00000125522,ENSG00000185291,ENSG00000130702,ENSG00000002586,ENSG00000101188,ENSG00000125510,ENSG00000100030,ENSG00000137764,ENSG00000106178,ENSG00000033800,ENSG00000006606,ENSG00000101180,ENSG00000137809,ENSG00000182162
HP0009810	Abnormality of the joints of the upper limbs	6	CLASSGeneticInformationProcessing	0.013978	123.37	3	9	ENSG00000101182,ENSG00000171858,ENSG00000130699,ENSG00000185651,ENSG00000033800,ENSG00000100038,ENSG00000125818,ENSG00000100023,ENSG00000101161
HP0009810	Abnormality of the joints of the upper limbs	6	SUBCLASSSignalingMoleculesandInteraction	6.681e-05	216.81	4	13	ENSG00000179242,ENSG00000198223,ENSG00000125522,ENSG00000185291,ENSG00000130702,ENSG00000002586,ENSG00000101188,ENSG00000125510,ENSG00000106178,ENSG00000006606,ENSG00000101180,ENSG00000137809,ENSG00000182162
HP0010719	Abnormality of hair texture	6	path:hsa04742 - Taste	0	8	1	10	ENSG00000121381,ENSG00000121314,ENSG00000121377,ENSG00000212128,ENSG00000121318,ENSG00000212127,ENSG00000212124,ENSG00000212125,ENSG00000212126,ENSG00000186136
HP0010719	Abnormality of hair texture	6	CLASSOrganismalSystems	0.00419862	66.66	3	20	ENSG00000139083,ENSG00000124491,ENSG00000150086,ENSG00000134545,ENSG00000205809,ENSG00000205810,ENSG00000183542,ENSG00000136560,ENSG00000213809,ENSG00000121381,ENSG00000121314,ENSG00000121377,ENSG00000212128,ENSG00000121318,ENSG00000212127,ENSG00000115267,ENSG00000212124,ENSG00000212125,ENSG00000212126,ENSG00000186136
HP0010719	Abnormality of hair texture	6	SUBCLASSSensorySystem	0.00029737	254.29	1	10	ENSG00000121381,ENSG00000121314,ENSG00000121377,ENSG00000212128,ENSG00000121318,ENSG00000212127,ENSG00000212124,ENSG00000212125,ENSG00000212126,ENSG00000186136
HP0001249	Intellectual disability	154	path:hsa00982 - Drug	9.14e-06	4	10	21	ENSG00000187758,ENSG00000196616,ENSG00000198099,ENSG00000172955,ENSG00000196344,ENSG00000108602,ENSG00000138356,ENSG00000130649,ENSG00000010932,ENSG00000094963,ENSG00000007933,ENSG00000076258,ENSG00000131781,ENSG00000189221,ENSG00000069535,ENSG00000171234,ENSG00000109181,ENSG00000197888,ENSG00000213759,ENSG00000135226,ENSG00000135220
HP0001249	Intellectual disability	154	path:hsa04742 - Taste	5.201e-05	4	7	16	ENSG00000078369,ENSG00000111664,ENSG00000111319,ENSG00000121381,ENSG00000121314,ENSG00000121377,ENSG00000212128,ENSG00000121318,ENSG00000212127,ENSG00000127588,ENSG00000173662,ENSG00000169962,ENSG00000212124,ENSG00000212125,ENSG00000212126,ENSG00000186136
HP0001249	Intellectual disability	154	path:hsa00010 - Glycolysis	0.00050271	7	13	16	ENSG00000187758,ENSG00000196616,ENSG00000198099,ENSG00000172955,ENSG00000196344,ENSG00000108602,ENSG00000072210,ENSG00000149925,ENSG00000109107,ENSG00000111674,ENSG00000111640,ENSG00000160883,ENSG00000141959,ENSG00000143627,ENSG00000067225,ENSG00000143891
HP0001249	Intellectual disability	154	path:hsa04010 - MAPK	0.00051945	9	46	46	ENSG00000117560,ENSG00000167193,ENSG00000099942,ENSG00000111241,ENSG00000068078,ENSG00000160867,ENSG00000099875,ENSG00000106211,ENSG00000177606,ENSG00000186868,ENSG00000081189,ENSG00000099860,ENSG00000196712,ENSG00000185652,ENSG00000198400,ENSG00000180370,ENSG00000138814,ENSG00000107758,ENSG00000100030,ENSG00000102882,ENSG00000166484,ENSG00000107643,ENSG00000185386,ENSG00000126934,ENSG00000137764…
HP0001249	Intellectual disability	154	path:hsa04722 - Neurotrophin	0.00123173	9	31	25	ENSG00000117560,ENSG00000111348,ENSG00000148660,ENSG00000167193,ENSG00000099942,ENSG00000177606,ENSG00000185652,ENSG00000198400,ENSG00000197943,ENSG00000100030,ENSG00000102882,ENSG00000166484,ENSG00000107643,ENSG00000185386,ENSG00000126934,ENSG00000137764,ENSG00000136238,ENSG00000188130,ENSG00000115904,ENSG00000078900,ENSG00000108953,ENSG00000170027,ENSG00000117020,ENSG00000129946,ENSG00000169885
HP0001249	Intellectual disability	154	SUBCLASSXenobioticsBiodegradationandMetabolism	0.00027369	110.77	16	24	ENSG00000187758,ENSG00000196616,ENSG00000198099,ENSG00000172955,ENSG00000196344,ENSG00000108602,ENSG00000138356,ENSG00000130649,ENSG00000188641,ENSG00000025708,ENSG00000010932,ENSG00000094963,ENSG00000007933,ENSG00000076258,ENSG00000131781,ENSG00000189221,ENSG00000069535,ENSG00000171234,ENSG00000109181,ENSG00000197888,ENSG00000213759,ENSG00000135226,ENSG00000198276,ENSG00000135220
HP0009473	Joint contractures involving the joints of the hand	3	SUBCLASSSignalingMoleculesandInteraction	0.00091472	244.05	2	8	ENSG00000179242,ENSG00000125522,ENSG00000130702,ENSG00000101188,ENSG00000125510,ENSG00000106178,ENSG00000006606,ENSG00000101180
HP0001367	Abnormality of the joints	36	path:hsa04740 - Olfactory	0	9	2	36	ENSG00000221888,ENSG00000171180,ENSG00000203663,ENSG00000175143,ENSG00000177476,ENSG00000177489,ENSG00000196242,ENSG00000162727,ENSG00000177233,ENSG00000177174,ENSG00000183310,ENSG00000184022,ENSG00000196944,ENSG00000183130,ENSG00000177535,ENSG00000178586,ENSG00000198104,ENSG00000196071,ENSG00000196772,ENSG00000169214,ENSG00000196539,ENSG00000182783,ENSG00000182083,ENSG00000197591,ENSG00000196936…
HP0001367	Abnormality of the joints	36	CLASSOrganismalSystems	0.015474	24.29	16	68	ENSG00000115361,ENSG00000189143,ENSG00000165215,ENSG00000118260,ENSG00000120088,ENSG00000198223,ENSG00000119535,ENSG00000169242,ENSG00000143590,ENSG00000143620,ENSG00000131187,ENSG00000198055,ENSG00000160883,ENSG00000185291,ENSG00000106683,ENSG00000002586,ENSG00000198400,ENSG00000188389,ENSG00000143627,ENSG00000100030,ENSG00000137764,ENSG00000106178,ENSG00000163251,ENSG00000188763,ENSG00000132694…
HP0001367	Abnormality of the joints	36	SUBCLASSSensorySystem	1e-08	179.77	2	36	ENSG00000221888,ENSG00000171180,ENSG00000203663,ENSG00000175143,ENSG00000177476,ENSG00000177489,ENSG00000196242,ENSG00000162727,ENSG00000177233,ENSG00000177174,ENSG00000183310,ENSG00000184022,ENSG00000196944,ENSG00000183130,ENSG00000177535,ENSG00000178586,ENSG00000198104,ENSG00000196071,ENSG00000196772,ENSG00000169214,ENSG00000196539,ENSG00000182783,ENSG00000182083,ENSG00000197591,ENSG00000196936…
HP0000252	Microcephaly	27	path:hsa04740 - Olfactory	1e-08	9	3	36	ENSG00000185532,ENSG00000221888,ENSG00000171180,ENSG00000203663,ENSG00000175143,ENSG00000177476,ENSG00000177489,ENSG00000196242,ENSG00000162727,ENSG00000177233,ENSG00000177174,ENSG00000183310,ENSG00000184022,ENSG00000196944,ENSG00000183130,ENSG00000177535,ENSG00000169885,ENSG00000198104,ENSG00000196071,ENSG00000196772,ENSG00000169214,ENSG00000196539,ENSG00000182783,ENSG00000197591,ENSG00000196936…
HP0000252	Microcephaly	27	CLASSOrganismalSystems	0.00032895	35.93	18	83	ENSG00000100852,ENSG00000111348,ENSG00000099942,ENSG00000198223,ENSG00000197766,ENSG00000107404,ENSG00000099617,ENSG00000088256,ENSG00000128266,ENSG00000078369,ENSG00000213611,ENSG00000203618,ENSG00000099875,ENSG00000183454,ENSG00000099937,ENSG00000185291,ENSG00000165471,ENSG00000179583,ENSG00000002586,ENSG00000133392,ENSG00000131791,ENSG00000067606,ENSG00000185532,ENSG00000100030,ENSG00000166484…
HP0000252	Microcephaly	27	SUBCLASSSensorySystem	1e-08	164.59	3	38	ENSG00000078369,ENSG00000185532,ENSG00000221888,ENSG00000171180,ENSG00000203663,ENSG00000175143,ENSG00000177476,ENSG00000177489,ENSG00000196242,ENSG00000169962,ENSG00000162727,ENSG00000177233,ENSG00000177174,ENSG00000183310,ENSG00000184022,ENSG00000196944,ENSG00000183130,ENSG00000177535,ENSG00000169885,ENSG00000198104,ENSG00000196071,ENSG00000196772,ENSG00000169214,ENSG00000196539,ENSG00000182783…
HP0005105	Abnormal nasal morphology	46	path:hsa04740 - Olfactory	1.4e-07	1	2	35	ENSG00000185532,ENSG00000221888,ENSG00000171180,ENSG00000203663,ENSG00000175143,ENSG00000177476,ENSG00000177489,ENSG00000196242,ENSG00000162727,ENSG00000177233,ENSG00000177174,ENSG00000183310,ENSG00000184022,ENSG00000196944,ENSG00000183130,ENSG00000177535,ENSG00000198104,ENSG00000196071,ENSG00000196772,ENSG00000169214,ENSG00000196539,ENSG00000182783,ENSG00000197591,ENSG00000196936,ENSG00000187080…
HP0005105	Abnormal nasal morphology	46	SUBCLASSSensorySystem	2.26e-06	127.89	2	35	ENSG00000185532,ENSG00000221888,ENSG00000171180,ENSG00000203663,ENSG00000175143,ENSG00000177476,ENSG00000177489,ENSG00000196242,ENSG00000162727,ENSG00000177233,ENSG00000177174,ENSG00000183310,ENSG00000184022,ENSG00000196944,ENSG00000183130,ENSG00000177535,ENSG00000198104,ENSG00000196071,ENSG00000196772,ENSG00000169214,ENSG00000196539,ENSG00000182783,ENSG00000197591,ENSG00000196936,ENSG00000187080…
HP0003549	Abnormality of connective tissue	12	path:hsa04062 - Chemokine	1.25e-05	9	4	10	ENSG00000099942,ENSG00000100030,ENSG00000108702,ENSG00000108691,ENSG00000108688,ENSG00000108700,ENSG00000172156,ENSG00000181374,ENSG00000106178,ENSG00000006606
HP0003549	Abnormality of connective tissue	12	path:hsa04621 - NOD-like	2.786e-05	5	3	6	ENSG00000100030,ENSG00000108691,ENSG00000108688,ENSG00000108700,ENSG00000172156,ENSG00000181374
HP0003549	Abnormality of connective tissue	12	path:hsa04060 - Cytokine-cytokine	0.00022674	4	3	10	ENSG00000198223,ENSG00000185291,ENSG00000108702,ENSG00000108691,ENSG00000108688,ENSG00000108700,ENSG00000172156,ENSG00000181374,ENSG00000106178,ENSG00000006606
HP0003549	Abnormality of connective tissue	12	CLASSEnvironmentalInformationProcessing	2.705e-05	97.16	9	29	ENSG00000169100,ENSG00000039068,ENSG00000062038,ENSG00000179242,ENSG00000099942,ENSG00000198223,ENSG00000101266,ENSG00000151577,ENSG00000125522,ENSG00000185291,ENSG00000130702,ENSG00000002586,ENSG00000196712,ENSG00000101188,ENSG00000125510,ENSG00000100030,ENSG00000108702,ENSG00000108691,ENSG00000108688,ENSG00000108700,ENSG00000172156,ENSG00000181374,ENSG00000106178,ENSG00000143127,ENSG00000099957…
HP0003549	Abnormality of connective tissue	12	CLASSGeneticInformationProcessing	0.00705061	100.46	5	14	ENSG00000005156,ENSG00000101182,ENSG00000108671,ENSG00000171858,ENSG00000130699,ENSG00000185651,ENSG00000100038,ENSG00000099940,ENSG00000125818,ENSG00000131795,ENSG00000131788,ENSG00000186141,ENSG00000100023,ENSG00000101161
HP0003549	Abnormality of connective tissue	12	SUBCLASSSignalingMoleculesandInteraction	7e-08	223.38	8	23	ENSG00000039068,ENSG00000062038,ENSG00000179242,ENSG00000198223,ENSG00000151577,ENSG00000125522,ENSG00000185291,ENSG00000130702,ENSG00000002586,ENSG00000101188,ENSG00000125510,ENSG00000108702,ENSG00000108691,ENSG00000108688,ENSG00000108700,ENSG00000172156,ENSG00000181374,ENSG00000106178,ENSG00000143127,ENSG00000099957,ENSG00000006606,ENSG00000101180,ENSG00000182162
HPz999010		15	path:hsa00790 - Folate	4.43e-06	8	2	4	ENSG00000163295,ENSG00000163283,ENSG00000163286,ENSG00000131979
HP0000303	Mandibular prognathia	11	path:hsa04740 - Olfactory	0	1	1	34	ENSG00000221888,ENSG00000171180,ENSG00000203663,ENSG00000175143,ENSG00000177476,ENSG00000177489,ENSG00000196242,ENSG00000162727,ENSG00000177233,ENSG00000177174,ENSG00000183310,ENSG00000184022,ENSG00000196944,ENSG00000183130,ENSG00000177535,ENSG00000198104,ENSG00000196071,ENSG00000196772,ENSG00000169214,ENSG00000196539,ENSG00000182783,ENSG00000197591,ENSG00000196936,ENSG00000187080,ENSG00000198128…
HP0000303	Mandibular prognathia	11	CLASSOrganismalSystems	0	106.87	7	46	ENSG00000115361,ENSG00000111348,ENSG00000118260,ENSG00000167193,ENSG00000167004,ENSG00000137764,ENSG00000136238,ENSG00000108953,ENSG00000163251,ENSG00000221888,ENSG00000171180,ENSG00000203663,ENSG00000175143,ENSG00000132376,ENSG00000177476,ENSG00000177489,ENSG00000196242,ENSG00000162711,ENSG00000162727,ENSG00000177233,ENSG00000177174,ENSG00000183310,ENSG00000184022,ENSG00000196944,ENSG00000183130…
HP0000303	Mandibular prognathia	11	SUBCLASSSensorySystem	0	550.09	1	34	ENSG00000221888,ENSG00000171180,ENSG00000203663,ENSG00000175143,ENSG00000177476,ENSG00000177489,ENSG00000196242,ENSG00000162727,ENSG00000177233,ENSG00000177174,ENSG00000183310,ENSG00000184022,ENSG00000196944,ENSG00000183130,ENSG00000177535,ENSG00000198104,ENSG00000196071,ENSG00000196772,ENSG00000169214,ENSG00000196539,ENSG00000182783,ENSG00000197591,ENSG00000196936,ENSG00000187080,ENSG00000198128…
HP0002242	Abnormality of the intestine	6	path:hsa04621 - NOD-like	1.22e-06	9	2	6	ENSG00000102882,ENSG00000108691,ENSG00000108688,ENSG00000108700,ENSG00000172156,ENSG00000181374
HP0002242	Abnormality of the intestine	6	path:hsa04062 - Chemokine	8.996e-05	0	2	7	ENSG00000102882,ENSG00000108702,ENSG00000108691,ENSG00000108688,ENSG00000108700,ENSG00000172156,ENSG00000181374
HP0001551	Abnormality of the umbilicus	3	path:hsa04621 - NOD-like	5e-08	5	2	6	ENSG00000100030,ENSG00000108691,ENSG00000108688,ENSG00000108700,ENSG00000172156,ENSG00000181374
HP0001551	Abnormality of the umbilicus	3	path:hsa04062 - Chemokine	1.3e-07	4	2	8	ENSG00000099942,ENSG00000100030,ENSG00000108702,ENSG00000108691,ENSG00000108688,ENSG00000108700,ENSG00000172156,ENSG00000181374
HP0001551	Abnormality of the umbilicus	3	path:hsa04060 - Cytokine-cytokine	0.00024948	9	1	6	ENSG00000108702,ENSG00000108691,ENSG00000108688,ENSG00000108700,ENSG00000172156,ENSG00000181374
HP0001551	Abnormality of the umbilicus	3	SUBCLASSImmuneSystem	0.00106057	205.2	2	9	ENSG00000099942,ENSG00000099937,ENSG00000100030,ENSG00000108702,ENSG00000108691,ENSG00000108688,ENSG00000108700,ENSG00000172156,ENSG00000181374
HP0000364	Hearing abnormality	12	CLASSOrganismalSystems	9e-08	85.1	7	49	ENSG00000115361,ENSG00000100852,ENSG00000064012,ENSG00000003400,ENSG00000118260,ENSG00000198223,ENSG00000185291,ENSG00000165471,ENSG00000002586,ENSG00000133392,ENSG00000185532,ENSG00000102882,ENSG00000163251,ENSG00000221888,ENSG00000171180,ENSG00000203663,ENSG00000175143,ENSG00000177476,ENSG00000177489,ENSG00000196242,ENSG00000162711,ENSG00000162727,ENSG00000177233,ENSG00000177174,ENSG00000183310…
HP0000492	Abnormality of the eyelid	66	CLASSCellularProcesses	0.0037155	30.11	38	84	ENSG00000100852,ENSG00000100299,ENSG00000015475,ENSG00000064012,ENSG00000003400,ENSG00000039068,ENSG00000175416,ENSG00000189143,ENSG00000165215,ENSG00000167193,ENSG00000099942,ENSG00000103811,ENSG00000178568,ENSG00000160867,ENSG00000177628,ENSG00000088256,ENSG00000198055,ENSG00000138413,ENSG00000185291,ENSG00000027644,ENSG00000115221,ENSG00000177606,ENSG00000106683,ENSG00000131899,ENSG00000104738…
HP0000315	Abnormality of the orbital region	48	path:hsa04742 - Taste	5.8e-07	0	3	13	ENSG00000078369,ENSG00000121381,ENSG00000121314,ENSG00000121377,ENSG00000212128,ENSG00000121318,ENSG00000212127,ENSG00000127588,ENSG00000169962,ENSG00000212124,ENSG00000212125,ENSG00000212126,ENSG00000186136
HP0000315	Abnormality of the orbital region	48	path:hsa04740 - Olfactory	2.995e-05	8	3	37	ENSG00000221888,ENSG00000171180,ENSG00000203663,ENSG00000175143,ENSG00000177476,ENSG00000177489,ENSG00000196242,ENSG00000162727,ENSG00000177233,ENSG00000177174,ENSG00000183310,ENSG00000184022,ENSG00000196944,ENSG00000183130,ENSG00000177535,ENSG00000178586,ENSG00000169885,ENSG00000198104,ENSG00000196071,ENSG00000196772,ENSG00000169214,ENSG00000196539,ENSG00000182783,ENSG00000182083,ENSG00000197591…
HP0000315	Abnormality of the orbital region	48	SUBCLASSSensorySystem	0	139.96	5	50	ENSG00000078369,ENSG00000221888,ENSG00000171180,ENSG00000203663,ENSG00000175143,ENSG00000121381,ENSG00000121314,ENSG00000121377,ENSG00000212128,ENSG00000121318,ENSG00000212127,ENSG00000127588,ENSG00000177476,ENSG00000177489,ENSG00000196242,ENSG00000169962,ENSG00000162727,ENSG00000177233,ENSG00000177174,ENSG00000183310,ENSG00000184022,ENSG00000196944,ENSG00000183130,ENSG00000177535,ENSG00000178586…
HP0002060	Abnormality of the cerebrum	43	path:hsa04740 - Olfactory	7.37e-06	1	3	36	ENSG00000185532,ENSG00000221888,ENSG00000171180,ENSG00000203663,ENSG00000175143,ENSG00000177476,ENSG00000177489,ENSG00000196242,ENSG00000162727,ENSG00000177233,ENSG00000177174,ENSG00000183310,ENSG00000184022,ENSG00000196944,ENSG00000183130,ENSG00000177535,ENSG00000169885,ENSG00000198104,ENSG00000196071,ENSG00000196772,ENSG00000169214,ENSG00000196539,ENSG00000182783,ENSG00000197591,ENSG00000196936…
HP0002060	Abnormality of the cerebrum	43	CLASSOrganismalSystems	0.00032896	31.05	29	105	ENSG00000115361,ENSG00000100852,ENSG00000111348,ENSG00000189143,ENSG00000165215,ENSG00000118260,ENSG00000120088,ENSG00000167193,ENSG00000099942,ENSG00000198223,ENSG00000197766,ENSG00000075711,ENSG00000107404,ENSG00000099617,ENSG00000088256,ENSG00000128266,ENSG00000078369,ENSG00000213611,ENSG00000203618,ENSG00000125388,ENSG00000099875,ENSG00000183454,ENSG00000099937,ENSG00000111537,ENSG00000185291…
HP0002060	Abnormality of the cerebrum	43	SUBCLASSSensorySystem	1.718e-05	101.65	3	38	ENSG00000078369,ENSG00000185532,ENSG00000221888,ENSG00000171180,ENSG00000203663,ENSG00000175143,ENSG00000177476,ENSG00000177489,ENSG00000196242,ENSG00000169962,ENSG00000162727,ENSG00000177233,ENSG00000177174,ENSG00000183310,ENSG00000184022,ENSG00000196944,ENSG00000183130,ENSG00000177535,ENSG00000169885,ENSG00000198104,ENSG00000196071,ENSG00000196772,ENSG00000169214,ENSG00000196539,ENSG00000182783…
HP0005918	Abnormality of the phalanges of the hand	12	CLASSEnvironmentalInformationProcessing	0.00128822	67.77	9	28	ENSG00000118971,ENSG00000010610,ENSG00000139193,ENSG00000039068,ENSG00000062038,ENSG00000179242,ENSG00000101266,ENSG00000151577,ENSG00000111241,ENSG00000125522,ENSG00000183454,ENSG00000130702,ENSG00000111321,ENSG00000081189,ENSG00000185652,ENSG00000101188,ENSG00000125510,ENSG00000100030,ENSG00000111679,ENSG00000145715,ENSG00000106178,ENSG00000169439,ENSG00000067182,ENSG00000110799,ENSG00000118972…
HP0005918	Abnormality of the phalanges of the hand	12	SUBCLASSSignalingMoleculesandInteraction	0.00060455	123.05	7	18	ENSG00000010610,ENSG00000139193,ENSG00000039068,ENSG00000062038,ENSG00000179242,ENSG00000151577,ENSG00000125522,ENSG00000183454,ENSG00000130702,ENSG00000111321,ENSG00000101188,ENSG00000125510,ENSG00000106178,ENSG00000169439,ENSG00000067182,ENSG00000110799,ENSG00000006606,ENSG00000101180
HP0000164	Abnormality of the teeth	15	path:hsa04910 - Insulin	0.00017506	3	8	11	ENSG00000132142,ENSG00000167193,ENSG00000099942,ENSG00000099875,ENSG00000100030,ENSG00000126934,ENSG00000115904,ENSG00000072310,ENSG00000135930,ENSG00000129946,ENSG00000132376
HP0000164	Abnormality of the teeth	15	CLASSEnvironmentalInformationProcessing	0.00412654	41.41	15	46	ENSG00000170425,ENSG00000104899,ENSG00000169100,ENSG00000167193,ENSG00000099942,ENSG00000198223,ENSG00000133275,ENSG00000088256,ENSG00000060558,ENSG00000203618,ENSG00000125522,ENSG00000099875,ENSG00000185291,ENSG00000068383,ENSG00000115221,ENSG00000002586,ENSG00000099860,ENSG00000125510,ENSG00000100030,ENSG00000166484,ENSG00000126934,ENSG00000136238,ENSG00000183023,ENSG00000115904,ENSG00000118046…
HP0000164	Abnormality of the teeth	15	SUBCLASSSignalTransduction	0.00135911	66.91	12	33	ENSG00000170425,ENSG00000104899,ENSG00000169100,ENSG00000167193,ENSG00000099942,ENSG00000198223,ENSG00000133275,ENSG00000088256,ENSG00000060558,ENSG00000099875,ENSG00000185291,ENSG00000068383,ENSG00000099860,ENSG00000100030,ENSG00000166484,ENSG00000126934,ENSG00000136238,ENSG00000183023,ENSG00000115904,ENSG00000118046,ENSG00000006638,ENSG00000011566,ENSG00000099957,ENSG00000147869,ENSG00000135930…
HP0002553	Arched eyebrows	4	path:hsa04740 - Olfactory	0	3	1	33	ENSG00000221888,ENSG00000171180,ENSG00000203663,ENSG00000175143,ENSG00000177476,ENSG00000177489,ENSG00000196242,ENSG00000162727,ENSG00000177233,ENSG00000177174,ENSG00000183310,ENSG00000184022,ENSG00000196944,ENSG00000183130,ENSG00000177535,ENSG00000198104,ENSG00000196071,ENSG00000196772,ENSG00000169214,ENSG00000196539,ENSG00000182783,ENSG00000197591,ENSG00000196936,ENSG00000187080,ENSG00000198128…
HP0002553	Arched eyebrows	4	CLASSOrganismalSystems	0	130.19	3	39	ENSG00000099942,ENSG00000183454,ENSG00000099937,ENSG00000179583,ENSG00000100030,ENSG00000221888,ENSG00000171180,ENSG00000203663,ENSG00000175143,ENSG00000177476,ENSG00000177489,ENSG00000196242,ENSG00000162711,ENSG00000162727,ENSG00000177233,ENSG00000177174,ENSG00000183310,ENSG00000184022,ENSG00000196944,ENSG00000183130,ENSG00000177535,ENSG00000198104,ENSG00000196071,ENSG00000196772,ENSG00000169214…
HP0002553	Arched eyebrows	4	SUBCLASSSensorySystem	0	728.15	1	33	ENSG00000221888,ENSG00000171180,ENSG00000203663,ENSG00000175143,ENSG00000177476,ENSG00000177489,ENSG00000196242,ENSG00000162727,ENSG00000177233,ENSG00000177174,ENSG00000183310,ENSG00000184022,ENSG00000196944,ENSG00000183130,ENSG00000177535,ENSG00000198104,ENSG00000196071,ENSG00000196772,ENSG00000169214,ENSG00000196539,ENSG00000182783,ENSG00000197591,ENSG00000196936,ENSG00000187080,ENSG00000198128…
HP0002814	Abnormality of the lower limb	46	path:hsa04740 - Olfactory	2.52e-06	0	2	36	ENSG00000221888,ENSG00000171180,ENSG00000203663,ENSG00000175143,ENSG00000177476,ENSG00000177489,ENSG00000196242,ENSG00000162727,ENSG00000177233,ENSG00000177174,ENSG00000183310,ENSG00000184022,ENSG00000196944,ENSG00000183130,ENSG00000177535,ENSG00000178586,ENSG00000198104,ENSG00000196071,ENSG00000196772,ENSG00000169214,ENSG00000196539,ENSG00000182783,ENSG00000182083,ENSG00000197591,ENSG00000196936…
HP0002814	Abnormality of the lower limb	46	SUBCLASSSensorySystem	1.455e-05	105.39	3	37	ENSG00000221888,ENSG00000171180,ENSG00000203663,ENSG00000175143,ENSG00000127588,ENSG00000177476,ENSG00000177489,ENSG00000196242,ENSG00000162727,ENSG00000177233,ENSG00000177174,ENSG00000183310,ENSG00000184022,ENSG00000196944,ENSG00000183130,ENSG00000177535,ENSG00000178586,ENSG00000198104,ENSG00000196071,ENSG00000196772,ENSG00000169214,ENSG00000196539,ENSG00000182783,ENSG00000182083,ENSG00000197591…
HP0000422	Abnormality of the nasal bridge	31	path:hsa04740 - Olfactory	8.6e-07	0	2	35	ENSG00000221888,ENSG00000171180,ENSG00000203663,ENSG00000175143,ENSG00000177476,ENSG00000177489,ENSG00000196242,ENSG00000162727,ENSG00000177233,ENSG00000177174,ENSG00000183310,ENSG00000184022,ENSG00000196944,ENSG00000183130,ENSG00000177535,ENSG00000169885,ENSG00000198104,ENSG00000196071,ENSG00000196772,ENSG00000169214,ENSG00000196539,ENSG00000182783,ENSG00000197591,ENSG00000196936,ENSG00000187080…
HP0000422	Abnormality of the nasal bridge	31	path:hsa04621 - NOD-like	0.00046875	8	5	9	ENSG00000100030,ENSG00000102882,ENSG00000107643,ENSG00000108691,ENSG00000108688,ENSG00000108700,ENSG00000172156,ENSG00000181374,ENSG00000162711
HP0000422	Abnormality of the nasal bridge	31	SUBCLASSSensorySystem	6.4e-07	130.02	3	38	ENSG00000078369,ENSG00000221888,ENSG00000171180,ENSG00000203663,ENSG00000175143,ENSG00000127588,ENSG00000177476,ENSG00000177489,ENSG00000196242,ENSG00000169962,ENSG00000162727,ENSG00000177233,ENSG00000177174,ENSG00000183310,ENSG00000184022,ENSG00000196944,ENSG00000183130,ENSG00000177535,ENSG00000169885,ENSG00000198104,ENSG00000196071,ENSG00000196772,ENSG00000169214,ENSG00000196539,ENSG00000182783…
HP0001317	Abnormality of the cerebellum	6	SUBCLASSInfectiousDiseases	0.00071236	574.87	3	5	ENSG00000136238,ENSG00000134318,ENSG00000136240,ENSG00000108262,ENSG00000143882
HP0002500	Abnormality of the cerebral white matter	11	CLASSCellularProcesses	0.0009111	105.62	7	18	ENSG00000100852,ENSG00000162909,ENSG00000167193,ENSG00000068078,ENSG00000125388,ENSG00000127415,ENSG00000111537,ENSG00000133392,ENSG00000215375,ENSG00000185532,ENSG00000184113,ENSG00000108953,ENSG00000070371,ENSG00000093009,ENSG00000100478,ENSG00000090376,ENSG00000183785,ENSG00000215193
HP0000290	Abnormality of the forehead	32	path:hsa04742 - Taste	1e-08	9	2	12	ENSG00000078369,ENSG00000121381,ENSG00000121314,ENSG00000121377,ENSG00000212128,ENSG00000121318,ENSG00000212127,ENSG00000169962,ENSG00000212124,ENSG00000212125,ENSG00000212126,ENSG00000186136
HP0000707	Abnormality of the nervous system	185	path:hsa00982 - Drug	1.909e-05	1	13	22	ENSG00000187758,ENSG00000196616,ENSG00000198099,ENSG00000172955,ENSG00000196344,ENSG00000108602,ENSG00000184254,ENSG00000138356,ENSG00000130649,ENSG00000010932,ENSG00000094963,ENSG00000007933,ENSG00000076258,ENSG00000131781,ENSG00000189221,ENSG00000069535,ENSG00000171234,ENSG00000109181,ENSG00000197888,ENSG00000213759,ENSG00000135226,ENSG00000135220
HP0000707	Abnormality of the nervous system	185	path:hsa00010 - Glycolysis	0.00022465	8	20	18	ENSG00000187758,ENSG00000196616,ENSG00000198099,ENSG00000172955,ENSG00000196344,ENSG00000108602,ENSG00000184254,ENSG00000072210,ENSG00000149925,ENSG00000109107,ENSG00000091140,ENSG00000111674,ENSG00000111640,ENSG00000160883,ENSG00000141959,ENSG00000143627,ENSG00000067225,ENSG00000143891
HP0000707	Abnormality of the nervous system	185	path:hsa04742 - Taste	0.00023845	9	7	16	ENSG00000078369,ENSG00000111664,ENSG00000111319,ENSG00000121381,ENSG00000121314,ENSG00000121377,ENSG00000212128,ENSG00000121318,ENSG00000212127,ENSG00000127588,ENSG00000173662,ENSG00000169962,ENSG00000212124,ENSG00000212125,ENSG00000212126,ENSG00000186136
HP0000707	Abnormality of the nervous system	185	SUBCLASSXenobioticsBiodegradationandMetabolism	0.0007419	93.42	19	25	ENSG00000187758,ENSG00000196616,ENSG00000198099,ENSG00000172955,ENSG00000196344,ENSG00000108602,ENSG00000184254,ENSG00000138356,ENSG00000130649,ENSG00000188641,ENSG00000025708,ENSG00000010932,ENSG00000094963,ENSG00000007933,ENSG00000076258,ENSG00000131781,ENSG00000189221,ENSG00000069535,ENSG00000171234,ENSG00000109181,ENSG00000197888,ENSG00000213759,ENSG00000135226,ENSG00000198276,ENSG00000135220
HP0009121	Abnormality of the axial skeleton	90	path:hsa04742 - Taste	1.225e-05	0	3	14	ENSG00000078369,ENSG00000111664,ENSG00000111319,ENSG00000121381,ENSG00000121314,ENSG00000121377,ENSG00000212128,ENSG00000121318,ENSG00000212127,ENSG00000169962,ENSG00000212124,ENSG00000212125,ENSG00000212126,ENSG00000186136
HP0009121	Abnormality of the axial skeleton	90	CLASSOrganismalSystems	0.00236347	19.41	57	161	ENSG00000170425,ENSG00000100852,ENSG00000111348,ENSG00000182326,ENSG00000010610,ENSG00000010278,ENSG00000189143,ENSG00000165215,ENSG00000205560,ENSG00000120088,ENSG00000167193,ENSG00000099942,ENSG00000198223,ENSG00000119535,ENSG00000197766,ENSG00000075711,ENSG00000107404,ENSG00000169242,ENSG00000099617,ENSG00000143590,ENSG00000143620,ENSG00000125266,ENSG00000139083,ENSG00000131187,ENSG00000124491…
HP0009121	Abnormality of the axial skeleton	90	SUBCLASSSensorySystem	0.00018086	63.97	6	52	ENSG00000078369,ENSG00000111664,ENSG00000185532,ENSG00000111319,ENSG00000221888,ENSG00000171180,ENSG00000203663,ENSG00000175143,ENSG00000121381,ENSG00000121314,ENSG00000121377,ENSG00000212128,ENSG00000121318,ENSG00000212127,ENSG00000177476,ENSG00000177489,ENSG00000196242,ENSG00000169962,ENSG00000162727,ENSG00000177233,ENSG00000177174,ENSG00000183310,ENSG00000184022,ENSG00000196944,ENSG00000183130…
HP0000341	Narrow forehead	3	CLASSEnvironmentalInformationProcessing	0.00269922	203.02	2	6	ENSG00000169100,ENSG00000129910,ENSG00000198223,ENSG00000185291,ENSG00000002586,ENSG00000182162
HP0000341	Narrow forehead	3	SUBCLASSSignalingMoleculesandInteraction	0.00078133	422.22	2	5	ENSG00000129910,ENSG00000198223,ENSG00000185291,ENSG00000002586,ENSG00000182162
HP0002719	Recurrent infections	10	path:hsa04621 - NOD-like	3.28e-06	9	3	7	ENSG00000102882,ENSG00000107643,ENSG00000108691,ENSG00000108688,ENSG00000108700,ENSG00000172156,ENSG00000181374
HP0009122	Aplasia/Hypoplasia affecting bones of the axial skeleton	13	path:hsa04742 - Taste	0	9	1	10	ENSG00000121381,ENSG00000121314,ENSG00000121377,ENSG00000212128,ENSG00000121318,ENSG00000212127,ENSG00000212124,ENSG00000212125,ENSG00000212126,ENSG00000186136
HP0000311	Round face	3	CLASSOrganismalSystems	0	132.95	2	37	ENSG00000188389,ENSG00000221888,ENSG00000171180,ENSG00000203663,ENSG00000175143,ENSG00000177476,ENSG00000177489,ENSG00000196242,ENSG00000162711,ENSG00000162727,ENSG00000177233,ENSG00000177174,ENSG00000183310,ENSG00000184022,ENSG00000196944,ENSG00000183130,ENSG00000177535,ENSG00000178586,ENSG00000198104,ENSG00000196071,ENSG00000196772,ENSG00000169214,ENSG00000196539,ENSG00000182783,ENSG00000182083…
HP0000750	Impaired language development	78	path:hsa04742 - Taste	1.019e-05	7	5	13	ENSG00000078369,ENSG00000121381,ENSG00000121314,ENSG00000121377,ENSG00000212128,ENSG00000121318,ENSG00000212127,ENSG00000127588,ENSG00000169962,ENSG00000212124,ENSG00000212125,ENSG00000212126,ENSG00000186136
HP0000750	Impaired language development	78	SUBCLASSSensorySystem	3.78e-06	89.61	8	51	ENSG00000078369,ENSG00000185532,ENSG00000221888,ENSG00000171180,ENSG00000203663,ENSG00000175143,ENSG00000121381,ENSG00000121314,ENSG00000121377,ENSG00000212128,ENSG00000121318,ENSG00000212127,ENSG00000127588,ENSG00000177476,ENSG00000177489,ENSG00000196242,ENSG00000169962,ENSG00000162727,ENSG00000177233,ENSG00000177174,ENSG00000183310,ENSG00000184022,ENSG00000196944,ENSG00000183130,ENSG00000177535…
HP0200045	Abnormality of pigmentation	8	path:hsa04621 - NOD-like	1.72e-06	4	3	7	ENSG00000100030,ENSG00000102882,ENSG00000108691,ENSG00000108688,ENSG00000108700,ENSG00000172156,ENSG00000181374
HP0200045	Abnormality of pigmentation	8	path:hsa04062 - Chemokine	7.035e-05	2	4	9	ENSG00000099942,ENSG00000100030,ENSG00000102882,ENSG00000108702,ENSG00000108691,ENSG00000108688,ENSG00000108700,ENSG00000172156,ENSG00000181374
HP0200045	Abnormality of pigmentation	8	CLASSEnvironmentalInformationProcessing	0.00743824	59.43	8	23	ENSG00000170425,ENSG00000175344,ENSG00000099942,ENSG00000119535,ENSG00000163873,ENSG00000204084,ENSG00000196712,ENSG00000133511,ENSG00000100030,ENSG00000102882,ENSG00000166484,ENSG00000108702,ENSG00000108691,ENSG00000108688,ENSG00000108700,ENSG00000172156,ENSG00000181374,ENSG00000197471,ENSG00000099957,ENSG00000149930,ENSG00000083290,ENSG00000103502,ENSG00000108516
HP0000119	Abnormality of the genitourinary system	23	path:hsa04740 - Olfactory	0	6	2	35	ENSG00000221888,ENSG00000171180,ENSG00000203663,ENSG00000175143,ENSG00000177476,ENSG00000177489,ENSG00000196242,ENSG00000162727,ENSG00000177233,ENSG00000177174,ENSG00000183310,ENSG00000184022,ENSG00000196944,ENSG00000183130,ENSG00000177535,ENSG00000169885,ENSG00000198104,ENSG00000196071,ENSG00000196772,ENSG00000169214,ENSG00000196539,ENSG00000182783,ENSG00000197591,ENSG00000196936,ENSG00000187080…
HP0000119	Abnormality of the genitourinary system	23	CLASSOrganismalSystems	0.00396479	29.78	12	71	ENSG00000132142,ENSG00000120088,ENSG00000099942,ENSG00000198223,ENSG00000197766,ENSG00000107404,ENSG00000099617,ENSG00000088256,ENSG00000128266,ENSG00000078369,ENSG00000213611,ENSG00000099875,ENSG00000099937,ENSG00000185291,ENSG00000002586,ENSG00000133392,ENSG00000067606,ENSG00000100030,ENSG00000126934,ENSG00000118046,ENSG00000172009,ENSG00000099866,ENSG00000141934,ENSG00000187608,ENSG00000167680…
HP0000119	Abnormality of the genitourinary system	23	SUBCLASSSensorySystem	0	195.32	3	38	ENSG00000078369,ENSG00000221888,ENSG00000171180,ENSG00000203663,ENSG00000175143,ENSG00000127588,ENSG00000177476,ENSG00000177489,ENSG00000196242,ENSG00000169962,ENSG00000162727,ENSG00000177233,ENSG00000177174,ENSG00000183310,ENSG00000184022,ENSG00000196944,ENSG00000183130,ENSG00000177535,ENSG00000169885,ENSG00000198104,ENSG00000196071,ENSG00000196772,ENSG00000169214,ENSG00000196539,ENSG00000182783…
HP0000708	Behavioural/Psychiatric Abnormality	172	path:hsa00982 - Drug	7.78e-06	7	13	22	ENSG00000187758,ENSG00000196616,ENSG00000198099,ENSG00000172955,ENSG00000196344,ENSG00000108602,ENSG00000184254,ENSG00000138356,ENSG00000130649,ENSG00000010932,ENSG00000094963,ENSG00000007933,ENSG00000076258,ENSG00000131781,ENSG00000189221,ENSG00000069535,ENSG00000171234,ENSG00000109181,ENSG00000197888,ENSG00000213759,ENSG00000135226,ENSG00000135220
HP0000708	Behavioural/Psychiatric Abnormality	172	path:hsa00010 - Glycolysis	0.00010989	2	20	18	ENSG00000187758,ENSG00000196616,ENSG00000198099,ENSG00000172955,ENSG00000196344,ENSG00000108602,ENSG00000184254,ENSG00000072210,ENSG00000149925,ENSG00000109107,ENSG00000091140,ENSG00000111674,ENSG00000111640,ENSG00000160883,ENSG00000141959,ENSG00000143627,ENSG00000067225,ENSG00000143891
HP0000708	Behavioural/Psychiatric Abnormality	172	path:hsa04742 - Taste	0.00012361	6	7	16	ENSG00000078369,ENSG00000111664,ENSG00000111319,ENSG00000121381,ENSG00000121314,ENSG00000121377,ENSG00000212128,ENSG00000121318,ENSG00000212127,ENSG00000127588,ENSG00000173662,ENSG00000169962,ENSG00000212124,ENSG00000212125,ENSG00000212126,ENSG00000186136
HP0000708	Behavioural/Psychiatric Abnormality	172	SUBCLASSXenobioticsBiodegradationandMetabolism	0.00031901	104.45	19	25	ENSG00000187758,ENSG00000196616,ENSG00000198099,ENSG00000172955,ENSG00000196344,ENSG00000108602,ENSG00000184254,ENSG00000138356,ENSG00000130649,ENSG00000188641,ENSG00000025708,ENSG00000010932,ENSG00000094963,ENSG00000007933,ENSG00000076258,ENSG00000131781,ENSG00000189221,ENSG00000069535,ENSG00000171234,ENSG00000109181,ENSG00000197888,ENSG00000213759,ENSG00000135226,ENSG00000198276,ENSG00000135220
HP0000078	Abnormality of the genital system	20	path:hsa04740 - Olfactory	0	0	1	34	ENSG00000221888,ENSG00000171180,ENSG00000203663,ENSG00000175143,ENSG00000177476,ENSG00000177489,ENSG00000196242,ENSG00000162727,ENSG00000177233,ENSG00000177174,ENSG00000183310,ENSG00000184022,ENSG00000196944,ENSG00000183130,ENSG00000177535,ENSG00000198104,ENSG00000196071,ENSG00000196772,ENSG00000169214,ENSG00000196539,ENSG00000182783,ENSG00000197591,ENSG00000196936,ENSG00000187080,ENSG00000198128…
HP0000078	Abnormality of the genital system	20	CLASSOrganismalSystems	0.00524364	30.45	10	64	ENSG00000132142,ENSG00000120088,ENSG00000099942,ENSG00000198223,ENSG00000197766,ENSG00000099617,ENSG00000088256,ENSG00000213611,ENSG00000099875,ENSG00000099937,ENSG00000185291,ENSG00000002586,ENSG00000133392,ENSG00000100030,ENSG00000126934,ENSG00000118046,ENSG00000172009,ENSG00000099866,ENSG00000141934,ENSG00000167680,ENSG00000127540,ENSG00000186111,ENSG00000129946,ENSG00000221888,ENSG00000171180…
HP0000078	Abnormality of the genital system	20	SUBCLASSSensorySystem	0	203.31	2	35	ENSG00000221888,ENSG00000171180,ENSG00000203663,ENSG00000175143,ENSG00000127588,ENSG00000177476,ENSG00000177489,ENSG00000196242,ENSG00000162727,ENSG00000177233,ENSG00000177174,ENSG00000183310,ENSG00000184022,ENSG00000196944,ENSG00000183130,ENSG00000177535,ENSG00000198104,ENSG00000196071,ENSG00000196772,ENSG00000169214,ENSG00000196539,ENSG00000182783,ENSG00000197591,ENSG00000196936,ENSG00000187080…
HP0000240	Abnormality of skull size	38	path:hsa04742 - Taste	1.59e-06	6	2	12	ENSG00000078369,ENSG00000121381,ENSG00000121314,ENSG00000121377,ENSG00000212128,ENSG00000121318,ENSG00000212127,ENSG00000169962,ENSG00000212124,ENSG00000212125,ENSG00000212126,ENSG00000186136
HP0000240	Abnormality of skull size	38	path:hsa04740 - Olfactory	1e-05	1	3	36	ENSG00000185532,ENSG00000221888,ENSG00000171180,ENSG00000203663,ENSG00000175143,ENSG00000177476,ENSG00000177489,ENSG00000196242,ENSG00000162727,ENSG00000177233,ENSG00000177174,ENSG00000183310,ENSG00000184022,ENSG00000196944,ENSG00000183130,ENSG00000177535,ENSG00000169885,ENSG00000198104,ENSG00000196071,ENSG00000196772,ENSG00000169214,ENSG00000196539,ENSG00000182783,ENSG00000197591,ENSG00000196936…
HP0000240	Abnormality of skull size	38	CLASSOrganismalSystems	4.347e-05	35.5	25	110	ENSG00000100852,ENSG00000111348,ENSG00000189143,ENSG00000165215,ENSG00000099942,ENSG00000198223,ENSG00000197766,ENSG00000107404,ENSG00000099617,ENSG00000139083,ENSG00000131187,ENSG00000088256,ENSG00000128266,ENSG00000078369,ENSG00000213611,ENSG00000203618,ENSG00000198055,ENSG00000099875,ENSG00000183454,ENSG00000150086,ENSG00000099937,ENSG00000160883,ENSG00000185291,ENSG00000177606,ENSG00000134545…
HP0000240	Abnormality of skull size	38	SUBCLASSSensorySystem	0	151.39	4	48	ENSG00000078369,ENSG00000185532,ENSG00000221888,ENSG00000171180,ENSG00000203663,ENSG00000175143,ENSG00000121381,ENSG00000121314,ENSG00000121377,ENSG00000212128,ENSG00000121318,ENSG00000212127,ENSG00000177476,ENSG00000177489,ENSG00000196242,ENSG00000169962,ENSG00000162727,ENSG00000177233,ENSG00000177174,ENSG00000183310,ENSG00000184022,ENSG00000196944,ENSG00000183130,ENSG00000177535,ENSG00000169885…
HP0100790	Herniae	7	path:hsa04621 - NOD-like	6.4e-07	5	3	6	ENSG00000100030,ENSG00000108691,ENSG00000108688,ENSG00000108700,ENSG00000172156,ENSG00000181374
HP0100790	Herniae	7	path:hsa04062 - Chemokine	4.15e-06	8	3	8	ENSG00000099942,ENSG00000100030,ENSG00000108702,ENSG00000108691,ENSG00000108688,ENSG00000108700,ENSG00000172156,ENSG00000181374
HP0100790	Herniae	7	CLASSGeneticInformationProcessing	0.00863598	139.32	4	9	ENSG00000005156,ENSG00000108671,ENSG00000185651,ENSG00000100038,ENSG00000099940,ENSG00000131795,ENSG00000131788,ENSG00000186141,ENSG00000100023
HP0100790	Herniae	7	CLASSEnvironmentalInformationProcessing	0.0120507	76.76	5	14	ENSG00000039068,ENSG00000062038,ENSG00000099942,ENSG00000196712,ENSG00000100030,ENSG00000108702,ENSG00000108691,ENSG00000108688,ENSG00000108700,ENSG00000172156,ENSG00000181374,ENSG00000143127,ENSG00000099957,ENSG00000131788
HP0002012	Abnormality of the abdominal organs	24	path:hsa04740 - Olfactory	0	5	3	36	ENSG00000185532,ENSG00000221888,ENSG00000171180,ENSG00000203663,ENSG00000175143,ENSG00000177476,ENSG00000177489,ENSG00000196242,ENSG00000162727,ENSG00000177233,ENSG00000177174,ENSG00000183310,ENSG00000184022,ENSG00000196944,ENSG00000183130,ENSG00000177535,ENSG00000169885,ENSG00000198104,ENSG00000196071,ENSG00000196772,ENSG00000169214,ENSG00000196539,ENSG00000182783,ENSG00000197591,ENSG00000196936…
HP0002012	Abnormality of the abdominal organs	24	CLASSOrganismalSystems	0.00021482	38.2	18	80	ENSG00000132142,ENSG00000115361,ENSG00000100852,ENSG00000118260,ENSG00000198223,ENSG00000107404,ENSG00000169242,ENSG00000143590,ENSG00000143620,ENSG00000125266,ENSG00000124491,ENSG00000078369,ENSG00000203618,ENSG00000183454,ENSG00000185291,ENSG00000177606,ENSG00000165471,ENSG00000179583,ENSG00000002586,ENSG00000198400,ENSG00000143627,ENSG00000067606,ENSG00000185532,ENSG00000100030,ENSG00000102882…
HP0002012	Abnormality of the abdominal organs	24	SUBCLASSSensorySystem	0	179.11	3	38	ENSG00000078369,ENSG00000185532,ENSG00000221888,ENSG00000171180,ENSG00000203663,ENSG00000175143,ENSG00000177476,ENSG00000177489,ENSG00000196242,ENSG00000169962,ENSG00000162727,ENSG00000177233,ENSG00000177174,ENSG00000183310,ENSG00000184022,ENSG00000196944,ENSG00000183130,ENSG00000177535,ENSG00000169885,ENSG00000198104,ENSG00000196071,ENSG00000196772,ENSG00000169214,ENSG00000196539,ENSG00000182783…
HP0000356	Abnormality of the outer ear	64	path:hsa04740 - Olfactory	0.00019791	6	1	34	ENSG00000221888,ENSG00000171180,ENSG00000203663,ENSG00000175143,ENSG00000177476,ENSG00000177489,ENSG00000196242,ENSG00000162727,ENSG00000177233,ENSG00000177174,ENSG00000183310,ENSG00000184022,ENSG00000196944,ENSG00000183130,ENSG00000177535,ENSG00000198104,ENSG00000196071,ENSG00000196772,ENSG00000169214,ENSG00000196539,ENSG00000182783,ENSG00000197591,ENSG00000196936,ENSG00000187080,ENSG00000198128…
HP0000540	Hypermetropia	4	CLASSEnvironmentalInformationProcessing	0.00104637	165.14	3	9	ENSG00000169100,ENSG00000198223,ENSG00000185291,ENSG00000113302,ENSG00000002586,ENSG00000137764,ENSG00000033800,ENSG00000137809,ENSG00000182162
HP0001852	Gap between first and second toes	7	CLASSEnvironmentalInformationProcessing	0.00643244	104.67	6	11	ENSG00000169100,ENSG00000099942,ENSG00000198223,ENSG00000151577,ENSG00000185291,ENSG00000002586,ENSG00000133511,ENSG00000100030,ENSG00000136238,ENSG00000099957,ENSG00000182162
HP0000490	Deeply set eye	12	path:hsa04742 - Taste	0	4	2	12	ENSG00000078369,ENSG00000121381,ENSG00000121314,ENSG00000121377,ENSG00000212128,ENSG00000121318,ENSG00000212127,ENSG00000169962,ENSG00000212124,ENSG00000212125,ENSG00000212126,ENSG00000186136
HP0000001	All	197	path:hsa00982 - Drug	1.124e-05	6	15	23	ENSG00000187758,ENSG00000196616,ENSG00000198099,ENSG00000172955,ENSG00000196344,ENSG00000108602,ENSG00000184254,ENSG00000138356,ENSG00000130649,ENSG00000010932,ENSG00000094963,ENSG00000007933,ENSG00000076258,ENSG00000131781,ENSG00000184674,ENSG00000189221,ENSG00000069535,ENSG00000171234,ENSG00000109181,ENSG00000197888,ENSG00000213759,ENSG00000135226,ENSG00000135220
HP0000001	All	197	path:hsa00010 - Glycolysis	0.00038821	6	21	18	ENSG00000187758,ENSG00000196616,ENSG00000198099,ENSG00000172955,ENSG00000196344,ENSG00000108602,ENSG00000184254,ENSG00000072210,ENSG00000149925,ENSG00000109107,ENSG00000091140,ENSG00000111674,ENSG00000111640,ENSG00000160883,ENSG00000141959,ENSG00000143627,ENSG00000067225,ENSG00000143891
HP0000001	All	197	path:hsa04742 - Taste	0.00039473	5	7	16	ENSG00000078369,ENSG00000111664,ENSG00000111319,ENSG00000121381,ENSG00000121314,ENSG00000121377,ENSG00000212128,ENSG00000121318,ENSG00000212127,ENSG00000127588,ENSG00000173662,ENSG00000169962,ENSG00000212124,ENSG00000212125,ENSG00000212126,ENSG00000186136
HP0000001	All	197	SUBCLASSXenobioticsBiodegradationandMetabolism	0.00060424	92.59	21	26	ENSG00000187758,ENSG00000196616,ENSG00000198099,ENSG00000172955,ENSG00000196344,ENSG00000108602,ENSG00000184254,ENSG00000138356,ENSG00000130649,ENSG00000188641,ENSG00000025708,ENSG00000010932,ENSG00000094963,ENSG00000007933,ENSG00000076258,ENSG00000131781,ENSG00000184674,ENSG00000189221,ENSG00000069535,ENSG00000171234,ENSG00000109181,ENSG00000197888,ENSG00000213759,ENSG00000135226,ENSG00000198276…
HP0006493	Aplasia/Hypoplasia involving bones of the lower limbs	9	path:hsa04740 - Olfactory	0	6	1	34	ENSG00000221888,ENSG00000171180,ENSG00000203663,ENSG00000175143,ENSG00000177476,ENSG00000177489,ENSG00000196242,ENSG00000162727,ENSG00000177233,ENSG00000177174,ENSG00000183310,ENSG00000184022,ENSG00000196944,ENSG00000183130,ENSG00000177535,ENSG00000198104,ENSG00000196071,ENSG00000196772,ENSG00000169214,ENSG00000196539,ENSG00000182783,ENSG00000197591,ENSG00000196936,ENSG00000187080,ENSG00000198128…
HP0006493	Aplasia/Hypoplasia involving bones of the lower limbs	9	CLASSOrganismalSystems	0.00019635	59.12	4	41	ENSG00000203618,ENSG00000137764,ENSG00000183023,ENSG00000115904,ENSG00000184113,ENSG00000115944,ENSG00000221888,ENSG00000171180,ENSG00000203663,ENSG00000175143,ENSG00000177476,ENSG00000177489,ENSG00000196242,ENSG00000162711,ENSG00000162727,ENSG00000177233,ENSG00000177174,ENSG00000183310,ENSG00000184022,ENSG00000196944,ENSG00000183130,ENSG00000177535,ENSG00000198104,ENSG00000196071,ENSG00000196772…
HP0006493	Aplasia/Hypoplasia involving bones of the lower limbs	9	SUBCLASSSensorySystem	0	461.04	1	34	ENSG00000221888,ENSG00000171180,ENSG00000203663,ENSG00000175143,ENSG00000177476,ENSG00000177489,ENSG00000196242,ENSG00000162727,ENSG00000177233,ENSG00000177174,ENSG00000183310,ENSG00000184022,ENSG00000196944,ENSG00000183130,ENSG00000177535,ENSG00000198104,ENSG00000196071,ENSG00000196772,ENSG00000169214,ENSG00000196539,ENSG00000182783,ENSG00000197591,ENSG00000196936,ENSG00000187080,ENSG00000198128…
HP0002019	Constipation	5	path:hsa04621 - NOD-like	8.53e-06	6	1	5	ENSG00000108691,ENSG00000108688,ENSG00000108700,ENSG00000172156,ENSG00000181374
HP0002019	Constipation	5	path:hsa04062 - Chemokine	0.00020385	3	1	6	ENSG00000108702,ENSG00000108691,ENSG00000108688,ENSG00000108700,ENSG00000172156,ENSG00000181374
HP0004328	Abnormality of the anterior segment of the eye	5	path:hsa04621 - NOD-like	5e-08	5	2	6	ENSG00000108691,ENSG00000108688,ENSG00000108700,ENSG00000172156,ENSG00000181374,ENSG00000140368
HP0004328	Abnormality of the anterior segment of the eye	5	path:hsa04062 - Chemokine	3.744e-05	0	1	6	ENSG00000108702,ENSG00000108691,ENSG00000108688,ENSG00000108700,ENSG00000172156,ENSG00000181374
HP0004328	Abnormality of the anterior segment of the eye	5	path:hsa04060 - Cytokine-cytokine	0.00024948	9	1	6	ENSG00000108702,ENSG00000108691,ENSG00000108688,ENSG00000108700,ENSG00000172156,ENSG00000181374
HP0000426	Prominent nasal bridge	10	CLASSEnvironmentalInformationProcessing	0.0002662	88.05	9	25	ENSG00000222040,ENSG00000169100,ENSG00000167193,ENSG00000099942,ENSG00000198223,ENSG00000119535,ENSG00000158050,ENSG00000178568,ENSG00000163873,ENSG00000183454,ENSG00000185291,ENSG00000204084,ENSG00000081189,ENSG00000002586,ENSG00000100030,ENSG00000137764,ENSG00000144407,ENSG00000145715,ENSG00000163251,ENSG00000033800,ENSG00000099957,ENSG00000137809,ENSG00000132376,ENSG00000115020,ENSG00000182162
HP0000426	Prominent nasal bridge	10	SUBCLASSSignalTransduction	0.00013526	135.14	9	19	ENSG00000169100,ENSG00000167193,ENSG00000099942,ENSG00000198223,ENSG00000119535,ENSG00000158050,ENSG00000178568,ENSG00000183454,ENSG00000185291,ENSG00000204084,ENSG00000081189,ENSG00000100030,ENSG00000137764,ENSG00000145715,ENSG00000163251,ENSG00000033800,ENSG00000099957,ENSG00000132376,ENSG00000115020
HP0006261	Abnormality of phalangeal joints of the hand	3	SUBCLASSSignalingMoleculesandInteraction	0.00091472	244.05	2	8	ENSG00000179242,ENSG00000125522,ENSG00000130702,ENSG00000101188,ENSG00000125510,ENSG00000106178,ENSG00000006606,ENSG00000101180
HP0002213	Fine hair	5	path:hsa04742 - Taste	0	0	1	10	ENSG00000121381,ENSG00000121314,ENSG00000121377,ENSG00000212128,ENSG00000121318,ENSG00000212127,ENSG00000212124,ENSG00000212125,ENSG00000212126,ENSG00000186136
HP0002213	Fine hair	5	CLASSOrganismalSystems	0.00257316	71.71	3	20	ENSG00000139083,ENSG00000124491,ENSG00000150086,ENSG00000134545,ENSG00000205809,ENSG00000205810,ENSG00000183542,ENSG00000136560,ENSG00000213809,ENSG00000121381,ENSG00000121314,ENSG00000121377,ENSG00000212128,ENSG00000121318,ENSG00000212127,ENSG00000115267,ENSG00000212124,ENSG00000212125,ENSG00000212126,ENSG00000186136
HP0002213	Fine hair	5	SUBCLASSSensorySystem	0.00022641	265.02	1	10	ENSG00000121381,ENSG00000121314,ENSG00000121377,ENSG00000212128,ENSG00000121318,ENSG00000212127,ENSG00000212124,ENSG00000212125,ENSG00000212126,ENSG00000186136
HPz999016		81	path:hsa04742 - Taste	2.46e-06	5	3	13	ENSG00000078369,ENSG00000121381,ENSG00000121314,ENSG00000121377,ENSG00000212128,ENSG00000121318,ENSG00000212127,ENSG00000127588,ENSG00000169962,ENSG00000212124,ENSG00000212125,ENSG00000212126,ENSG00000186136
HP0001388	Joint laxity	13	SUBCLASSSignalingMoleculesandInteraction	2.75e-05	167.14	9	19	ENSG00000039068,ENSG00000062038,ENSG00000189143,ENSG00000165215,ENSG00000198223,ENSG00000119535,ENSG00000186297,ENSG00000166206,ENSG00000182256,ENSG00000178623,ENSG00000163873,ENSG00000185291,ENSG00000115221,ENSG00000091136,ENSG00000002586,ENSG00000091129,ENSG00000188389,ENSG00000091128,ENSG00000182162
HP0000517	Abnormality of the lens	3	path:hsa04621 - NOD-like	2e-08	8	2	6	ENSG00000108691,ENSG00000108688,ENSG00000108700,ENSG00000172156,ENSG00000181374,ENSG00000140368
HP0000517	Abnormality of the lens	3	path:hsa04062 - Chemokine	1.814e-05	3	1	6	ENSG00000108702,ENSG00000108691,ENSG00000108688,ENSG00000108700,ENSG00000172156,ENSG00000181374
HP0000517	Abnormality of the lens	3	path:hsa04060 - Cytokine-cytokine	0.00012404	4	1	6	ENSG00000108702,ENSG00000108691,ENSG00000108688,ENSG00000108700,ENSG00000172156,ENSG00000181374
HP0000365	Hearing impairment	12	CLASSOrganismalSystems	9e-08	85.1	7	49	ENSG00000115361,ENSG00000100852,ENSG00000064012,ENSG00000003400,ENSG00000118260,ENSG00000198223,ENSG00000185291,ENSG00000165471,ENSG00000002586,ENSG00000133392,ENSG00000185532,ENSG00000102882,ENSG00000163251,ENSG00000221888,ENSG00000171180,ENSG00000203663,ENSG00000175143,ENSG00000177476,ENSG00000177489,ENSG00000196242,ENSG00000162711,ENSG00000162727,ENSG00000177233,ENSG00000177174,ENSG00000183310…
HP0002007	Frontal bossing	20	path:hsa04742 - Taste	0	0	2	12	ENSG00000078369,ENSG00000121381,ENSG00000121314,ENSG00000121377,ENSG00000212128,ENSG00000121318,ENSG00000212127,ENSG00000169962,ENSG00000212124,ENSG00000212125,ENSG00000212126,ENSG00000186136
HP0007370	Aplasia/Hypoplasia of the corpus callosum	11	CLASSCellularProcesses	0.0009111	105.62	7	18	ENSG00000100852,ENSG00000162909,ENSG00000167193,ENSG00000068078,ENSG00000125388,ENSG00000127415,ENSG00000111537,ENSG00000133392,ENSG00000215375,ENSG00000185532,ENSG00000184113,ENSG00000108953,ENSG00000070371,ENSG00000093009,ENSG00000100478,ENSG00000090376,ENSG00000183785,ENSG00000215193
HP0001671	Abnormality of the cardiac septa	13	path:hsa00790 - Folate	0.00010472	5	1	3	ENSG00000163295,ENSG00000163283,ENSG00000163286
HP0001671	Abnormality of the cardiac septa	13	path:hsa05220 - Chronic	0.00049377	7	5	5	ENSG00000186716,ENSG00000099942,ENSG00000100030,ENSG00000102882,ENSG00000117020
HP0008386	Aplasia/Hypoplasia of the nails	5	path:hsa04621 - NOD-like	2.584e-05	1	1	5	ENSG00000108691,ENSG00000108688,ENSG00000108700,ENSG00000172156,ENSG00000181374
HP0000256	Macrocephaly	11	path:hsa04742 - Taste	0	3	1	10	ENSG00000121381,ENSG00000121314,ENSG00000121377,ENSG00000212128,ENSG00000121318,ENSG00000212127,ENSG00000212124,ENSG00000212125,ENSG00000212126,ENSG00000186136
HP0000347	Micrognathia	12	path:hsa04742 - Taste	0	9	1	10	ENSG00000121381,ENSG00000121314,ENSG00000121377,ENSG00000212128,ENSG00000121318,ENSG00000212127,ENSG00000212124,ENSG00000212125,ENSG00000212126,ENSG00000186136
HP0006494	Aplasia/Hypoplasia involving bones of the feet	9	path:hsa04740 - Olfactory	0	6	1	34	ENSG00000221888,ENSG00000171180,ENSG00000203663,ENSG00000175143,ENSG00000177476,ENSG00000177489,ENSG00000196242,ENSG00000162727,ENSG00000177233,ENSG00000177174,ENSG00000183310,ENSG00000184022,ENSG00000196944,ENSG00000183130,ENSG00000177535,ENSG00000198104,ENSG00000196071,ENSG00000196772,ENSG00000169214,ENSG00000196539,ENSG00000182783,ENSG00000197591,ENSG00000196936,ENSG00000187080,ENSG00000198128…
HP0006494	Aplasia/Hypoplasia involving bones of the feet	9	CLASSOrganismalSystems	0.00019635	59.12	4	41	ENSG00000203618,ENSG00000137764,ENSG00000183023,ENSG00000115904,ENSG00000184113,ENSG00000115944,ENSG00000221888,ENSG00000171180,ENSG00000203663,ENSG00000175143,ENSG00000177476,ENSG00000177489,ENSG00000196242,ENSG00000162711,ENSG00000162727,ENSG00000177233,ENSG00000177174,ENSG00000183310,ENSG00000184022,ENSG00000196944,ENSG00000183130,ENSG00000177535,ENSG00000198104,ENSG00000196071,ENSG00000196772…
HP0006494	Aplasia/Hypoplasia involving bones of the feet	9	SUBCLASSSensorySystem	0	461.04	1	34	ENSG00000221888,ENSG00000171180,ENSG00000203663,ENSG00000175143,ENSG00000177476,ENSG00000177489,ENSG00000196242,ENSG00000162727,ENSG00000177233,ENSG00000177174,ENSG00000183310,ENSG00000184022,ENSG00000196944,ENSG00000183130,ENSG00000177535,ENSG00000198104,ENSG00000196071,ENSG00000196772,ENSG00000169214,ENSG00000196539,ENSG00000182783,ENSG00000197591,ENSG00000196936,ENSG00000187080,ENSG00000198128…
HP0100547	Abnormality of the forebrain	43	path:hsa04740 - Olfactory	7.37e-06	1	3	36	ENSG00000185532,ENSG00000221888,ENSG00000171180,ENSG00000203663,ENSG00000175143,ENSG00000177476,ENSG00000177489,ENSG00000196242,ENSG00000162727,ENSG00000177233,ENSG00000177174,ENSG00000183310,ENSG00000184022,ENSG00000196944,ENSG00000183130,ENSG00000177535,ENSG00000169885,ENSG00000198104,ENSG00000196071,ENSG00000196772,ENSG00000169214,ENSG00000196539,ENSG00000182783,ENSG00000197591,ENSG00000196936…
HP0100547	Abnormality of the forebrain	43	CLASSOrganismalSystems	0.00032896	31.05	29	105	ENSG00000115361,ENSG00000100852,ENSG00000111348,ENSG00000189143,ENSG00000165215,ENSG00000118260,ENSG00000120088,ENSG00000167193,ENSG00000099942,ENSG00000198223,ENSG00000197766,ENSG00000075711,ENSG00000107404,ENSG00000099617,ENSG00000088256,ENSG00000128266,ENSG00000078369,ENSG00000213611,ENSG00000203618,ENSG00000125388,ENSG00000099875,ENSG00000183454,ENSG00000099937,ENSG00000111537,ENSG00000185291…
HP0100547	Abnormality of the forebrain	43	SUBCLASSSensorySystem	1.718e-05	101.65	3	38	ENSG00000078369,ENSG00000185532,ENSG00000221888,ENSG00000171180,ENSG00000203663,ENSG00000175143,ENSG00000177476,ENSG00000177489,ENSG00000196242,ENSG00000169962,ENSG00000162727,ENSG00000177233,ENSG00000177174,ENSG00000183310,ENSG00000184022,ENSG00000196944,ENSG00000183130,ENSG00000177535,ENSG00000169885,ENSG00000198104,ENSG00000196071,ENSG00000196772,ENSG00000169214,ENSG00000196539,ENSG00000182783…
HP0000752	Hyperactivity	10	path:hsa00790 - Folate	7.456e-05	8	1	3	ENSG00000163295,ENSG00000163283,ENSG00000163286
HP0000271	Abnormality of the face	128	path:hsa04742 - Taste	6.219e-05	9	5	15	ENSG00000078369,ENSG00000111664,ENSG00000111319,ENSG00000121381,ENSG00000121314,ENSG00000121377,ENSG00000212128,ENSG00000121318,ENSG00000212127,ENSG00000127588,ENSG00000169962,ENSG00000212124,ENSG00000212125,ENSG00000212126,ENSG00000186136
HP0004207	Abnormality of the 5th finger	20	CLASSEnvironmentalInformationProcessing	0.00701542	43.74	13	37	ENSG00000169100,ENSG00000118971,ENSG00000010610,ENSG00000139193,ENSG00000099942,ENSG00000198223,ENSG00000119535,ENSG00000111241,ENSG00000163873,ENSG00000185291,ENSG00000204084,ENSG00000111321,ENSG00000002586,ENSG00000185652,ENSG00000133511,ENSG00000100030,ENSG00000102882,ENSG00000166484,ENSG00000137764,ENSG00000111679,ENSG00000197471,ENSG00000162009,ENSG00000067182,ENSG00000110799,ENSG00000118972…
HP0008050	Abnormality of the palpebral fissures	48	CLASSCellularProcesses	0.00709559	30.29	27	71	ENSG00000100852,ENSG00000100299,ENSG00000015475,ENSG00000064012,ENSG00000003400,ENSG00000039068,ENSG00000175416,ENSG00000189143,ENSG00000165215,ENSG00000167193,ENSG00000099942,ENSG00000178568,ENSG00000160867,ENSG00000177628,ENSG00000088256,ENSG00000198055,ENSG00000138413,ENSG00000185291,ENSG00000027644,ENSG00000115221,ENSG00000106683,ENSG00000131899,ENSG00000099860,ENSG00000198400,ENSG00000115942…
HP0008050	Abnormality of the palpebral fissures	48	SUBCLASSCancers	0.00214515	70.22	23	31	ENSG00000186716,ENSG00000015475,ENSG00000064012,ENSG00000039068,ENSG00000118260,ENSG00000167193,ENSG00000099942,ENSG00000198223,ENSG00000167657,ENSG00000107404,ENSG00000025708,ENSG00000027644,ENSG00000198400,ENSG00000180370,ENSG00000100030,ENSG00000102882,ENSG00000126934,ENSG00000136238,ENSG00000115904,ENSG00000163251,ENSG00000103126,ENSG00000188763,ENSG00000033800,ENSG00000115266,ENSG00000131788…
HP0008050	Abnormality of the palpebral fissures	48	SUBCLASSCellMotility	0.00281145	95.75	18	20	ENSG00000167193,ENSG00000099942,ENSG00000160867,ENSG00000027644,ENSG00000115221,ENSG00000106683,ENSG00000180370,ENSG00000100030,ENSG00000102882,ENSG00000126934,ENSG00000136238,ENSG00000115904,ENSG00000143127,ENSG00000115266,ENSG00000137809,ENSG00000186111,ENSG00000070388,ENSG00000183856,ENSG00000115020,ENSG00000196570
HP0008050	Abnormality of the palpebral fissures	48	SUBCLASSNervousSystem	0.00564626	87.7	19	19	ENSG00000111348,ENSG00000120088,ENSG00000167193,ENSG00000099942,ENSG00000088256,ENSG00000128266,ENSG00000183454,ENSG00000198400,ENSG00000185532,ENSG00000100030,ENSG00000102882,ENSG00000166484,ENSG00000126934,ENSG00000137764,ENSG00000136238,ENSG00000115904,ENSG00000108953,ENSG00000129946,ENSG00000169885
HP0000717	Autism	37	CLASSEnvironmentalInformationProcessing	0.00129291	44.75	26	52	ENSG00000222040,ENSG00000169100,ENSG00000185061,ENSG00000148660,ENSG00000179242,ENSG00000099942,ENSG00000198223,ENSG00000101266,ENSG00000151577,ENSG00000169676,ENSG00000158050,ENSG00000160867,ENSG00000186297,ENSG00000166206,ENSG00000182256,ENSG00000203618,ENSG00000125522,ENSG00000178623,ENSG00000185291,ENSG00000113302,ENSG00000130702,ENSG00000106003,ENSG00000081189,ENSG00000002586,ENSG00000103222…
HP0000431	Broad nasal bridge	16	path:hsa04740 - Olfactory	0	3	1	34	ENSG00000221888,ENSG00000171180,ENSG00000203663,ENSG00000175143,ENSG00000177476,ENSG00000177489,ENSG00000196242,ENSG00000162727,ENSG00000177233,ENSG00000177174,ENSG00000183310,ENSG00000184022,ENSG00000196944,ENSG00000183130,ENSG00000177535,ENSG00000198104,ENSG00000196071,ENSG00000196772,ENSG00000169214,ENSG00000196539,ENSG00000182783,ENSG00000197591,ENSG00000196936,ENSG00000187080,ENSG00000198128…
HP0000431	Broad nasal bridge	16	path:hsa04621 - NOD-like	0.0001442	0	4	8	ENSG00000100030,ENSG00000102882,ENSG00000108691,ENSG00000108688,ENSG00000108700,ENSG00000172156,ENSG00000181374,ENSG00000162711
HP0000431	Broad nasal bridge	16	CLASSOrganismalSystems	0.0113683	27.81	11	60	ENSG00000099942,ENSG00000198223,ENSG00000125266,ENSG00000132589,ENSG00000183454,ENSG00000099937,ENSG00000185291,ENSG00000179583,ENSG00000002586,ENSG00000131791,ENSG00000100030,ENSG00000102882,ENSG00000166484,ENSG00000108702,ENSG00000108691,ENSG00000108688,ENSG00000108700,ENSG00000172156,ENSG00000181374,ENSG00000072310,ENSG00000186141,ENSG00000108516,ENSG00000221888,ENSG00000171180,ENSG00000203663…
HP0000431	Broad nasal bridge	16	SUBCLASSSensorySystem	0	216.99	2	35	ENSG00000221888,ENSG00000171180,ENSG00000203663,ENSG00000175143,ENSG00000127588,ENSG00000177476,ENSG00000177489,ENSG00000196242,ENSG00000162727,ENSG00000177233,ENSG00000177174,ENSG00000183310,ENSG00000184022,ENSG00000196944,ENSG00000183130,ENSG00000177535,ENSG00000198104,ENSG00000196071,ENSG00000196772,ENSG00000169214,ENSG00000196539,ENSG00000182783,ENSG00000197591,ENSG00000196936,ENSG00000187080…
HP0100543	Cognitive impairment	165	path:hsa00982 - Drug	1.547e-05	8	11	21	ENSG00000187758,ENSG00000196616,ENSG00000198099,ENSG00000172955,ENSG00000196344,ENSG00000108602,ENSG00000138356,ENSG00000130649,ENSG00000010932,ENSG00000094963,ENSG00000007933,ENSG00000076258,ENSG00000131781,ENSG00000189221,ENSG00000069535,ENSG00000171234,ENSG00000109181,ENSG00000197888,ENSG00000213759,ENSG00000135226,ENSG00000135220
HP0100543	Cognitive impairment	165	path:hsa04742 - Taste	7.851e-05	8	7	16	ENSG00000078369,ENSG00000111664,ENSG00000111319,ENSG00000121381,ENSG00000121314,ENSG00000121377,ENSG00000212128,ENSG00000121318,ENSG00000212127,ENSG00000127588,ENSG00000173662,ENSG00000169962,ENSG00000212124,ENSG00000212125,ENSG00000212126,ENSG00000186136
HP0100543	Cognitive impairment	165	path:hsa00010 - Glycolysis	0.00073185	6	16	16	ENSG00000187758,ENSG00000196616,ENSG00000198099,ENSG00000172955,ENSG00000196344,ENSG00000108602,ENSG00000072210,ENSG00000149925,ENSG00000109107,ENSG00000111674,ENSG00000111640,ENSG00000160883,ENSG00000141959,ENSG00000143627,ENSG00000067225,ENSG00000143891
HP0100543	Cognitive impairment	165	SUBCLASSXenobioticsBiodegradationandMetabolism	0.00045367	103.79	17	24	ENSG00000187758,ENSG00000196616,ENSG00000198099,ENSG00000172955,ENSG00000196344,ENSG00000108602,ENSG00000138356,ENSG00000130649,ENSG00000188641,ENSG00000025708,ENSG00000010932,ENSG00000094963,ENSG00000007933,ENSG00000076258,ENSG00000131781,ENSG00000189221,ENSG00000069535,ENSG00000171234,ENSG00000109181,ENSG00000197888,ENSG00000213759,ENSG00000135226,ENSG00000198276,ENSG00000135220
HP0002817	Abnormality of the upper limb	57	SUBCLASSSensorySystem	0.0002941	78.99	3	37	ENSG00000111664,ENSG00000111319,ENSG00000221888,ENSG00000171180,ENSG00000203663,ENSG00000175143,ENSG00000127588,ENSG00000177476,ENSG00000177489,ENSG00000196242,ENSG00000162727,ENSG00000177233,ENSG00000177174,ENSG00000183310,ENSG00000184022,ENSG00000196944,ENSG00000183130,ENSG00000177535,ENSG00000198104,ENSG00000196071,ENSG00000196772,ENSG00000169214,ENSG00000196539,ENSG00000182783,ENSG00000197591…
HP0000153	Abnormality of the mouth	75	SUBCLASSSensorySystem	0.00153208	54.78	4	46	ENSG00000185532,ENSG00000221888,ENSG00000171180,ENSG00000203663,ENSG00000175143,ENSG00000121381,ENSG00000121314,ENSG00000121377,ENSG00000212128,ENSG00000121318,ENSG00000212127,ENSG00000127588,ENSG00000177476,ENSG00000177489,ENSG00000196242,ENSG00000162727,ENSG00000177233,ENSG00000177174,ENSG00000183310,ENSG00000184022,ENSG00000196944,ENSG00000183130,ENSG00000177535,ENSG00000198104,ENSG00000212124…
HP0001760	Abnormality of the feet	39	path:hsa04740 - Olfactory	6e-08	1	2	36	ENSG00000221888,ENSG00000171180,ENSG00000203663,ENSG00000175143,ENSG00000177476,ENSG00000177489,ENSG00000196242,ENSG00000162727,ENSG00000177233,ENSG00000177174,ENSG00000183310,ENSG00000184022,ENSG00000196944,ENSG00000183130,ENSG00000177535,ENSG00000178586,ENSG00000198104,ENSG00000196071,ENSG00000196772,ENSG00000169214,ENSG00000196539,ENSG00000182783,ENSG00000182083,ENSG00000197591,ENSG00000196936…
HP0001760	Abnormality of the feet	39	SUBCLASSSensorySystem	3.6e-07	138.34	3	37	ENSG00000221888,ENSG00000171180,ENSG00000203663,ENSG00000175143,ENSG00000127588,ENSG00000177476,ENSG00000177489,ENSG00000196242,ENSG00000162727,ENSG00000177233,ENSG00000177174,ENSG00000183310,ENSG00000184022,ENSG00000196944,ENSG00000183130,ENSG00000177535,ENSG00000178586,ENSG00000198104,ENSG00000196071,ENSG00000196772,ENSG00000169214,ENSG00000196539,ENSG00000182783,ENSG00000182083,ENSG00000197591…
HP0011121	Abnormality of skin morphology	10	path:hsa04621 - NOD-like	4.18e-06	9	4	7	ENSG00000100030,ENSG00000102882,ENSG00000108691,ENSG00000108688,ENSG00000108700,ENSG00000172156,ENSG00000181374
HP0011121	Abnormality of skin morphology	10	path:hsa04062 - Chemokine	0.00019793	1	5	9	ENSG00000099942,ENSG00000100030,ENSG00000102882,ENSG00000108702,ENSG00000108691,ENSG00000108688,ENSG00000108700,ENSG00000172156,ENSG00000181374
HP0011121	Abnormality of skin morphology	10	CLASSEnvironmentalInformationProcessing	0.00504514	58.48	10	26	ENSG00000170425,ENSG00000099942,ENSG00000119535,ENSG00000163873,ENSG00000204084,ENSG00000196712,ENSG00000133511,ENSG00000100030,ENSG00000102882,ENSG00000166484,ENSG00000137764,ENSG00000108702,ENSG00000108691,ENSG00000108688,ENSG00000108700,ENSG00000172156,ENSG00000181374,ENSG00000197471,ENSG00000033800,ENSG00000099957,ENSG00000149930,ENSG00000083290,ENSG00000103502,ENSG00000137809,ENSG00000107984…
HP0001263	Developmental delay	80	path:hsa04742 - Taste	1.019e-05	7	5	13	ENSG00000078369,ENSG00000121381,ENSG00000121314,ENSG00000121377,ENSG00000212128,ENSG00000121318,ENSG00000212127,ENSG00000127588,ENSG00000169962,ENSG00000212124,ENSG00000212125,ENSG00000212126,ENSG00000186136
HP0001263	Developmental delay	80	SUBCLASSSensorySystem	3.78e-06	89.61	8	51	ENSG00000078369,ENSG00000185532,ENSG00000221888,ENSG00000171180,ENSG00000203663,ENSG00000175143,ENSG00000121381,ENSG00000121314,ENSG00000121377,ENSG00000212128,ENSG00000121318,ENSG00000212127,ENSG00000127588,ENSG00000177476,ENSG00000177489,ENSG00000196242,ENSG00000169962,ENSG00000162727,ENSG00000177233,ENSG00000177174,ENSG00000183310,ENSG00000184022,ENSG00000196944,ENSG00000183130,ENSG00000177535…
HP0000152	Abnormality of head and neck	140	path:hsa04742 - Taste	6.979e-05	9	5	15	ENSG00000078369,ENSG00000111664,ENSG00000111319,ENSG00000121381,ENSG00000121314,ENSG00000121377,ENSG00000212128,ENSG00000121318,ENSG00000212127,ENSG00000127588,ENSG00000169962,ENSG00000212124,ENSG00000212125,ENSG00000212126,ENSG00000186136
HP0000929	Abnormality of the skull	79	path:hsa04742 - Taste	6.15e-06	8	3	14	ENSG00000078369,ENSG00000111664,ENSG00000111319,ENSG00000121381,ENSG00000121314,ENSG00000121377,ENSG00000212128,ENSG00000121318,ENSG00000212127,ENSG00000169962,ENSG00000212124,ENSG00000212125,ENSG00000212126,ENSG00000186136
HP0000929	Abnormality of the skull	79	CLASSOrganismalSystems	0.00554353	18.05	48	150	ENSG00000100852,ENSG00000111348,ENSG00000182326,ENSG00000010610,ENSG00000010278,ENSG00000189143,ENSG00000165215,ENSG00000205560,ENSG00000167193,ENSG00000099942,ENSG00000198223,ENSG00000119535,ENSG00000197766,ENSG00000075711,ENSG00000107404,ENSG00000169242,ENSG00000099617,ENSG00000143590,ENSG00000143620,ENSG00000125266,ENSG00000139083,ENSG00000131187,ENSG00000124491,ENSG00000088256,ENSG00000128266…
HP0000929	Abnormality of the skull	79	SUBCLASSSensorySystem	3.698e-05	73.99	6	52	ENSG00000078369,ENSG00000111664,ENSG00000185532,ENSG00000111319,ENSG00000221888,ENSG00000171180,ENSG00000203663,ENSG00000175143,ENSG00000121381,ENSG00000121314,ENSG00000121377,ENSG00000212128,ENSG00000121318,ENSG00000212127,ENSG00000177476,ENSG00000177489,ENSG00000196242,ENSG00000169962,ENSG00000162727,ENSG00000177233,ENSG00000177174,ENSG00000183310,ENSG00000184022,ENSG00000196944,ENSG00000183130…
HP0010978	Abnormality of immune system physiology	10	path:hsa04621 - NOD-like	3.28e-06	9	3	7	ENSG00000102882,ENSG00000107643,ENSG00000108691,ENSG00000108688,ENSG00000108700,ENSG00000172156,ENSG00000181374
HP0000951	Abnormality of the skin	58	path:hsa04742 - Taste	1.91e-06	3	2	12	ENSG00000078369,ENSG00000121381,ENSG00000121314,ENSG00000121377,ENSG00000212128,ENSG00000121318,ENSG00000212127,ENSG00000169962,ENSG00000212124,ENSG00000212125,ENSG00000212126,ENSG00000186136
HP0000163	Abnormality of the oral cavity	58	CLASSOrganismalSystems	0.00100855	23.61	39	137	ENSG00000132142,ENSG00000115361,ENSG00000170425,ENSG00000100852,ENSG00000111348,ENSG00000189143,ENSG00000165215,ENSG00000118260,ENSG00000167193,ENSG00000099942,ENSG00000198223,ENSG00000119535,ENSG00000197766,ENSG00000075711,ENSG00000169242,ENSG00000099617,ENSG00000143590,ENSG00000143620,ENSG00000125266,ENSG00000139083,ENSG00000132589,ENSG00000088256,ENSG00000128266,ENSG00000213611,ENSG00000203618…
HP0000163	Abnormality of the oral cavity	58	SUBCLASSSensorySystem	0.00015443	72.63	3	45	ENSG00000185532,ENSG00000221888,ENSG00000171180,ENSG00000203663,ENSG00000175143,ENSG00000121381,ENSG00000121314,ENSG00000121377,ENSG00000212128,ENSG00000121318,ENSG00000212127,ENSG00000177476,ENSG00000177489,ENSG00000196242,ENSG00000162727,ENSG00000177233,ENSG00000177174,ENSG00000183310,ENSG00000184022,ENSG00000196944,ENSG00000183130,ENSG00000177535,ENSG00000198104,ENSG00000212124,ENSG00000212125…
HP0000316	Hypertelorism	30	path:hsa04740 - Olfactory	7e-08	0	1	34	ENSG00000221888,ENSG00000171180,ENSG00000203663,ENSG00000175143,ENSG00000177476,ENSG00000177489,ENSG00000196242,ENSG00000162727,ENSG00000177233,ENSG00000177174,ENSG00000183310,ENSG00000184022,ENSG00000196944,ENSG00000183130,ENSG00000177535,ENSG00000198104,ENSG00000196071,ENSG00000196772,ENSG00000169214,ENSG00000196539,ENSG00000182783,ENSG00000197591,ENSG00000196936,ENSG00000187080,ENSG00000198128…
HP0000316	Hypertelorism	30	SUBCLASSSensorySystem	3.7e-07	145.12	2	35	ENSG00000221888,ENSG00000171180,ENSG00000203663,ENSG00000175143,ENSG00000127588,ENSG00000177476,ENSG00000177489,ENSG00000196242,ENSG00000162727,ENSG00000177233,ENSG00000177174,ENSG00000183310,ENSG00000184022,ENSG00000196944,ENSG00000183130,ENSG00000177535,ENSG00000198104,ENSG00000196071,ENSG00000196772,ENSG00000169214,ENSG00000196539,ENSG00000182783,ENSG00000197591,ENSG00000196936,ENSG00000187080…
HP0100851	Abnormal emotion/affect behaviour	40	CLASSEnvironmentalInformationProcessing	0.00010095	43.56	28	80	ENSG00000222040,ENSG00000104899,ENSG00000169100,ENSG00000185061,ENSG00000148660,ENSG00000179242,ENSG00000099942,ENSG00000198223,ENSG00000133275,ENSG00000101266,ENSG00000151577,ENSG00000169676,ENSG00000158050,ENSG00000107404,ENSG00000160867,ENSG00000186297,ENSG00000166206,ENSG00000187730,ENSG00000182256,ENSG00000088256,ENSG00000060558,ENSG00000203618,ENSG00000125522,ENSG00000178623,ENSG00000099875…
HP0004322	Short stature	37	path:hsa04740 - Olfactory	4.65e-05	8	4	37	ENSG00000221888,ENSG00000171180,ENSG00000203663,ENSG00000175143,ENSG00000177476,ENSG00000177489,ENSG00000196242,ENSG00000162727,ENSG00000177233,ENSG00000177174,ENSG00000183310,ENSG00000184022,ENSG00000196944,ENSG00000183130,ENSG00000177535,ENSG00000178586,ENSG00000169885,ENSG00000198104,ENSG00000196071,ENSG00000196772,ENSG00000169214,ENSG00000196539,ENSG00000182783,ENSG00000182083,ENSG00000197591…
HP0004322	Short stature	37	SUBCLASSSensorySystem	5.354e-05	88.22	5	40	ENSG00000078369,ENSG00000221888,ENSG00000171180,ENSG00000203663,ENSG00000175143,ENSG00000127588,ENSG00000177476,ENSG00000177489,ENSG00000196242,ENSG00000169962,ENSG00000162727,ENSG00000177233,ENSG00000177174,ENSG00000183310,ENSG00000184022,ENSG00000196944,ENSG00000183130,ENSG00000177535,ENSG00000178586,ENSG00000169885,ENSG00000198104,ENSG00000196071,ENSG00000196772,ENSG00000169214,ENSG00000196539…
HP0002977	Aplasia/Hypoplasia involving the central nervous system	34	path:hsa04740 - Olfactory	1.7e-07	2	3	36	ENSG00000185532,ENSG00000221888,ENSG00000171180,ENSG00000203663,ENSG00000175143,ENSG00000177476,ENSG00000177489,ENSG00000196242,ENSG00000162727,ENSG00000177233,ENSG00000177174,ENSG00000183310,ENSG00000184022,ENSG00000196944,ENSG00000183130,ENSG00000177535,ENSG00000169885,ENSG00000198104,ENSG00000196071,ENSG00000196772,ENSG00000169214,ENSG00000196539,ENSG00000182783,ENSG00000197591,ENSG00000196936…
HP0002977	Aplasia/Hypoplasia involving the central nervous system	34	CLASSOrganismalSystems	0.00033223	33.67	23	92	ENSG00000100852,ENSG00000111348,ENSG00000167193,ENSG00000099942,ENSG00000198223,ENSG00000197766,ENSG00000107404,ENSG00000099617,ENSG00000088256,ENSG00000128266,ENSG00000078369,ENSG00000213611,ENSG00000203618,ENSG00000125388,ENSG00000099875,ENSG00000183454,ENSG00000099937,ENSG00000111537,ENSG00000185291,ENSG00000165471,ENSG00000179583,ENSG00000002586,ENSG00000133392,ENSG00000215375,ENSG00000131791…
HP0002977	Aplasia/Hypoplasia involving the central nervous system	34	SUBCLASSSensorySystem	3.7e-07	134.74	3	38	ENSG00000078369,ENSG00000185532,ENSG00000221888,ENSG00000171180,ENSG00000203663,ENSG00000175143,ENSG00000177476,ENSG00000177489,ENSG00000196242,ENSG00000169962,ENSG00000162727,ENSG00000177233,ENSG00000177174,ENSG00000183310,ENSG00000184022,ENSG00000196944,ENSG00000183130,ENSG00000177535,ENSG00000169885,ENSG00000198104,ENSG00000196071,ENSG00000196772,ENSG00000169214,ENSG00000196539,ENSG00000182783…
HP0006482	Abnormality of dental morphology	3	path:hsa00790 - Folate	1.92e-06	6	1	3	ENSG00000163295,ENSG00000163283,ENSG00000163286
HP0011138	Abnormality of skin adnexa	31	path:hsa04742 - Taste	6e-07	4	1	10	ENSG00000121381,ENSG00000121314,ENSG00000121377,ENSG00000212128,ENSG00000121318,ENSG00000212127,ENSG00000212124,ENSG00000212125,ENSG00000212126,ENSG00000186136
HP0010938	Abnormality of the external nose	34	path:hsa00790 - Folate	5.916e-05	7	2	4	ENSG00000163295,ENSG00000163283,ENSG00000163286,ENSG00000131979
HP0001713	Abnormality of the cardiac ventricle	10	path:hsa00790 - Folate	5.956e-05	2	1	3	ENSG00000163295,ENSG00000163283,ENSG00000163286
HP0001713	Abnormality of the cardiac ventricle	10	path:hsa05220 - Chronic	0.00020251	3	5	5	ENSG00000186716,ENSG00000099942,ENSG00000100030,ENSG00000102882,ENSG00000117020
HP0001713	Abnormality of the cardiac ventricle	10	path:hsa04150 - mTOR	0.00053955	6	6	4	ENSG00000100030,ENSG00000102882,ENSG00000135930,ENSG00000117020
HP0000539	Abnormality of refraction	8	CLASSEnvironmentalInformationProcessing	0.00504514	58.48	7	26	ENSG00000169100,ENSG00000148660,ENSG00000179242,ENSG00000189143,ENSG00000165215,ENSG00000198223,ENSG00000101266,ENSG00000125522,ENSG00000185291,ENSG00000113302,ENSG00000130702,ENSG00000002586,ENSG00000101188,ENSG00000125510,ENSG00000107758,ENSG00000100030,ENSG00000137764,ENSG00000165637,ENSG00000188763,ENSG00000033800,ENSG00000134318,ENSG00000101180,ENSG00000137809,ENSG00000169006,ENSG00000138308…
HP0009116	Aplasia/Hypoplasia involving bones of the skull	13	path:hsa04742 - Taste	0	9	1	10	ENSG00000121381,ENSG00000121314,ENSG00000121377,ENSG00000212128,ENSG00000121318,ENSG00000212127,ENSG00000212124,ENSG00000212125,ENSG00000212126,ENSG00000186136
HP0000718	Aggressive behavior	10	CLASSEnvironmentalInformationProcessing	0.0125266	36.22	8	42	ENSG00000104899,ENSG00000169100,ENSG00000198223,ENSG00000133275,ENSG00000107404,ENSG00000160867,ENSG00000187730,ENSG00000088256,ENSG00000060558,ENSG00000203618,ENSG00000099875,ENSG00000185291,ENSG00000068383,ENSG00000002586,ENSG00000099860,ENSG00000102882,ENSG00000126934,ENSG00000197471,ENSG00000118046,ENSG00000006638,ENSG00000184113,ENSG00000186827,ENSG00000099866,ENSG00000125910,ENSG00000157873…
HP0000980	Pallor	3	CLASSEnvironmentalInformationProcessing	0.00804981	107.96	3	10	ENSG00000099942,ENSG00000119535,ENSG00000163873,ENSG00000204084,ENSG00000133511,ENSG00000102882,ENSG00000197471,ENSG00000099957,ENSG00000149930,ENSG00000103502
HP0003121	Limb contractures	3	SUBCLASSSignalingMoleculesandInteraction	0.00091472	244.05	2	8	ENSG00000179242,ENSG00000125522,ENSG00000130702,ENSG00000101188,ENSG00000125510,ENSG00000106178,ENSG00000006606,ENSG00000101180
HP0000411	Protruding ears	15	path:hsa04621 - NOD-like	3.054e-05	5	3	7	ENSG00000100030,ENSG00000102882,ENSG00000108691,ENSG00000108688,ENSG00000108700,ENSG00000172156,ENSG00000181374
HP0001274	Agenesis of corpus callosum	11	CLASSCellularProcesses	0.0009111	105.62	7	18	ENSG00000100852,ENSG00000162909,ENSG00000167193,ENSG00000068078,ENSG00000125388,ENSG00000127415,ENSG00000111537,ENSG00000133392,ENSG00000215375,ENSG00000185532,ENSG00000184113,ENSG00000108953,ENSG00000070371,ENSG00000093009,ENSG00000100478,ENSG00000090376,ENSG00000183785,ENSG00000215193
HP0000209	Abnormality of the jaws	36	path:hsa04740 - Olfactory	6.3e-07	3	1	34	ENSG00000221888,ENSG00000171180,ENSG00000203663,ENSG00000175143,ENSG00000177476,ENSG00000177489,ENSG00000196242,ENSG00000162727,ENSG00000177233,ENSG00000177174,ENSG00000183310,ENSG00000184022,ENSG00000196944,ENSG00000183130,ENSG00000177535,ENSG00000198104,ENSG00000196071,ENSG00000196772,ENSG00000169214,ENSG00000196539,ENSG00000182783,ENSG00000197591,ENSG00000196936,ENSG00000187080,ENSG00000198128…
HP0000209	Abnormality of the jaws	36	path:hsa04742 - Taste	1.138e-05	6	1	10	ENSG00000121381,ENSG00000121314,ENSG00000121377,ENSG00000212128,ENSG00000121318,ENSG00000212127,ENSG00000212124,ENSG00000212125,ENSG00000212126,ENSG00000186136
HP0000209	Abnormality of the jaws	36	CLASSOrganismalSystems	3.397e-05	40.15	24	93	ENSG00000115361,ENSG00000111348,ENSG00000118260,ENSG00000167193,ENSG00000198223,ENSG00000119535,ENSG00000075711,ENSG00000139083,ENSG00000132589,ENSG00000128266,ENSG00000125388,ENSG00000183454,ENSG00000150086,ENSG00000167004,ENSG00000185291,ENSG00000134545,ENSG00000205809,ENSG00000205810,ENSG00000179583,ENSG00000002586,ENSG00000215375,ENSG00000180370,ENSG00000131791,ENSG00000100030,ENSG00000102882…
HP0000209	Abnormality of the jaws	36	SUBCLASSSensorySystem	0	181.92	2	44	ENSG00000221888,ENSG00000171180,ENSG00000203663,ENSG00000175143,ENSG00000121381,ENSG00000121314,ENSG00000121377,ENSG00000212128,ENSG00000121318,ENSG00000212127,ENSG00000177476,ENSG00000177489,ENSG00000196242,ENSG00000162727,ENSG00000177233,ENSG00000177174,ENSG00000183310,ENSG00000184022,ENSG00000196944,ENSG00000183130,ENSG00000177535,ENSG00000198104,ENSG00000212124,ENSG00000212125,ENSG00000212126…
HP0000278	Retrognathia	15	path:hsa04621 - NOD-like	0.00020731	0	2	6	ENSG00000100030,ENSG00000108691,ENSG00000108688,ENSG00000108700,ENSG00000172156,ENSG00000181374
HP0010720	Abnormal hair growth pattern	15	CLASSEnvironmentalInformationProcessing	0.00040809	84.13	8	25	ENSG00000169100,ENSG00000179242,ENSG00000099942,ENSG00000198223,ENSG00000101266,ENSG00000125522,ENSG00000185291,ENSG00000130702,ENSG00000070018,ENSG00000002586,ENSG00000101188,ENSG00000125510,ENSG00000133511,ENSG00000100030,ENSG00000102882,ENSG00000137764,ENSG00000136238,ENSG00000197471,ENSG00000033800,ENSG00000099957,ENSG00000149930,ENSG00000103502,ENSG00000101180,ENSG00000137809,ENSG00000182162
HP0010720	Abnormal hair growth pattern	15	CLASSGeneticInformationProcessing	0.00879086	101.65	7	13	ENSG00000122512,ENSG00000101182,ENSG00000171858,ENSG00000130699,ENSG00000185651,ENSG00000033800,ENSG00000100038,ENSG00000099940,ENSG00000125818,ENSG00000119401,ENSG00000102858,ENSG00000100023,ENSG00000101161
HP0000534	Abnormality of the eyebrow	8	path:hsa04740 - Olfactory	0	3	1	34	ENSG00000221888,ENSG00000171180,ENSG00000203663,ENSG00000175143,ENSG00000177476,ENSG00000177489,ENSG00000196242,ENSG00000162727,ENSG00000177233,ENSG00000177174,ENSG00000183310,ENSG00000184022,ENSG00000196944,ENSG00000183130,ENSG00000177535,ENSG00000198104,ENSG00000196071,ENSG00000196772,ENSG00000169214,ENSG00000196539,ENSG00000182783,ENSG00000197591,ENSG00000196936,ENSG00000187080,ENSG00000198128…
HP0000534	Abnormality of the eyebrow	8	CLASSOrganismalSystems	0	116.35	5	42	ENSG00000099942,ENSG00000183454,ENSG00000099937,ENSG00000179583,ENSG00000100030,ENSG00000137764,ENSG00000136238,ENSG00000221888,ENSG00000171180,ENSG00000203663,ENSG00000175143,ENSG00000177476,ENSG00000177489,ENSG00000196242,ENSG00000162711,ENSG00000162727,ENSG00000177233,ENSG00000177174,ENSG00000183310,ENSG00000184022,ENSG00000196944,ENSG00000183130,ENSG00000177535,ENSG00000198104,ENSG00000196071…
HP0000811	Abnormal external genitalia	18	CLASSEnvironmentalInformationProcessing	0.00168054	49.04	13	43	ENSG00000104899,ENSG00000169100,ENSG00000185061,ENSG00000163624,ENSG00000120088,ENSG00000099942,ENSG00000198223,ENSG00000133275,ENSG00000186297,ENSG00000166206,ENSG00000182256,ENSG00000088256,ENSG00000060558,ENSG00000099875,ENSG00000185291,ENSG00000068383,ENSG00000070018,ENSG00000186868,ENSG00000002586,ENSG00000103222,ENSG00000099860,ENSG00000196712,ENSG00000100030,ENSG00000126934,ENSG00000162009…
HP0000924	Abnormality of the musculoskeletal system	133	path:hsa04742 - Taste	1.854e-05	7	5	16	ENSG00000078369,ENSG00000111664,ENSG00000111319,ENSG00000121381,ENSG00000121314,ENSG00000121377,ENSG00000212128,ENSG00000121318,ENSG00000212127,ENSG00000127588,ENSG00000173662,ENSG00000169962,ENSG00000212124,ENSG00000212125,ENSG00000212126,ENSG00000186136
HP0001629	Ventricular septal defect	10	path:hsa00790 - Folate	5.956e-05	2	1	3	ENSG00000163295,ENSG00000163283,ENSG00000163286
HP0001629	Ventricular septal defect	10	path:hsa05220 - Chronic	0.00020251	3	5	5	ENSG00000186716,ENSG00000099942,ENSG00000100030,ENSG00000102882,ENSG00000117020
HP0001629	Ventricular septal defect	10	path:hsa04150 - mTOR	0.00053955	6	6	4	ENSG00000100030,ENSG00000102882,ENSG00000135930,ENSG00000117020
HP0010438	Abnormality of the ventricular septum	10	path:hsa00790 - Folate	5.956e-05	2	1	3	ENSG00000163295,ENSG00000163283,ENSG00000163286
HP0010438	Abnormality of the ventricular septum	10	path:hsa05220 - Chronic	0.00020251	3	5	5	ENSG00000186716,ENSG00000099942,ENSG00000100030,ENSG00000102882,ENSG00000117020
HP0010438	Abnormality of the ventricular septum	10	path:hsa04150 - mTOR	0.00053955	6	6	4	ENSG00000100030,ENSG00000102882,ENSG00000135930,ENSG00000117020
HP0000489	Abnormality of globe location or size	48	path:hsa04742 - Taste	5.8e-07	0	3	13	ENSG00000078369,ENSG00000121381,ENSG00000121314,ENSG00000121377,ENSG00000212128,ENSG00000121318,ENSG00000212127,ENSG00000127588,ENSG00000169962,ENSG00000212124,ENSG00000212125,ENSG00000212126,ENSG00000186136
HP0000489	Abnormality of globe location or size	48	path:hsa04740 - Olfactory	2.995e-05	8	3	37	ENSG00000221888,ENSG00000171180,ENSG00000203663,ENSG00000175143,ENSG00000177476,ENSG00000177489,ENSG00000196242,ENSG00000162727,ENSG00000177233,ENSG00000177174,ENSG00000183310,ENSG00000184022,ENSG00000196944,ENSG00000183130,ENSG00000177535,ENSG00000178586,ENSG00000169885,ENSG00000198104,ENSG00000196071,ENSG00000196772,ENSG00000169214,ENSG00000196539,ENSG00000182783,ENSG00000182083,ENSG00000197591…
HP0000489	Abnormality of globe location or size	48	SUBCLASSSensorySystem	0	139.96	5	50	ENSG00000078369,ENSG00000221888,ENSG00000171180,ENSG00000203663,ENSG00000175143,ENSG00000121381,ENSG00000121314,ENSG00000121377,ENSG00000212128,ENSG00000121318,ENSG00000212127,ENSG00000127588,ENSG00000177476,ENSG00000177489,ENSG00000196242,ENSG00000169962,ENSG00000162727,ENSG00000177233,ENSG00000177174,ENSG00000183310,ENSG00000184022,ENSG00000196944,ENSG00000183130,ENSG00000177535,ENSG00000178586…
HP0100360	Contractures of the joints of the upper limbs	3	SUBCLASSSignalingMoleculesandInteraction	0.00091472	244.05	2	8	ENSG00000179242,ENSG00000125522,ENSG00000130702,ENSG00000101188,ENSG00000125510,ENSG00000106178,ENSG00000006606,ENSG00000101180
HP0001999	Facial dysmorphism	23	path:hsa04740 - Olfactory	0	9	3	37	ENSG00000221888,ENSG00000171180,ENSG00000203663,ENSG00000175143,ENSG00000177476,ENSG00000177489,ENSG00000196242,ENSG00000162727,ENSG00000177233,ENSG00000177174,ENSG00000183310,ENSG00000184022,ENSG00000196944,ENSG00000183130,ENSG00000177535,ENSG00000178586,ENSG00000169885,ENSG00000198104,ENSG00000196071,ENSG00000196772,ENSG00000169214,ENSG00000196539,ENSG00000182783,ENSG00000182083,ENSG00000197591…
HP0001999	Facial dysmorphism	23	CLASSOrganismalSystems	0.00159317	32.69	14	74	ENSG00000115361,ENSG00000182326,ENSG00000010610,ENSG00000010278,ENSG00000118260,ENSG00000099942,ENSG00000198223,ENSG00000107404,ENSG00000124491,ENSG00000078369,ENSG00000111664,ENSG00000203618,ENSG00000099937,ENSG00000185291,ENSG00000111321,ENSG00000002586,ENSG00000185652,ENSG00000188389,ENSG00000131791,ENSG00000067606,ENSG00000100030,ENSG00000102882,ENSG00000111679,ENSG00000145715,ENSG00000111319…
HP0001999	Facial dysmorphism	23	SUBCLASSSensorySystem	0	220.2	5	42	ENSG00000078369,ENSG00000111664,ENSG00000111319,ENSG00000221888,ENSG00000171180,ENSG00000203663,ENSG00000175143,ENSG00000127588,ENSG00000177476,ENSG00000177489,ENSG00000196242,ENSG00000169962,ENSG00000162727,ENSG00000177233,ENSG00000177174,ENSG00000183310,ENSG00000184022,ENSG00000196944,ENSG00000183130,ENSG00000177535,ENSG00000178586,ENSG00000169885,ENSG00000198104,ENSG00000196071,ENSG00000196772…
HP0000023	Inguinal hernia	4	CLASSGeneticInformationProcessing	0.00425922	243.64	2	6	ENSG00000185651,ENSG00000100038,ENSG00000131795,ENSG00000131788,ENSG00000186141,ENSG00000100023
HP0004324	Increased body weight	16	CLASSEnvironmentalInformationProcessing	0.00036863	71.41	11	32	ENSG00000169100,ENSG00000175344,ENSG00000099942,ENSG00000198223,ENSG00000107404,ENSG00000178568,ENSG00000186297,ENSG00000166206,ENSG00000187730,ENSG00000182256,ENSG00000203618,ENSG00000185291,ENSG00000002586,ENSG00000133511,ENSG00000100030,ENSG00000102882,ENSG00000137764,ENSG00000144407,ENSG00000197471,ENSG00000184113,ENSG00000186827,ENSG00000163251,ENSG00000033800,ENSG00000186891,ENSG00000099957…
HP0001257	Spasticity	6	path:hsa04740 - Olfactory	0	6	1	34	ENSG00000221888,ENSG00000171180,ENSG00000203663,ENSG00000175143,ENSG00000177476,ENSG00000177489,ENSG00000196242,ENSG00000162727,ENSG00000177233,ENSG00000177174,ENSG00000183310,ENSG00000184022,ENSG00000196944,ENSG00000183130,ENSG00000177535,ENSG00000198104,ENSG00000196071,ENSG00000196772,ENSG00000169214,ENSG00000196539,ENSG00000182783,ENSG00000197591,ENSG00000196936,ENSG00000187080,ENSG00000198128…
HP0001257	Spasticity	6	CLASSOrganismalSystems	1.6e-07	95.39	4	40	ENSG00000120088,ENSG00000166484,ENSG00000072310,ENSG00000186141,ENSG00000108516,ENSG00000221888,ENSG00000171180,ENSG00000203663,ENSG00000175143,ENSG00000177476,ENSG00000177489,ENSG00000196242,ENSG00000162711,ENSG00000162727,ENSG00000177233,ENSG00000177174,ENSG00000183310,ENSG00000184022,ENSG00000196944,ENSG00000183130,ENSG00000177535,ENSG00000198104,ENSG00000196071,ENSG00000196772,ENSG00000169214…
HP0001257	Spasticity	6	SUBCLASSSensorySystem	0	606.13	1	34	ENSG00000221888,ENSG00000171180,ENSG00000203663,ENSG00000175143,ENSG00000177476,ENSG00000177489,ENSG00000196242,ENSG00000162727,ENSG00000177233,ENSG00000177174,ENSG00000183310,ENSG00000184022,ENSG00000196944,ENSG00000183130,ENSG00000177535,ENSG00000198104,ENSG00000196071,ENSG00000196772,ENSG00000169214,ENSG00000196539,ENSG00000182783,ENSG00000197591,ENSG00000196936,ENSG00000187080,ENSG00000198128…
HP0001764	Small feet	8	path:hsa04740 - Olfactory	0	2	1	34	ENSG00000221888,ENSG00000171180,ENSG00000203663,ENSG00000175143,ENSG00000177476,ENSG00000177489,ENSG00000196242,ENSG00000162727,ENSG00000177233,ENSG00000177174,ENSG00000183310,ENSG00000184022,ENSG00000196944,ENSG00000183130,ENSG00000177535,ENSG00000198104,ENSG00000196071,ENSG00000196772,ENSG00000169214,ENSG00000196539,ENSG00000182783,ENSG00000197591,ENSG00000196936,ENSG00000187080,ENSG00000198128…
HP0001764	Small feet	8	CLASSOrganismalSystems	0.0001298	61.33	4	41	ENSG00000203618,ENSG00000137764,ENSG00000183023,ENSG00000115904,ENSG00000184113,ENSG00000115944,ENSG00000221888,ENSG00000171180,ENSG00000203663,ENSG00000175143,ENSG00000177476,ENSG00000177489,ENSG00000196242,ENSG00000162711,ENSG00000162727,ENSG00000177233,ENSG00000177174,ENSG00000183310,ENSG00000184022,ENSG00000196944,ENSG00000183130,ENSG00000177535,ENSG00000198104,ENSG00000196071,ENSG00000196772…
HP0001764	Small feet	8	SUBCLASSSensorySystem	0	468.83	1	34	ENSG00000221888,ENSG00000171180,ENSG00000203663,ENSG00000175143,ENSG00000177476,ENSG00000177489,ENSG00000196242,ENSG00000162727,ENSG00000177233,ENSG00000177174,ENSG00000183310,ENSG00000184022,ENSG00000196944,ENSG00000183130,ENSG00000177535,ENSG00000198104,ENSG00000196071,ENSG00000196772,ENSG00000169214,ENSG00000196539,ENSG00000182783,ENSG00000197591,ENSG00000196936,ENSG00000187080,ENSG00000198128…
HP0000363	Abnormality of ear lobes	7	path:hsa04740 - Olfactory	0	3	1	33	ENSG00000221888,ENSG00000171180,ENSG00000203663,ENSG00000175143,ENSG00000177476,ENSG00000177489,ENSG00000196242,ENSG00000162727,ENSG00000177233,ENSG00000177174,ENSG00000183310,ENSG00000184022,ENSG00000196944,ENSG00000183130,ENSG00000177535,ENSG00000198104,ENSG00000196071,ENSG00000196772,ENSG00000169214,ENSG00000196539,ENSG00000182783,ENSG00000197591,ENSG00000196936,ENSG00000187080,ENSG00000198128…
HP0000363	Abnormality of ear lobes	7	CLASSOrganismalSystems	0	129.06	3	38	ENSG00000099942,ENSG00000099937,ENSG00000100030,ENSG00000136238,ENSG00000221888,ENSG00000171180,ENSG00000203663,ENSG00000175143,ENSG00000177476,ENSG00000177489,ENSG00000196242,ENSG00000162711,ENSG00000162727,ENSG00000177233,ENSG00000177174,ENSG00000183310,ENSG00000184022,ENSG00000196944,ENSG00000183130,ENSG00000177535,ENSG00000198104,ENSG00000196071,ENSG00000196772,ENSG00000169214,ENSG00000196539…
HP0000363	Abnormality of ear lobes	7	SUBCLASSSensorySystem	0	745.77	1	33	ENSG00000221888,ENSG00000171180,ENSG00000203663,ENSG00000175143,ENSG00000177476,ENSG00000177489,ENSG00000196242,ENSG00000162727,ENSG00000177233,ENSG00000177174,ENSG00000183310,ENSG00000184022,ENSG00000196944,ENSG00000183130,ENSG00000177535,ENSG00000198104,ENSG00000196071,ENSG00000196772,ENSG00000169214,ENSG00000196539,ENSG00000182783,ENSG00000197591,ENSG00000196936,ENSG00000187080,ENSG00000198128…
HP0001510	Growth delay	54	SUBCLASSSensorySystem	0.00344858	52.9	6	41	ENSG00000078369,ENSG00000185532,ENSG00000221888,ENSG00000171180,ENSG00000203663,ENSG00000175143,ENSG00000127588,ENSG00000177476,ENSG00000177489,ENSG00000196242,ENSG00000169962,ENSG00000162727,ENSG00000177233,ENSG00000177174,ENSG00000183310,ENSG00000184022,ENSG00000196944,ENSG00000183130,ENSG00000177535,ENSG00000178586,ENSG00000169885,ENSG00000198104,ENSG00000196071,ENSG00000196772,ENSG00000169214…
HP0002342	Intellectual disability, moderate	23	path:hsa04742 - Taste	1e-08	7	1	10	ENSG00000121381,ENSG00000121314,ENSG00000121377,ENSG00000212128,ENSG00000121318,ENSG00000212127,ENSG00000212124,ENSG00000212125,ENSG00000212126,ENSG00000186136
HP0000319	Flat philtrum	10	SUBCLASSCellCommunication	0.00095345	235.76	7	9	ENSG00000100852,ENSG00000039068,ENSG00000099942,ENSG00000185532,ENSG00000100030,ENSG00000102882,ENSG00000137764,ENSG00000137809,ENSG00000124171
HP0000319	Flat philtrum	10	SUBCLASSNervousSystem	0.00217706	334.08	5	6	ENSG00000099942,ENSG00000128266,ENSG00000185532,ENSG00000100030,ENSG00000102882,ENSG00000137764
HP0001155	Abnormality of the hand	55	path:hsa04740 - Olfactory	0.00023204	3	1	34	ENSG00000221888,ENSG00000171180,ENSG00000203663,ENSG00000175143,ENSG00000177476,ENSG00000177489,ENSG00000196242,ENSG00000162727,ENSG00000177233,ENSG00000177174,ENSG00000183310,ENSG00000184022,ENSG00000196944,ENSG00000183130,ENSG00000177535,ENSG00000198104,ENSG00000196071,ENSG00000196772,ENSG00000169214,ENSG00000196539,ENSG00000182783,ENSG00000197591,ENSG00000196936,ENSG00000187080,ENSG00000198128…
HP0001155	Abnormality of the hand	55	SUBCLASSSensorySystem	0.00022951	81.18	3	37	ENSG00000111664,ENSG00000111319,ENSG00000221888,ENSG00000171180,ENSG00000203663,ENSG00000175143,ENSG00000127588,ENSG00000177476,ENSG00000177489,ENSG00000196242,ENSG00000162727,ENSG00000177233,ENSG00000177174,ENSG00000183310,ENSG00000184022,ENSG00000196944,ENSG00000183130,ENSG00000177535,ENSG00000198104,ENSG00000196071,ENSG00000196772,ENSG00000169214,ENSG00000196539,ENSG00000182783,ENSG00000197591…
HP0009815	Aplasia/Hypoplasia of the extremities	15	path:hsa04740 - Olfactory	0	0	1	34	ENSG00000221888,ENSG00000171180,ENSG00000203663,ENSG00000175143,ENSG00000177476,ENSG00000177489,ENSG00000196242,ENSG00000162727,ENSG00000177233,ENSG00000177174,ENSG00000183310,ENSG00000184022,ENSG00000196944,ENSG00000183130,ENSG00000177535,ENSG00000198104,ENSG00000196071,ENSG00000196772,ENSG00000169214,ENSG00000196539,ENSG00000182783,ENSG00000197591,ENSG00000196936,ENSG00000187080,ENSG00000198128…
HP0009815	Aplasia/Hypoplasia of the extremities	15	CLASSOrganismalSystems	0.00019906	52.55	8	49	ENSG00000120088,ENSG00000167193,ENSG00000198223,ENSG00000203618,ENSG00000185291,ENSG00000002586,ENSG00000100030,ENSG00000137764,ENSG00000183023,ENSG00000115904,ENSG00000184113,ENSG00000108953,ENSG00000115944,ENSG00000221888,ENSG00000171180,ENSG00000203663,ENSG00000175143,ENSG00000132376,ENSG00000177476,ENSG00000177489,ENSG00000196242,ENSG00000162711,ENSG00000162727,ENSG00000177233,ENSG00000177174…
HP0009815	Aplasia/Hypoplasia of the extremities	15	SUBCLASSSensorySystem	0	350.06	1	34	ENSG00000221888,ENSG00000171180,ENSG00000203663,ENSG00000175143,ENSG00000177476,ENSG00000177489,ENSG00000196242,ENSG00000162727,ENSG00000177233,ENSG00000177174,ENSG00000183310,ENSG00000184022,ENSG00000196944,ENSG00000183130,ENSG00000177535,ENSG00000198104,ENSG00000196071,ENSG00000196772,ENSG00000169214,ENSG00000196539,ENSG00000182783,ENSG00000197591,ENSG00000196936,ENSG00000187080,ENSG00000198128…
HP0000234	Abnormality of the head	139	path:hsa04742 - Taste	6.979e-05	9	5	15	ENSG00000078369,ENSG00000111664,ENSG00000111319,ENSG00000121381,ENSG00000121314,ENSG00000121377,ENSG00000212128,ENSG00000121318,ENSG00000212127,ENSG00000127588,ENSG00000169962,ENSG00000212124,ENSG00000212125,ENSG00000212126,ENSG00000186136
HP0011024	Abnormality of the gastrointestinal tract	8	path:hsa04740 - Olfactory	0	2	1	34	ENSG00000221888,ENSG00000171180,ENSG00000203663,ENSG00000175143,ENSG00000177476,ENSG00000177489,ENSG00000196242,ENSG00000162727,ENSG00000177233,ENSG00000177174,ENSG00000183310,ENSG00000184022,ENSG00000196944,ENSG00000183130,ENSG00000177535,ENSG00000198104,ENSG00000196071,ENSG00000196772,ENSG00000169214,ENSG00000196539,ENSG00000182783,ENSG00000197591,ENSG00000196936,ENSG00000187080,ENSG00000198128…
HP0011024	Abnormality of the gastrointestinal tract	8	path:hsa04621 - NOD-like	1.8e-05	5	3	7	ENSG00000102882,ENSG00000108691,ENSG00000108688,ENSG00000108700,ENSG00000172156,ENSG00000181374,ENSG00000162711
HP0011024	Abnormality of the gastrointestinal tract	8	CLASSOrganismalSystems	6.2e-07	81.01	7	46	ENSG00000132142,ENSG00000124491,ENSG00000177606,ENSG00000102882,ENSG00000137764,ENSG00000108702,ENSG00000108691,ENSG00000108688,ENSG00000108700,ENSG00000172156,ENSG00000181374,ENSG00000221888,ENSG00000171180,ENSG00000203663,ENSG00000175143,ENSG00000177476,ENSG00000177489,ENSG00000196242,ENSG00000162711,ENSG00000162727,ENSG00000177233,ENSG00000177174,ENSG00000183310,ENSG00000184022,ENSG00000196944…
HP0011024	Abnormality of the gastrointestinal tract	8	SUBCLASSSensorySystem	0	468.83	1	34	ENSG00000221888,ENSG00000171180,ENSG00000203663,ENSG00000175143,ENSG00000177476,ENSG00000177489,ENSG00000196242,ENSG00000162727,ENSG00000177233,ENSG00000177174,ENSG00000183310,ENSG00000184022,ENSG00000196944,ENSG00000183130,ENSG00000177535,ENSG00000198104,ENSG00000196071,ENSG00000196772,ENSG00000169214,ENSG00000196539,ENSG00000182783,ENSG00000197591,ENSG00000196936,ENSG00000187080,ENSG00000198128…
HP0000445	Broad nose	10	CLASSEnvironmentalInformationProcessing	0.00164441	93.87	6	17	ENSG00000169100,ENSG00000185061,ENSG00000153162,ENSG00000179242,ENSG00000129910,ENSG00000198223,ENSG00000101266,ENSG00000125522,ENSG00000185291,ENSG00000130702,ENSG00000106003,ENSG00000002586,ENSG00000103222,ENSG00000101188,ENSG00000125510,ENSG00000101180,ENSG00000182162
HP0004404	Abnormality of the nipple	10	path:hsa04740 - Olfactory	0	1	1	34	ENSG00000221888,ENSG00000171180,ENSG00000203663,ENSG00000175143,ENSG00000177476,ENSG00000177489,ENSG00000196242,ENSG00000162727,ENSG00000177233,ENSG00000177174,ENSG00000183310,ENSG00000184022,ENSG00000196944,ENSG00000183130,ENSG00000177535,ENSG00000198104,ENSG00000196071,ENSG00000196772,ENSG00000169214,ENSG00000196539,ENSG00000182783,ENSG00000197591,ENSG00000196936,ENSG00000187080,ENSG00000198128…
HP0004404	Abnormality of the nipple	10	CLASSOrganismalSystems	2e-08	94.52	8	46	ENSG00000167193,ENSG00000099942,ENSG00000119535,ENSG00000128266,ENSG00000099937,ENSG00000100030,ENSG00000108953,ENSG00000136560,ENSG00000221888,ENSG00000171180,ENSG00000203663,ENSG00000175143,ENSG00000132376,ENSG00000115267,ENSG00000145284,ENSG00000177476,ENSG00000177489,ENSG00000196242,ENSG00000162711,ENSG00000162727,ENSG00000177233,ENSG00000177174,ENSG00000183310,ENSG00000184022,ENSG00000196944…
HP0004404	Abnormality of the nipple	10	SUBCLASSSensorySystem	0	511.28	1	34	ENSG00000221888,ENSG00000171180,ENSG00000203663,ENSG00000175143,ENSG00000177476,ENSG00000177489,ENSG00000196242,ENSG00000162727,ENSG00000177233,ENSG00000177174,ENSG00000183310,ENSG00000184022,ENSG00000196944,ENSG00000183130,ENSG00000177535,ENSG00000198104,ENSG00000196071,ENSG00000196772,ENSG00000169214,ENSG00000196539,ENSG00000182783,ENSG00000197591,ENSG00000196936,ENSG00000187080,ENSG00000198128…
HP0001595	Abnormality of the hair	23	path:hsa04742 - Taste	1e-08	0	1	10	ENSG00000121381,ENSG00000121314,ENSG00000121377,ENSG00000212128,ENSG00000121318,ENSG00000212127,ENSG00000212124,ENSG00000212125,ENSG00000212126,ENSG00000186136
HP0001595	Abnormality of the hair	23	CLASSEnvironmentalInformationProcessing	0.0153291	39.77	15	34	ENSG00000169100,ENSG00000153162,ENSG00000179242,ENSG00000129910,ENSG00000111276,ENSG00000175344,ENSG00000099942,ENSG00000198223,ENSG00000101266,ENSG00000203618,ENSG00000125522,ENSG00000150086,ENSG00000185291,ENSG00000115221,ENSG00000130702,ENSG00000070018,ENSG00000002586,ENSG00000101188,ENSG00000125510,ENSG00000133511,ENSG00000100030,ENSG00000102882,ENSG00000137764,ENSG00000136238,ENSG00000197471…
HP0001276	Hypertonia	6	path:hsa04740 - Olfactory	0	6	1	34	ENSG00000221888,ENSG00000171180,ENSG00000203663,ENSG00000175143,ENSG00000177476,ENSG00000177489,ENSG00000196242,ENSG00000162727,ENSG00000177233,ENSG00000177174,ENSG00000183310,ENSG00000184022,ENSG00000196944,ENSG00000183130,ENSG00000177535,ENSG00000198104,ENSG00000196071,ENSG00000196772,ENSG00000169214,ENSG00000196539,ENSG00000182783,ENSG00000197591,ENSG00000196936,ENSG00000187080,ENSG00000198128…
HP0001276	Hypertonia	6	CLASSOrganismalSystems	1.6e-07	95.39	4	40	ENSG00000120088,ENSG00000166484,ENSG00000072310,ENSG00000186141,ENSG00000108516,ENSG00000221888,ENSG00000171180,ENSG00000203663,ENSG00000175143,ENSG00000177476,ENSG00000177489,ENSG00000196242,ENSG00000162711,ENSG00000162727,ENSG00000177233,ENSG00000177174,ENSG00000183310,ENSG00000184022,ENSG00000196944,ENSG00000183130,ENSG00000177535,ENSG00000198104,ENSG00000196071,ENSG00000196772,ENSG00000169214…
HP0001276	Hypertonia	6	SUBCLASSSensorySystem	0	606.13	1	34	ENSG00000221888,ENSG00000171180,ENSG00000203663,ENSG00000175143,ENSG00000177476,ENSG00000177489,ENSG00000196242,ENSG00000162727,ENSG00000177233,ENSG00000177174,ENSG00000183310,ENSG00000184022,ENSG00000196944,ENSG00000183130,ENSG00000177535,ENSG00000198104,ENSG00000196071,ENSG00000196772,ENSG00000169214,ENSG00000196539,ENSG00000182783,ENSG00000197591,ENSG00000196936,ENSG00000187080,ENSG00000198128…
HP0001182	Tapered fingers	9	path:hsa04740 - Olfactory	0	8	1	34	ENSG00000221888,ENSG00000171180,ENSG00000203663,ENSG00000175143,ENSG00000177476,ENSG00000177489,ENSG00000196242,ENSG00000162727,ENSG00000177233,ENSG00000177174,ENSG00000183310,ENSG00000184022,ENSG00000196944,ENSG00000183130,ENSG00000177535,ENSG00000198104,ENSG00000196071,ENSG00000196772,ENSG00000169214,ENSG00000196539,ENSG00000182783,ENSG00000197591,ENSG00000196936,ENSG00000187080,ENSG00000198128…
HP0001182	Tapered fingers	9	CLASSOrganismalSystems	2.35e-06	82.78	4	40	ENSG00000183454,ENSG00000179583,ENSG00000102882,ENSG00000221888,ENSG00000171180,ENSG00000203663,ENSG00000175143,ENSG00000161980,ENSG00000127588,ENSG00000177476,ENSG00000177489,ENSG00000196242,ENSG00000162711,ENSG00000162727,ENSG00000177233,ENSG00000177174,ENSG00000183310,ENSG00000184022,ENSG00000196944,ENSG00000183130,ENSG00000177535,ENSG00000198104,ENSG00000196071,ENSG00000196772,ENSG00000169214…
HP0000118	Phenotypic abnormality	197	path:hsa00982 - Drug	1.124e-05	6	15	23	ENSG00000187758,ENSG00000196616,ENSG00000198099,ENSG00000172955,ENSG00000196344,ENSG00000108602,ENSG00000184254,ENSG00000138356,ENSG00000130649,ENSG00000010932,ENSG00000094963,ENSG00000007933,ENSG00000076258,ENSG00000131781,ENSG00000184674,ENSG00000189221,ENSG00000069535,ENSG00000171234,ENSG00000109181,ENSG00000197888,ENSG00000213759,ENSG00000135226,ENSG00000135220
HP0000118	Phenotypic abnormality	197	path:hsa00010 - Glycolysis	0.00038821	6	21	18	ENSG00000187758,ENSG00000196616,ENSG00000198099,ENSG00000172955,ENSG00000196344,ENSG00000108602,ENSG00000184254,ENSG00000072210,ENSG00000149925,ENSG00000109107,ENSG00000091140,ENSG00000111674,ENSG00000111640,ENSG00000160883,ENSG00000141959,ENSG00000143627,ENSG00000067225,ENSG00000143891
HP0000118	Phenotypic abnormality	197	path:hsa04742 - Taste	0.00039473	5	7	16	ENSG00000078369,ENSG00000111664,ENSG00000111319,ENSG00000121381,ENSG00000121314,ENSG00000121377,ENSG00000212128,ENSG00000121318,ENSG00000212127,ENSG00000127588,ENSG00000173662,ENSG00000169962,ENSG00000212124,ENSG00000212125,ENSG00000212126,ENSG00000186136
HP0000118	Phenotypic abnormality	197	SUBCLASSXenobioticsBiodegradationandMetabolism	0.00060424	92.59	21	26	ENSG00000187758,ENSG00000196616,ENSG00000198099,ENSG00000172955,ENSG00000196344,ENSG00000108602,ENSG00000184254,ENSG00000138356,ENSG00000130649,ENSG00000188641,ENSG00000025708,ENSG00000010932,ENSG00000094963,ENSG00000007933,ENSG00000076258,ENSG00000131781,ENSG00000184674,ENSG00000189221,ENSG00000069535,ENSG00000171234,ENSG00000109181,ENSG00000197888,ENSG00000213759,ENSG00000135226,ENSG00000198276…
HP0000461	Large nose	5	path:hsa04740 - Olfactory	0	6	1	33	ENSG00000221888,ENSG00000171180,ENSG00000203663,ENSG00000175143,ENSG00000177476,ENSG00000177489,ENSG00000196242,ENSG00000162727,ENSG00000177233,ENSG00000177174,ENSG00000183310,ENSG00000184022,ENSG00000196944,ENSG00000183130,ENSG00000177535,ENSG00000198104,ENSG00000196071,ENSG00000196772,ENSG00000169214,ENSG00000196539,ENSG00000182783,ENSG00000197591,ENSG00000196936,ENSG00000187080,ENSG00000198128…
HP0000461	Large nose	5	CLASSOrganismalSystems	0	115.11	5	41	ENSG00000111348,ENSG00000120088,ENSG00000167193,ENSG00000203618,ENSG00000184113,ENSG00000108953,ENSG00000221888,ENSG00000171180,ENSG00000203663,ENSG00000175143,ENSG00000132376,ENSG00000177476,ENSG00000177489,ENSG00000196242,ENSG00000162711,ENSG00000162727,ENSG00000177233,ENSG00000177174,ENSG00000183310,ENSG00000184022,ENSG00000196944,ENSG00000183130,ENSG00000177535,ENSG00000198104,ENSG00000196071…
HP0006829	Severe muscular hypotonia	31	SUBCLASSTransportandCatabolism	0.00100968	92.43	16	25	ENSG00000100299,ENSG00000103811,ENSG00000178568,ENSG00000068078,ENSG00000125388,ENSG00000213614,ENSG00000138413,ENSG00000127415,ENSG00000157911,ENSG00000067606,ENSG00000070371,ENSG00000131779,ENSG00000083290,ENSG00000090565,ENSG00000100478,ENSG00000072134,ENSG00000103202,ENSG00000108262,ENSG00000179761,ENSG00000215193,ENSG00000131242,ENSG00000090581,ENSG00000124171,ENSG00000131584,ENSG00000115020
HP0002565	Complex cardiac malformations	8	path:hsa00790 - Folate	3.58e-05	1	1	3	ENSG00000163295,ENSG00000163283,ENSG00000163286
HP0002565	Complex cardiac malformations	8	path:hsa04150 - mTOR	0.00028043	4	4	4	ENSG00000100030,ENSG00000102882,ENSG00000135930,ENSG00000117020
HP0001669	Transposition of the great arteries	8	path:hsa00790 - Folate	3.58e-05	1	1	3	ENSG00000163295,ENSG00000163283,ENSG00000163286
HP0001669	Transposition of the great arteries	8	path:hsa04150 - mTOR	0.00028043	4	4	4	ENSG00000100030,ENSG00000102882,ENSG00000135930,ENSG00000117020
HP0000306	Abnormality of the chin	15	path:hsa04740 - Olfactory	0	4	2	35	ENSG00000185532,ENSG00000221888,ENSG00000171180,ENSG00000203663,ENSG00000175143,ENSG00000177476,ENSG00000177489,ENSG00000196242,ENSG00000162727,ENSG00000177233,ENSG00000177174,ENSG00000183310,ENSG00000184022,ENSG00000196944,ENSG00000183130,ENSG00000177535,ENSG00000198104,ENSG00000196071,ENSG00000196772,ENSG00000169214,ENSG00000196539,ENSG00000182783,ENSG00000197591,ENSG00000196936,ENSG00000187080…
HP0000306	Abnormality of the chin	15	CLASSOrganismalSystems	5e-08	82.13	11	54	ENSG00000115361,ENSG00000100852,ENSG00000111348,ENSG00000118260,ENSG00000167193,ENSG00000099942,ENSG00000203618,ENSG00000167004,ENSG00000099937,ENSG00000165471,ENSG00000185532,ENSG00000100030,ENSG00000137764,ENSG00000136238,ENSG00000184113,ENSG00000108953,ENSG00000163251,ENSG00000221888,ENSG00000171180,ENSG00000203663,ENSG00000175143,ENSG00000132376,ENSG00000177476,ENSG00000177489,ENSG00000196242…
