# Supplementary material for: Gene Networks Underlying Convergent and Pleiotropic Phenotypes in a Large and Systematically-Phenotyped Cohort with Heterogeneous Developmental Disorders
Source: PLoS Genet. 2015 Mar 17;11(3):e1005012. doi: 10.1371/journal.pgen.1005012 (PMC4362763; doi:10.1371/journal.pgen.1005012)
Supplement: S4 Table [file pgen.1005012.s011.xlsx]

## Sheet: 28.Bspan
HPO ID	HPO Name	Patients With Phenotype	Patients contributing to network	P-value	Genes in network	Genes in network
HP0005927	Aplasia/Hypoplasia involving bones of the hand	11	9	0.001998	126	ENSG00000088782,ENSG00000143889,ENSG00000180543,ENSG00000177732,ENSG00000130706,ENSG00000092108,ENSG00000101190,ENSG00000125510,ENSG00000143924,ENSG00000100084,ENSG00000182490,ENSG00000060491,ENSG00000203896,ENSG00000185838,ENSG00000123415,ENSG00000130699,ENSG00000101216,ENSG00000125841,ENSG00000070413,ENSG00000197114,ENSG00000092140,ENSG00000177764,ENSG00000125898,ENSG00000125875,ENSG00000130702…
HP0000598	Abnormality of the ear	71	65	0.000999001	697	ENSG00000092108,ENSG00000093100,ENSG00000163374,ENSG00000165383,ENSG00000169258,ENSG00000072864,ENSG00000131778,ENSG00000211451,ENSG00000101216,ENSG00000175416,ENSG00000214844,ENSG00000142686,ENSG00000106682,ENSG00000130702,ENSG00000048140,ENSG00000131899,ENSG00000117289,ENSG00000054116,ENSG00000145284,ENSG00000116539,ENSG00000075043,ENSG00000100218,ENSG00000133027,ENSG00000206203,ENSG00000009950…
HP0001597	Abnormality of the nail	10	10	0.046953	93	ENSG00000109819,ENSG00000130255,ENSG00000171681,ENSG00000160633,ENSG00000174917,ENSG00000006042,ENSG00000118231,ENSG00000101126,ENSG00000031823,ENSG00000103047,ENSG00000087903,ENSG00000182378,ENSG00000163249,ENSG00000130544,ENSG00000126858,ENSG00000198783,ENSG00000141994,ENSG00000196712,ENSG00000130254,ENSG00000197976,ENSG00000167393,ENSG00000174886,ENSG00000125733,ENSG00000108671,ENSG00000088247…
HP0009553	Abnormality of the hairline	8	7	0.000999001	67	ENSG00000217930,ENSG00000103426,ENSG00000149926,ENSG00000102858,ENSG00000182378,ENSG00000013364,ENSG00000102886,ENSG00000103174,ENSG00000134138,ENSG00000079616,ENSG00000102882,ENSG00000169592,ENSG00000197976,ENSG00000168096,ENSG00000167393,ENSG00000149925,ENSG00000100034,ENSG00000185651,ENSG00000161179,ENSG00000174939,ENSG00000153443,ENSG00000185291,ENSG00000214717,ENSG00000100027,ENSG00000103184…
HP0001018	Abnormal palmar dermatoglyphics	10	7	0.000999001	153	ENSG00000163374,ENSG00000211451,ENSG00000214844,ENSG00000131899,ENSG00000117289,ENSG00000116539,ENSG00000133027,ENSG00000217930,ENSG00000171953,ENSG00000103426,ENSG00000163479,ENSG00000143590,ENSG00000149926,ENSG00000102858,ENSG00000143630,ENSG00000179085,ENSG00000013364,ENSG00000103174,ENSG00000174827,ENSG00000196369,ENSG00000134138,ENSG00000108599,ENSG00000188522,ENSG00000079616,ENSG00000102882…
HP0006316	Irregularly spaced teeth	3	3	0.003996	18	ENSG00000182378,ENSG00000197976,ENSG00000167393,ENSG00000100034,ENSG00000185651,ENSG00000161179,ENSG00000214717,ENSG00000100027,ENSG00000169084,ENSG00000169100,ENSG00000184436,ENSG00000099949,ENSG00000100023,ENSG00000099942,ENSG00000099940,ENSG00000169635,ENSG00000006756,ENSG00000100038
HP0000284	Abnormality of the ocular region	91	86	0.000999001	1158	ENSG00000221869,ENSG00000165383,ENSG00000211451,ENSG00000101216,ENSG00000065268,ENSG00000214844,ENSG00000119559,ENSG00000182157,ENSG00000106682,ENSG00000160298,ENSG00000130702,ENSG00000185988,ENSG00000203883,ENSG00000145284,ENSG00000100218,ENSG00000075914,ENSG00000131634,ENSG00000063015,ENSG00000142185,ENSG00000006042,ENSG00000071462,ENSG00000186300,ENSG00000121022,ENSG00000148824,ENSG00000103426…
HP0000098	Tall stature	4	4	0.002997	42	ENSG00000213347,ENSG00000122203,ENSG00000197976,ENSG00000113758,ENSG00000161179,ENSG00000100027,ENSG00000169084,ENSG00000175766,ENSG00000184436,ENSG00000099949,ENSG00000099942,ENSG00000169223,ENSG00000165671,ENSG00000131187,ENSG00000099940,ENSG00000169635,ENSG00000099957,ENSG00000074276,ENSG00000113761,ENSG00000170085,ENSG00000169230,ENSG00000169258,ENSG00000175416,ENSG00000182378,ENSG00000167393…
HP0003011	Abnormality of musculature	64	58	0.000999001	759	ENSG00000211451,ENSG00000101216,ENSG00000214844,ENSG00000106682,ENSG00000130702,ENSG00000054116,ENSG00000145284,ENSG00000205593,ENSG00000075914,ENSG00000131634,ENSG00000063015,ENSG00000071462,ENSG00000006042,ENSG00000121022,ENSG00000134697,ENSG00000196700,ENSG00000196576,ENSG00000101126,ENSG00000183431,ENSG00000206190,ENSG00000141298,ENSG00000167536,ENSG00000162006,ENSG00000086506,ENSG00000124783…
HP0000366	Abnormality of the nose	78	72	0.000999001	851	ENSG00000165383,ENSG00000211451,ENSG00000101216,ENSG00000214844,ENSG00000106682,ENSG00000182157,ENSG00000130702,ENSG00000054116,ENSG00000100218,ENSG00000131634,ENSG00000063015,ENSG00000071462,ENSG00000006042,ENSG00000121022,ENSG00000134697,ENSG00000103426,ENSG00000084090,ENSG00000196700,ENSG00000101126,ENSG00000183431,ENSG00000213347,ENSG00000182108,ENSG00000222018,ENSG00000143590,ENSG00000141298…
HP0001518	Low birth weight	25	24	0.000999001	477	ENSG00000211451,ENSG00000065268,ENSG00000119559,ENSG00000214844,ENSG00000106682,ENSG00000185988,ENSG00000100218,ENSG00000071462,ENSG00000186300,ENSG00000148824,ENSG00000103426,ENSG00000183617,ENSG00000064932,ENSG00000143590,ENSG00000129951,ENSG00000099864,ENSG00000179085,ENSG00000158109,ENSG00000130764,ENSG00000107404,ENSG00000187905,ENSG00000141905,ENSG00000178951,ENSG00000197635,ENSG00000153207…
HP0001438	Abnormality of the abdomen	30	28	0.000999001	389	ENSG00000211451,ENSG00000214844,ENSG00000145284,ENSG00000006042,ENSG00000101126,ENSG00000182108,ENSG00000143590,ENSG00000179085,ENSG00000124783,ENSG00000158109,ENSG00000013364,ENSG00000130764,ENSG00000102886,ENSG00000125266,ENSG00000107404,ENSG00000168152,ENSG00000187905,ENSG00000153207,ENSG00000188522,ENSG00000205047,ENSG00000102882,ENSG00000163322,ENSG00000126858,ENSG00000131788,ENSG00000198783…
HP0001654	Abnormality of the heart valves	3	3	0.031968	39	ENSG00000107404,ENSG00000162571,ENSG00000121316,ENSG00000149527,ENSG00000078808,ENSG00000221978,ENSG00000021574,ENSG00000078369,ENSG00000152683,ENSG00000116151,ENSG00000176022,ENSG00000169962,ENSG00000157881,ENSG00000162961,ENSG00000188157,ENSG00000186891,ENSG00000189339,ENSG00000171681,ENSG00000197530,ENSG00000187961,ENSG00000127054,ENSG00000162572,ENSG00000119820,ENSG00000160087,ENSG00000188976…
HP0000396	Overfolded helix	3	3	0.001998	22	ENSG00000100056,ENSG00000197976,ENSG00000070413,ENSG00000169084,ENSG00000099904,ENSG00000099889,ENSG00000070010,ENSG00000187951,ENSG00000206203,ENSG00000182378,ENSG00000100084,ENSG00000167393,ENSG00000100075,ENSG00000169918,ENSG00000214717,ENSG00000169100,ENSG00000128191,ENSG00000099901,ENSG00000093009,ENSG00000182490,ENSG00000185838,ENSG00000215012
HP0009118	Aplasia/Hypoplasia of the mandible	12	10	0.014985	161	ENSG00000211451,ENSG00000214844,ENSG00000054116,ENSG00000134697,ENSG00000183431,ENSG00000163960,ENSG00000013364,ENSG00000102886,ENSG00000168152,ENSG00000188522,ENSG00000102882,ENSG00000163322,ENSG00000131788,ENSG00000126070,ENSG00000116922,ENSG00000142687,ENSG00000116863,ENSG00000197976,ENSG00000054118,ENSG00000149925,ENSG00000116871,ENSG00000111196,ENSG00000196449,ENSG00000174939,ENSG00000175662…
HP0000288	Abnormality of the philtrum	29	27	0.01998	217	ENSG00000214844,ENSG00000182157,ENSG00000100218,ENSG00000006042,ENSG00000103426,ENSG00000101126,ENSG00000182108,ENSG00000124783,ENSG00000013364,ENSG00000102886,ENSG00000197635,ENSG00000188522,ENSG00000102882,ENSG00000126858,ENSG00000198783,ENSG00000136560,ENSG00000196712,ENSG00000184611,ENSG00000197976,ENSG00000168096,ENSG00000106305,ENSG00000149925,ENSG00000108671,ENSG00000183454,ENSG00000092148…
HP0000400	Large ears	16	12	0.000999001	200	ENSG00000101216,ENSG00000214844,ENSG00000106682,ENSG00000130702,ENSG00000196700,ENSG00000101126,ENSG00000213347,ENSG00000182108,ENSG00000125510,ENSG00000188372,ENSG00000188522,ENSG00000184402,ENSG00000125534,ENSG00000085721,ENSG00000049540,ENSG00000101150,ENSG00000122203,ENSG00000165215,ENSG00000197976,ENSG00000113758,ENSG00000188599,ENSG00000149679,ENSG00000130706,ENSG00000183454,ENSG00000101188…
HP0000213	Thin lips	27	23	0.000999001	252	ENSG00000214844,ENSG00000100218,ENSG00000131634,ENSG00000103426,ENSG00000101126,ENSG00000182108,ENSG00000086506,ENSG00000185615,ENSG00000013364,ENSG00000125266,ENSG00000168152,ENSG00000188522,ENSG00000102882,ENSG00000163322,ENSG00000103126,ENSG00000166912,ENSG00000100056,ENSG00000189227,ENSG00000198690,ENSG00000076344,ENSG00000168096,ENSG00000161981,ENSG00000106305,ENSG00000149925,ENSG00000070413…
HP0006496	Aplasia/Hypoplasia involving bones of the upper limbs	11	9	0.002997	126	ENSG00000101216,ENSG00000130702,ENSG00000196700,ENSG00000125510,ENSG00000152147,ENSG00000184402,ENSG00000115904,ENSG00000125534,ENSG00000166912,ENSG00000100056,ENSG00000101150,ENSG00000198690,ENSG00000149679,ENSG00000143889,ENSG00000130706,ENSG00000070413,ENSG00000101188,ENSG00000026036,ENSG00000092148,ENSG00000161179,ENSG00000101181,ENSG00000149657,ENSG00000179242,ENSG00000115875,ENSG00000100027…
HP0004323	Abnormality of body weight	45	41	0.000999001	657	ENSG00000211451,ENSG00000101216,ENSG00000065268,ENSG00000119559,ENSG00000214844,ENSG00000106682,ENSG00000130702,ENSG00000185988,ENSG00000145284,ENSG00000100218,ENSG00000071462,ENSG00000186300,ENSG00000148824,ENSG00000103426,ENSG00000183617,ENSG00000064932,ENSG00000196700,ENSG00000206190,ENSG00000143590,ENSG00000129951,ENSG00000099864,ENSG00000179085,ENSG00000158109,ENSG00000013364,ENSG00000130764…
HP0001252	Muscular hypotonia	50	46	0.001998	646	ENSG00000211451,ENSG00000214844,ENSG00000106682,ENSG00000054116,ENSG00000145284,ENSG00000205593,ENSG00000075914,ENSG00000131634,ENSG00000063015,ENSG00000071462,ENSG00000006042,ENSG00000121022,ENSG00000134697,ENSG00000196576,ENSG00000101126,ENSG00000183431,ENSG00000206190,ENSG00000141298,ENSG00000167536,ENSG00000162006,ENSG00000086506,ENSG00000124783,ENSG00000158109,ENSG00000185615,ENSG00000013364…
HP0000606	Abnormality of the periorbital region	69	64	0.000999001	882	ENSG00000221869,ENSG00000211451,ENSG00000065268,ENSG00000214844,ENSG00000119559,ENSG00000106682,ENSG00000182157,ENSG00000185988,ENSG00000145284,ENSG00000100218,ENSG00000131634,ENSG00000063015,ENSG00000071462,ENSG00000006042,ENSG00000186300,ENSG00000148824,ENSG00000103426,ENSG00000183617,ENSG00000064932,ENSG00000101126,ENSG00000213347,ENSG00000182108,ENSG00000222018,ENSG00000143590,ENSG00000141298…
HP0000202	Cleft lip/palate	5	5	0.000999001	68	ENSG00000182108,ENSG00000143590,ENSG00000179085,ENSG00000197976,ENSG00000163382,ENSG00000198952,ENSG00000160781,ENSG00000183454,ENSG00000143622,ENSG00000169139,ENSG00000116521,ENSG00000160688,ENSG00000143303,ENSG00000185499,ENSG00000117036,ENSG00000140650,ENSG00000169084,ENSG00000116586,ENSG00000163472,ENSG00000164808,ENSG00000163468,ENSG00000153048,ENSG00000187555,ENSG00000143314,ENSG00000160753…
HP0100490	Camptodactyly (hands)	3	3	0.000999001	57	ENSG00000101216,ENSG00000130702,ENSG00000196700,ENSG00000125510,ENSG00000184402,ENSG00000125534,ENSG00000101150,ENSG00000149679,ENSG00000130706,ENSG00000101188,ENSG00000026036,ENSG00000101181,ENSG00000149657,ENSG00000179242,ENSG00000060491,ENSG00000101161,ENSG00000174403,ENSG00000177732,ENSG00000130699,ENSG00000171700,ENSG00000196132,ENSG00000130584,ENSG00000197114,ENSG00000177764,ENSG00000125875…
HP0000478	Abnormality of the eye	107	102	0.000999001	1301	ENSG00000221869,ENSG00000165383,ENSG00000211451,ENSG00000101216,ENSG00000065268,ENSG00000214844,ENSG00000119559,ENSG00000182157,ENSG00000106682,ENSG00000160298,ENSG00000130702,ENSG00000185988,ENSG00000203883,ENSG00000145284,ENSG00000100218,ENSG00000075914,ENSG00000131634,ENSG00000063015,ENSG00000142185,ENSG00000006042,ENSG00000071462,ENSG00000186300,ENSG00000121022,ENSG00000148824,ENSG00000103426…
HP0000581	Blepharophimosis	21	21	0.000999001	413	ENSG00000065268,ENSG00000214844,ENSG00000119559,ENSG00000185988,ENSG00000145284,ENSG00000131634,ENSG00000186300,ENSG00000148824,ENSG00000064932,ENSG00000183617,ENSG00000182108,ENSG00000129951,ENSG00000099864,ENSG00000086506,ENSG00000185615,ENSG00000099968,ENSG00000107404,ENSG00000168152,ENSG00000141905,ENSG00000178951,ENSG00000197635,ENSG00000077463,ENSG00000188522,ENSG00000152147,ENSG00000119401…
HP0001780	Abnormality of the toes	27	24	0.000999001	322	ENSG00000130255,ENSG00000214844,ENSG00000054116,ENSG00000131634,ENSG00000134697,ENSG00000103426,ENSG00000084090,ENSG00000101126,ENSG00000183431,ENSG00000182108,ENSG00000222018,ENSG00000086506,ENSG00000087903,ENSG00000124783,ENSG00000185615,ENSG00000197635,ENSG00000188522,ENSG00000119401,ENSG00000103126,ENSG00000100056,ENSG00000141994,ENSG00000126070,ENSG00000136560,ENSG00000116922,ENSG00000142687…
HP0009907	Adherent earlobe	3	3	0.04995	48	ENSG00000153207,ENSG00000196240,ENSG00000106305,ENSG00000161179,ENSG00000100027,ENSG00000162852,ENSG00000188558,ENSG00000185420,ENSG00000175137,ENSG00000184436,ENSG00000099949,ENSG00000099942,ENSG00000177186,ENSG00000035687,ENSG00000099940,ENSG00000169635,ENSG00000162714,ENSG00000178397,ENSG00000122512,ENSG00000121644,ENSG00000153187,ENSG00000188295,ENSG00000100030,ENSG00000162722,ENSG00000011275…
HP0000377	Abnormality of the pinna	54	48	0.000999001	555	ENSG00000211451,ENSG00000101216,ENSG00000214844,ENSG00000106682,ENSG00000130702,ENSG00000145284,ENSG00000100218,ENSG00000006042,ENSG00000103426,ENSG00000196700,ENSG00000101126,ENSG00000213347,ENSG00000182108,ENSG00000222018,ENSG00000143590,ENSG00000179085,ENSG00000013364,ENSG00000099968,ENSG00000102886,ENSG00000125510,ENSG00000168152,ENSG00000187905,ENSG00000188372,ENSG00000174827,ENSG00000153207…
HP0000179	Thick lower lip vermilion	8	6	0.000999001	112	ENSG00000214844,ENSG00000086506,ENSG00000185615,ENSG00000188522,ENSG00000103126,ENSG00000076344,ENSG00000006114,ENSG00000161981,ENSG00000106305,ENSG00000092148,ENSG00000175662,ENSG00000188536,ENSG00000180638,ENSG00000132142,ENSG00000197599,ENSG00000127580,ENSG00000116176,ENSG00000090581,ENSG00000206061,ENSG00000072134,ENSG00000091542,ENSG00000131885,ENSG00000086504,ENSG00000103326,ENSG00000184304…
HP0000670	Carious teeth	3	3	0.010989	31	ENSG00000196700,ENSG00000125510,ENSG00000100056,ENSG00000070413,ENSG00000101161,ENSG00000175893,ENSG00000164985,ENSG00000171700,ENSG00000196132,ENSG00000099889,ENSG00000184470,ENSG00000070010,ENSG00000183628,ENSG00000101152,ENSG00000206203,ENSG00000100084,ENSG00000198276,ENSG00000099899,ENSG00000100075,ENSG00000164989,ENSG00000203880,ENSG00000128191,ENSG00000099901,ENSG00000093009,ENSG00000155158…
HP0001167	Abnormality of the fingers	46	42	0.000999001	510	ENSG00000047621,ENSG00000130255,ENSG00000101216,ENSG00000214844,ENSG00000159403,ENSG00000130702,ENSG00000054116,ENSG00000100218,ENSG00000134697,ENSG00000103426,ENSG00000084090,ENSG00000196700,ENSG00000101126,ENSG00000183431,ENSG00000213347,ENSG00000139200,ENSG00000182108,ENSG00000222018,ENSG00000010295,ENSG00000111641,ENSG00000139192,ENSG00000086506,ENSG00000087903,ENSG00000124783,ENSG00000185615…
HP0000504	Abnormality of vision	8	7	0.000999001	109	ENSG00000101216,ENSG00000106682,ENSG00000130702,ENSG00000196700,ENSG00000222018,ENSG00000125510,ENSG00000153207,ENSG00000184402,ENSG00000125534,ENSG00000049540,ENSG00000101150,ENSG00000196240,ENSG00000165215,ENSG00000149679,ENSG00000130706,ENSG00000101188,ENSG00000026036,ENSG00000101181,ENSG00000159200,ENSG00000149657,ENSG00000179242,ENSG00000162852,ENSG00000186868,ENSG00000188558,ENSG00000176410…
HP0004467	Preauricular pit	3	3	0.000999001	30	ENSG00000085721,ENSG00000100056,ENSG00000070413,ENSG00000103222,ENSG00000184702,ENSG00000099904,ENSG00000100033,ENSG00000179889,ENSG00000099949,ENSG00000099942,ENSG00000099889,ENSG00000166780,ENSG00000099957,ENSG00000070010,ENSG00000072864,ENSG00000206203,ENSG00000100084,ENSG00000100075,ENSG00000099917,ENSG00000128191,ENSG00000185252,ENSG00000099901,ENSG00000093009,ENSG00000183597,ENSG00000099910…
HP0006500	Abnormality involving the epiphyses of the lower limbs	7	7	0.018981	73	ENSG00000182157,ENSG00000143590,ENSG00000179085,ENSG00000198690,ENSG00000163382,ENSG00000198952,ENSG00000160781,ENSG00000143622,ENSG00000116521,ENSG00000160688,ENSG00000169926,ENSG00000186868,ENSG00000176715,ENSG00000143303,ENSG00000185499,ENSG00000117036,ENSG00000116586,ENSG00000163472,ENSG00000113391,ENSG00000106772,ENSG00000120088,ENSG00000163468,ENSG00000138413,ENSG00000143314,ENSG00000160753…
HP0000430	Hypoplastic nasal alae	4	4	0.000999001	45	ENSG00000214844,ENSG00000100218,ENSG00000196700,ENSG00000125510,ENSG00000188522,ENSG00000041353,ENSG00000180638,ENSG00000072134,ENSG00000091542,ENSG00000101161,ENSG00000171700,ENSG00000196132,ENSG00000108557,ENSG00000171962,ENSG00000186716,ENSG00000072210,ENSG00000198477,ENSG00000083290,ENSG00000141030,ENSG00000100030,ENSG00000101152,ENSG00000131899,ENSG00000108599,ENSG00000100034,ENSG00000177427…
HP0001273	Abnormality of the corpus callosum	11	11	0.000999001	103	ENSG00000182157,ENSG00000085721,ENSG00000100056,ENSG00000168924,ENSG00000143498,ENSG00000214367,ENSG00000188599,ENSG00000070413,ENSG00000092148,ENSG00000131127,ENSG00000159200,ENSG00000167193,ENSG00000103222,ENSG00000184702,ENSG00000087266,ENSG00000176715,ENSG00000087274,ENSG00000196810,ENSG00000166783,ENSG00000129493,ENSG00000099904,ENSG00000179889,ENSG00000185049,ENSG00000143514,ENSG00000184304…
HP0000358	Posteriorly rotated ears	9	9	0.000999001	152	ENSG00000211451,ENSG00000214844,ENSG00000106682,ENSG00000063015,ENSG00000103426,ENSG00000141298,ENSG00000167536,ENSG00000188372,ENSG00000188522,ENSG00000085721,ENSG00000131788,ENSG00000049540,ENSG00000165215,ENSG00000197976,ENSG00000168096,ENSG00000188599,ENSG00000128487,ENSG00000161179,ENSG00000153443,ENSG00000175662,ENSG00000185291,ENSG00000146701,ENSG00000186141,ENSG00000103222,ENSG00000100027…
HP0007018	Attention deficit hyperactivity disorder	10	10	0.001998	100	ENSG00000168385,ENSG00000205047,ENSG00000142330,ENSG00000100056,ENSG00000176946,ENSG00000168924,ENSG00000214367,ENSG00000197976,ENSG00000169020,ENSG00000070413,ENSG00000131127,ENSG00000065802,ENSG00000184702,ENSG00000087266,ENSG00000087274,ENSG00000169084,ENSG00000196810,ENSG00000115687,ENSG00000099904,ENSG00000185049,ENSG00000130508,ENSG00000175893,ENSG00000185619,ENSG00000197701,ENSG00000164985…
HP0008872	Feeding problems in infancy	18	16	0.001998	266	ENSG00000214844,ENSG00000145284,ENSG00000006042,ENSG00000182108,ENSG00000143590,ENSG00000179085,ENSG00000124783,ENSG00000158109,ENSG00000130764,ENSG00000125266,ENSG00000107404,ENSG00000168152,ENSG00000188522,ENSG00000163322,ENSG00000126858,ENSG00000198783,ENSG00000100056,ENSG00000196712,ENSG00000213516,ENSG00000197976,ENSG00000117226,ENSG00000163319,ENSG00000070413,ENSG00000163382,ENSG00000198952…
HP0000954	Transverse palmar creases	8	5	0.001998	95	ENSG00000211451,ENSG00000214844,ENSG00000103426,ENSG00000013364,ENSG00000188522,ENSG00000102882,ENSG00000131788,ENSG00000166912,ENSG00000196712,ENSG00000198690,ENSG00000168096,ENSG00000149925,ENSG00000128487,ENSG00000174939,ENSG00000153443,ENSG00000175662,ENSG00000149932,ENSG00000186141,ENSG00000180638,ENSG00000169926,ENSG00000103184,ENSG00000103502,ENSG00000118898,ENSG00000072134,ENSG00000091542…
HP0000383	Abnormality of periauricular region	8	8	0.000999001	109	ENSG00000211451,ENSG00000214844,ENSG00000100218,ENSG00000174827,ENSG00000188522,ENSG00000131788,ENSG00000085721,ENSG00000100056,ENSG00000177606,ENSG00000198690,ENSG00000197976,ENSG00000188599,ENSG00000070413,ENSG00000175662,ENSG00000185291,ENSG00000186141,ENSG00000103222,ENSG00000180638,ENSG00000169926,ENSG00000184702,ENSG00000134716,ENSG00000162599,ENSG00000169084,ENSG00000072134,ENSG00000091542…
HP0002011	Abnormality of the central nervous system	173	163	0.000999001	1668	ENSG00000221869,ENSG00000165383,ENSG00000047621,ENSG00000211451,ENSG00000109103,ENSG00000101216,ENSG00000065268,ENSG00000214844,ENSG00000119559,ENSG00000182157,ENSG00000106682,ENSG00000163602,ENSG00000160298,ENSG00000159403,ENSG00000130702,ENSG00000185988,ENSG00000054116,ENSG00000145284,ENSG00000100218,ENSG00000205593,ENSG00000075914,ENSG00000131634,ENSG00000063015,ENSG00000142185,ENSG00000006042…
HP0001574	Abnormality of the integument	58	53	0.000999001	623	ENSG00000109819,ENSG00000211451,ENSG00000130255,ENSG00000101216,ENSG00000214844,ENSG00000182157,ENSG00000130702,ENSG00000054116,ENSG00000100218,ENSG00000006042,ENSG00000134697,ENSG00000103426,ENSG00000196700,ENSG00000101126,ENSG00000183431,ENSG00000143590,ENSG00000141298,ENSG00000087903,ENSG00000179085,ENSG00000124783,ENSG00000013364,ENSG00000108576,ENSG00000102886,ENSG00000107404,ENSG00000125510…
HP0000436	Abnormality of the nasal tip	26	22	0.000999001	269	ENSG00000101216,ENSG00000182157,ENSG00000130702,ENSG00000103426,ENSG00000196700,ENSG00000143590,ENSG00000163960,ENSG00000179085,ENSG00000124783,ENSG00000125510,ENSG00000197635,ENSG00000198252,ENSG00000126777,ENSG00000205047,ENSG00000184402,ENSG00000125534,ENSG00000085721,ENSG00000166912,ENSG00000100056,ENSG00000101150,ENSG00000136560,ENSG00000184611,ENSG00000198690,ENSG00000197976,ENSG00000168096…
HP0001769	Broad feet	3	3	0.001998	27	ENSG00000100056,ENSG00000198690,ENSG00000070413,ENSG00000099904,ENSG00000100033,ENSG00000099949,ENSG00000099942,ENSG00000099889,ENSG00000099957,ENSG00000070010,ENSG00000187951,ENSG00000206203,ENSG00000100084,ENSG00000100075,ENSG00000169918,ENSG00000099917,ENSG00000128191,ENSG00000185252,ENSG00000099901,ENSG00000093009,ENSG00000183597,ENSG00000099910,ENSG00000099960,ENSG00000183773,ENSG00000182490…
HP0009484	Deviation of the hand or of fingers of the hand	18	16	0.000999001	223	ENSG00000214844,ENSG00000054116,ENSG00000100218,ENSG00000134697,ENSG00000103426,ENSG00000101126,ENSG00000183431,ENSG00000086506,ENSG00000185615,ENSG00000013364,ENSG00000102886,ENSG00000188522,ENSG00000102882,ENSG00000103126,ENSG00000166912,ENSG00000126070,ENSG00000189227,ENSG00000116922,ENSG00000142687,ENSG00000116863,ENSG00000198690,ENSG00000076344,ENSG00000197976,ENSG00000168096,ENSG00000161981…
HP0007364	Aplasia/Hypoplasia of the cerebrum	34	32	0.000999001	454	ENSG00000211451,ENSG00000065268,ENSG00000214844,ENSG00000119559,ENSG00000182157,ENSG00000185988,ENSG00000100218,ENSG00000186300,ENSG00000148824,ENSG00000183617,ENSG00000064932,ENSG00000182108,ENSG00000222018,ENSG00000129951,ENSG00000099864,ENSG00000158109,ENSG00000130764,ENSG00000107404,ENSG00000141905,ENSG00000178951,ENSG00000174827,ENSG00000153207,ENSG00000077463,ENSG00000188522,ENSG00000119401…
HP0001763	Pes planus	12	11	0.000999001	151	ENSG00000101216,ENSG00000130702,ENSG00000103426,ENSG00000196700,ENSG00000101126,ENSG00000125510,ENSG00000168385,ENSG00000119401,ENSG00000184402,ENSG00000125534,ENSG00000142330,ENSG00000166912,ENSG00000100056,ENSG00000101150,ENSG00000176946,ENSG00000198690,ENSG00000197976,ENSG00000168096,ENSG00000149679,ENSG00000130706,ENSG00000106305,ENSG00000070413,ENSG00000101188,ENSG00000026036,ENSG00000153443…
HP0000175	Cleft palate	4	4	0.00599401	67	ENSG00000182108,ENSG00000143590,ENSG00000179085,ENSG00000197976,ENSG00000163382,ENSG00000198952,ENSG00000160781,ENSG00000183454,ENSG00000143622,ENSG00000169139,ENSG00000116521,ENSG00000160688,ENSG00000143303,ENSG00000185499,ENSG00000117036,ENSG00000169084,ENSG00000140650,ENSG00000116586,ENSG00000163472,ENSG00000164808,ENSG00000163468,ENSG00000153048,ENSG00000187555,ENSG00000143314,ENSG00000160753…
HPz999017		81	75	0.000999001	767	ENSG00000211451,ENSG00000214844,ENSG00000182157,ENSG00000106682,ENSG00000177082,ENSG00000054116,ENSG00000205593,ENSG00000063015,ENSG00000071462,ENSG00000006042,ENSG00000134697,ENSG00000084090,ENSG00000196700,ENSG00000196576,ENSG00000101126,ENSG00000183431,ENSG00000213347,ENSG00000206190,ENSG00000222018,ENSG00000143590,ENSG00000141298,ENSG00000167536,ENSG00000163960,ENSG00000179085,ENSG00000124783…
HP0002119	Ventriculomegaly	9	8	0.00699301	71	ENSG00000182157,ENSG00000222018,ENSG00000090539,ENSG00000181449,ENSG00000100056,ENSG00000143498,ENSG00000114796,ENSG00000053524,ENSG00000070413,ENSG00000175166,ENSG00000186063,ENSG00000159200,ENSG00000078070,ENSG00000041353,ENSG00000184702,ENSG00000186868,ENSG00000180834,ENSG00000176715,ENSG00000114416,ENSG00000099904,ENSG00000143514,ENSG00000145191,ENSG00000120088,ENSG00000099889,ENSG00000161204…
HP0002263	Exaggerated cupid's bow	5	4	0.002997	83	ENSG00000006042,ENSG00000086506,ENSG00000124783,ENSG00000185615,ENSG00000126858,ENSG00000103126,ENSG00000198783,ENSG00000076344,ENSG00000213516,ENSG00000117226,ENSG00000161981,ENSG00000108671,ENSG00000145982,ENSG00000188536,ENSG00000197599,ENSG00000127580,ENSG00000116176,ENSG00000090581,ENSG00000206061,ENSG00000198721,ENSG00000153936,ENSG00000086504,ENSG00000117228,ENSG00000103326,ENSG00000103260…
HP0002269	Neuronal migration disorder	3	3	0.004995	32	ENSG00000182157,ENSG00000100056,ENSG00000143498,ENSG00000070413,ENSG00000176715,ENSG00000099904,ENSG00000099889,ENSG00000154305,ENSG00000162819,ENSG00000070010,ENSG00000154309,ENSG00000206203,ENSG00000170100,ENSG00000167522,ENSG00000100084,ENSG00000129910,ENSG00000143502,ENSG00000099899,ENSG00000100075,ENSG00000040608,ENSG00000099917,ENSG00000128191,ENSG00000185252,ENSG00000099901,ENSG00000093009…
HP0010993	Abnormality of the cerebral subcortex	11	11	0.001998	103	ENSG00000182157,ENSG00000085721,ENSG00000100056,ENSG00000168924,ENSG00000143498,ENSG00000214367,ENSG00000188599,ENSG00000070413,ENSG00000092148,ENSG00000131127,ENSG00000159200,ENSG00000167193,ENSG00000103222,ENSG00000184702,ENSG00000087266,ENSG00000176715,ENSG00000087274,ENSG00000196810,ENSG00000166783,ENSG00000129493,ENSG00000099904,ENSG00000179889,ENSG00000185049,ENSG00000143514,ENSG00000184304…
HP0003366	Abnormality of the femoral neck and head region	7	7	0.020979	73	ENSG00000182157,ENSG00000143590,ENSG00000179085,ENSG00000198690,ENSG00000163382,ENSG00000198952,ENSG00000160781,ENSG00000143622,ENSG00000116521,ENSG00000160688,ENSG00000169926,ENSG00000186868,ENSG00000176715,ENSG00000143303,ENSG00000185499,ENSG00000117036,ENSG00000116586,ENSG00000163472,ENSG00000113391,ENSG00000106772,ENSG00000120088,ENSG00000163468,ENSG00000138413,ENSG00000143314,ENSG00000160753…
HP0000736	Short attention span	10	10	0.001998	100	ENSG00000168385,ENSG00000205047,ENSG00000142330,ENSG00000100056,ENSG00000176946,ENSG00000168924,ENSG00000214367,ENSG00000197976,ENSG00000169020,ENSG00000070413,ENSG00000131127,ENSG00000065802,ENSG00000184702,ENSG00000087266,ENSG00000087274,ENSG00000169084,ENSG00000196810,ENSG00000115687,ENSG00000099904,ENSG00000185049,ENSG00000130508,ENSG00000175893,ENSG00000185619,ENSG00000197701,ENSG00000164985…
HP0001513	Obesity	13	11	0.000999001	116	ENSG00000013364,ENSG00000102886,ENSG00000107404,ENSG00000102882,ENSG00000085721,ENSG00000100056,ENSG00000198690,ENSG00000188599,ENSG00000162571,ENSG00000149925,ENSG00000070413,ENSG00000161179,ENSG00000174939,ENSG00000149932,ENSG00000100027,ENSG00000078808,ENSG00000221978,ENSG00000184702,ENSG00000103502,ENSG00000149927,ENSG00000149930,ENSG00000166783,ENSG00000103647,ENSG00000106772,ENSG00000099904…
HP0000002	Abnormality of body height	41	39	0.000999001	698	ENSG00000211451,ENSG00000101216,ENSG00000065268,ENSG00000119559,ENSG00000106682,ENSG00000160298,ENSG00000130702,ENSG00000185988,ENSG00000145284,ENSG00000100218,ENSG00000131634,ENSG00000142185,ENSG00000071462,ENSG00000186300,ENSG00000212935,ENSG00000148824,ENSG00000103426,ENSG00000183617,ENSG00000064932,ENSG00000196700,ENSG00000213347,ENSG00000129951,ENSG00000099864,ENSG00000086506,ENSG00000158109…
HP0001630	Abnormality of the atrial septum	5	5	0.004995	30	ENSG00000124783,ENSG00000213516,ENSG00000117226,ENSG00000161179,ENSG00000145982,ENSG00000100027,ENSG00000186868,ENSG00000153936,ENSG00000117228,ENSG00000184436,ENSG00000099949,ENSG00000120088,ENSG00000099942,ENSG00000065243,ENSG00000099940,ENSG00000169635,ENSG00000153046,ENSG00000112739,ENSG00000183291,ENSG00000100034,ENSG00000185651,ENSG00000214113,ENSG00000162645,ENSG00000100023,ENSG00000137947…
HP0100022	Abnormality of movement	15	15	0.003996	172	ENSG00000156042,ENSG00000214655,ENSG00000168385,ENSG00000205047,ENSG00000142330,ENSG00000100056,ENSG00000176946,ENSG00000168924,ENSG00000214367,ENSG00000124486,ENSG00000197976,ENSG00000169020,ENSG00000169006,ENSG00000106305,ENSG00000215301,ENSG00000070413,ENSG00000092148,ENSG00000131127,ENSG00000143870,ENSG00000065802,ENSG00000184702,ENSG00000087266,ENSG00000166348,ENSG00000087274,ENSG00000196968…
HP0001520	Macrosomia	4	4	0.012987	22	ENSG00000198690,ENSG00000197976,ENSG00000128731,ENSG00000179455,ENSG00000169084,ENSG00000099949,ENSG00000099942,ENSG00000099957,ENSG00000182378,ENSG00000166206,ENSG00000167393,ENSG00000128739,ENSG00000214265,ENSG00000214717,ENSG00000099917,ENSG00000169100,ENSG00000185252,ENSG00000099910,ENSG00000099960,ENSG00000182256,ENSG00000114062,ENSG00000182636
HP0001600	Abnormality of the larynx	12	12	0.00699301	126	ENSG00000165383,ENSG00000106682,ENSG00000121022,ENSG00000084090,ENSG00000168385,ENSG00000119401,ENSG00000142330,ENSG00000166912,ENSG00000049540,ENSG00000100056,ENSG00000176946,ENSG00000165215,ENSG00000198690,ENSG00000197976,ENSG00000070413,ENSG00000114988,ENSG00000138297,ENSG00000065802,ENSG00000184702,ENSG00000176410,ENSG00000169084,ENSG00000185697,ENSG00000104442,ENSG00000115687,ENSG00000099904…
HP0004279	Hypoplastic hand	7	7	0.00799201	110	ENSG00000101216,ENSG00000130702,ENSG00000196700,ENSG00000125510,ENSG00000152147,ENSG00000184402,ENSG00000115904,ENSG00000125534,ENSG00000166912,ENSG00000100056,ENSG00000101150,ENSG00000198690,ENSG00000149679,ENSG00000143889,ENSG00000130706,ENSG00000070413,ENSG00000101188,ENSG00000026036,ENSG00000092148,ENSG00000101181,ENSG00000149657,ENSG00000179242,ENSG00000115875,ENSG00000169926,ENSG00000184702…
HP0004325	Decreased body weight	29	27	0.000999001	567	ENSG00000211451,ENSG00000101216,ENSG00000065268,ENSG00000119559,ENSG00000214844,ENSG00000106682,ENSG00000130702,ENSG00000185988,ENSG00000145284,ENSG00000100218,ENSG00000071462,ENSG00000186300,ENSG00000148824,ENSG00000103426,ENSG00000183617,ENSG00000064932,ENSG00000196700,ENSG00000143590,ENSG00000129951,ENSG00000099864,ENSG00000179085,ENSG00000158109,ENSG00000130764,ENSG00000125510,ENSG00000107404…
HP0000398	Dysplastic ears	6	6	0.003996	31	ENSG00000085721,ENSG00000100056,ENSG00000198690,ENSG00000197976,ENSG00000070413,ENSG00000103222,ENSG00000184702,ENSG00000169084,ENSG00000099904,ENSG00000179889,ENSG00000196584,ENSG00000099889,ENSG00000166780,ENSG00000055609,ENSG00000070010,ENSG00000187951,ENSG00000072864,ENSG00000206203,ENSG00000182378,ENSG00000100084,ENSG00000167393,ENSG00000100075,ENSG00000169918,ENSG00000214717,ENSG00000169100…
HP0000277	Abnormality of the mandible	35	33	0.02997	397	ENSG00000211451,ENSG00000214844,ENSG00000054116,ENSG00000145284,ENSG00000100218,ENSG00000063015,ENSG00000006042,ENSG00000134697,ENSG00000103426,ENSG00000101126,ENSG00000183431,ENSG00000182108,ENSG00000222018,ENSG00000141298,ENSG00000167536,ENSG00000163960,ENSG00000013364,ENSG00000102886,ENSG00000168152,ENSG00000197635,ENSG00000174827,ENSG00000153207,ENSG00000188522,ENSG00000119401,ENSG00000102882…
HP0010864	Intellectual disability, severe	31	30	0.000999001	565	ENSG00000101216,ENSG00000065268,ENSG00000119559,ENSG00000163602,ENSG00000130702,ENSG00000185988,ENSG00000205593,ENSG00000131634,ENSG00000186300,ENSG00000148824,ENSG00000064932,ENSG00000183617,ENSG00000196700,ENSG00000196576,ENSG00000213347,ENSG00000129951,ENSG00000099864,ENSG00000163960,ENSG00000086506,ENSG00000144736,ENSG00000158109,ENSG00000185615,ENSG00000099968,ENSG00000130764,ENSG00000125510…
HP0003368	Abnormality of the femoral head	7	7	0.018981	73	ENSG00000182157,ENSG00000143590,ENSG00000179085,ENSG00000198690,ENSG00000163382,ENSG00000198952,ENSG00000160781,ENSG00000143622,ENSG00000116521,ENSG00000160688,ENSG00000169926,ENSG00000186868,ENSG00000176715,ENSG00000143303,ENSG00000185499,ENSG00000117036,ENSG00000116586,ENSG00000163472,ENSG00000113391,ENSG00000106772,ENSG00000120088,ENSG00000163468,ENSG00000138413,ENSG00000143314,ENSG00000160753…
HP0009115	Aplasia/Hypoplasia involving the skeleton	27	23	0.004995	351	ENSG00000211451,ENSG00000101216,ENSG00000214844,ENSG00000130702,ENSG00000054116,ENSG00000145284,ENSG00000134697,ENSG00000196700,ENSG00000183431,ENSG00000163960,ENSG00000013364,ENSG00000102886,ENSG00000125510,ENSG00000168152,ENSG00000174827,ENSG00000153207,ENSG00000188522,ENSG00000152147,ENSG00000184402,ENSG00000115904,ENSG00000125534,ENSG00000102882,ENSG00000163322,ENSG00000131788,ENSG00000166912…
HP0002648	Abnormality of skull shape	42	37	0.000999001	490	ENSG00000131871,ENSG00000165383,ENSG00000047621,ENSG00000101216,ENSG00000106682,ENSG00000159403,ENSG00000130702,ENSG00000205593,ENSG00000071462,ENSG00000196700,ENSG00000196576,ENSG00000101126,ENSG00000213347,ENSG00000139200,ENSG00000222018,ENSG00000010295,ENSG00000143590,ENSG00000111641,ENSG00000139192,ENSG00000179085,ENSG00000124783,ENSG00000158109,ENSG00000130764,ENSG00000125266,ENSG00000125510…
HP0000486	Strabismus	21	20	0.00599401	316	ENSG00000211451,ENSG00000106682,ENSG00000131634,ENSG00000006042,ENSG00000156042,ENSG00000084090,ENSG00000222018,ENSG00000214655,ENSG00000086506,ENSG00000185615,ENSG00000107404,ENSG00000126858,ENSG00000131788,ENSG00000103126,ENSG00000198783,ENSG00000049540,ENSG00000100056,ENSG00000196712,ENSG00000177606,ENSG00000165215,ENSG00000076344,ENSG00000124486,ENSG00000161981,ENSG00000162571,ENSG00000169006…
HP0000412	Prominent ears	15	12	0.000999001	168	ENSG00000211451,ENSG00000106682,ENSG00000006042,ENSG00000101126,ENSG00000182108,ENSG00000143590,ENSG00000179085,ENSG00000013364,ENSG00000174827,ENSG00000102882,ENSG00000126858,ENSG00000131788,ENSG00000198783,ENSG00000049540,ENSG00000100056,ENSG00000196712,ENSG00000165215,ENSG00000149925,ENSG00000070413,ENSG00000163382,ENSG00000198952,ENSG00000160781,ENSG00000108671,ENSG00000183454,ENSG00000161179…
HP0000293	Full cheeks	3	2	0.003996	13	ENSG00000106772,ENSG00000138413,ENSG00000115365,ENSG00000118260,ENSG00000178385,ENSG00000144445,ENSG00000163249,ENSG00000134138,ENSG00000197713,ENSG00000186073,ENSG00000078018,ENSG00000115020,ENSG00000144406
HP0001250	Seizures	33	32	0.000999001	483	ENSG00000211451,ENSG00000101216,ENSG00000065268,ENSG00000119559,ENSG00000182157,ENSG00000130702,ENSG00000185988,ENSG00000100218,ENSG00000075914,ENSG00000186300,ENSG00000148824,ENSG00000183617,ENSG00000064932,ENSG00000084090,ENSG00000196700,ENSG00000206190,ENSG00000222018,ENSG00000129951,ENSG00000099864,ENSG00000163960,ENSG00000158109,ENSG00000013364,ENSG00000130764,ENSG00000102886,ENSG00000125510…
HP0000357	Abnormal location of ears	17	15	0.003996	220	ENSG00000211451,ENSG00000214844,ENSG00000106682,ENSG00000054116,ENSG00000145284,ENSG00000063015,ENSG00000071462,ENSG00000134697,ENSG00000103426,ENSG00000183431,ENSG00000141298,ENSG00000167536,ENSG00000168152,ENSG00000188372,ENSG00000188522,ENSG00000163322,ENSG00000131788,ENSG00000085721,ENSG00000166912,ENSG00000049540,ENSG00000126070,ENSG00000116922,ENSG00000142687,ENSG00000165215,ENSG00000116863…
HP0000812	Abnormal internal genitalia	13	13	0.000999001	265	ENSG00000065268,ENSG00000119559,ENSG00000185988,ENSG00000186300,ENSG00000148824,ENSG00000064932,ENSG00000183617,ENSG00000101126,ENSG00000222018,ENSG00000129951,ENSG00000099864,ENSG00000086506,ENSG00000185615,ENSG00000141905,ENSG00000178951,ENSG00000153207,ENSG00000077463,ENSG00000085721,ENSG00000103126,ENSG00000196712,ENSG00000196240,ENSG00000105549,ENSG00000141873,ENSG00000076344,ENSG00000006114…
HP0100742	Vascular neoplasia	4	4	0.033966	22	ENSG00000092148,ENSG00000167193,ENSG00000164332,ENSG00000129493,ENSG00000155858,ENSG00000184304,ENSG00000167703,ENSG00000113282,ENSG00000113272,ENSG00000176165,ENSG00000092108,ENSG00000145860,ENSG00000151413,ENSG00000129480,ENSG00000147050,ENSG00000092140,ENSG00000108953,ENSG00000177613,ENSG00000132376,ENSG00000186960,ENSG00000196792,ENSG00000155868
HP0000404	Deafness	7	7	0.041958	79	ENSG00000013364,ENSG00000153207,ENSG00000102882,ENSG00000196240,ENSG00000149925,ENSG00000092148,ENSG00000174939,ENSG00000169139,ENSG00000163535,ENSG00000162852,ENSG00000188558,ENSG00000185420,ENSG00000103502,ENSG00000175137,ENSG00000149927,ENSG00000149930,ENSG00000129493,ENSG00000106772,ENSG00000149923,ENSG00000184304,ENSG00000164808,ENSG00000138413,ENSG00000177186,ENSG00000035687,ENSG00000115365…
HP0002118	Abnormality of the cerebral ventricles	9	8	0.012987	71	ENSG00000182157,ENSG00000222018,ENSG00000090539,ENSG00000181449,ENSG00000100056,ENSG00000143498,ENSG00000114796,ENSG00000053524,ENSG00000070413,ENSG00000175166,ENSG00000186063,ENSG00000159200,ENSG00000078070,ENSG00000041353,ENSG00000184702,ENSG00000186868,ENSG00000180834,ENSG00000176715,ENSG00000114416,ENSG00000099904,ENSG00000143514,ENSG00000145191,ENSG00000120088,ENSG00000099889,ENSG00000161204…
HP0001507	Growth abnormality	71	66	0.000999001	921	ENSG00000211451,ENSG00000101216,ENSG00000065268,ENSG00000119559,ENSG00000214844,ENSG00000106682,ENSG00000160298,ENSG00000130702,ENSG00000185988,ENSG00000145284,ENSG00000100218,ENSG00000131634,ENSG00000142185,ENSG00000071462,ENSG00000186300,ENSG00000212935,ENSG00000148824,ENSG00000103426,ENSG00000183617,ENSG00000064932,ENSG00000196700,ENSG00000213347,ENSG00000206190,ENSG00000143590,ENSG00000129951…
HP0001371	Contractures	5	4	0.000999001	67	ENSG00000101216,ENSG00000130702,ENSG00000196700,ENSG00000125510,ENSG00000184402,ENSG00000125534,ENSG00000101150,ENSG00000197976,ENSG00000149679,ENSG00000130706,ENSG00000101188,ENSG00000026036,ENSG00000101181,ENSG00000149657,ENSG00000179242,ENSG00000060491,ENSG00000169084,ENSG00000101161,ENSG00000174403,ENSG00000177732,ENSG00000130699,ENSG00000171700,ENSG00000196132,ENSG00000130584,ENSG00000197114…
HP0008871	Height less than 3rd percentile	35	33	0.000999001	645	ENSG00000211451,ENSG00000101216,ENSG00000065268,ENSG00000119559,ENSG00000106682,ENSG00000160298,ENSG00000130702,ENSG00000185988,ENSG00000145284,ENSG00000100218,ENSG00000131634,ENSG00000142185,ENSG00000071462,ENSG00000186300,ENSG00000212935,ENSG00000148824,ENSG00000103426,ENSG00000183617,ENSG00000064932,ENSG00000196700,ENSG00000129951,ENSG00000099864,ENSG00000086506,ENSG00000158109,ENSG00000185615…
HP0005743	Avascular necrosis of the capital femoral epiphysis	7	7	0.015984	73	ENSG00000182157,ENSG00000143590,ENSG00000179085,ENSG00000198690,ENSG00000163382,ENSG00000198952,ENSG00000160781,ENSG00000143622,ENSG00000116521,ENSG00000160688,ENSG00000169926,ENSG00000186868,ENSG00000176715,ENSG00000143303,ENSG00000185499,ENSG00000117036,ENSG00000116586,ENSG00000163472,ENSG00000113391,ENSG00000106772,ENSG00000120088,ENSG00000163468,ENSG00000138413,ENSG00000143314,ENSG00000160753…
HP0000425	Flattened nasal bridge	7	7	0.000999001	107	ENSG00000214844,ENSG00000063015,ENSG00000141298,ENSG00000167536,ENSG00000158109,ENSG00000130764,ENSG00000107404,ENSG00000188522,ENSG00000197976,ENSG00000149527,ENSG00000175662,ENSG00000185291,ENSG00000078808,ENSG00000180638,ENSG00000221978,ENSG00000169084,ENSG00000072134,ENSG00000091542,ENSG00000108578,ENSG00000157916,ENSG00000198720,ENSG00000169598,ENSG00000198912,ENSG00000078369,ENSG00000160551…
HP0001159	Syndactyly	5	5	0.001998	70	ENSG00000130255,ENSG00000087903,ENSG00000124783,ENSG00000197635,ENSG00000100056,ENSG00000141994,ENSG00000136560,ENSG00000213516,ENSG00000197976,ENSG00000117226,ENSG00000174886,ENSG00000070413,ENSG00000145982,ENSG00000169084,ENSG00000198721,ENSG00000153936,ENSG00000117228,ENSG00000196365,ENSG00000198223,ENSG00000099889,ENSG00000105426,ENSG00000065243,ENSG00000125730,ENSG00000125652,ENSG00000153046…
HP0000184	Prominent lips	9	7	0.000999001	124	ENSG00000214844,ENSG00000086506,ENSG00000185615,ENSG00000188522,ENSG00000103126,ENSG00000076344,ENSG00000006114,ENSG00000161981,ENSG00000106305,ENSG00000092148,ENSG00000161179,ENSG00000175662,ENSG00000188536,ENSG00000041353,ENSG00000100027,ENSG00000180638,ENSG00000132142,ENSG00000197599,ENSG00000127580,ENSG00000116176,ENSG00000090581,ENSG00000206061,ENSG00000072134,ENSG00000091542,ENSG00000131885…
HP0002087	Abnormality of the upper respiratory tract	13	13	0.00699301	133	ENSG00000165383,ENSG00000106682,ENSG00000121022,ENSG00000084090,ENSG00000168385,ENSG00000119401,ENSG00000142330,ENSG00000166912,ENSG00000049540,ENSG00000100056,ENSG00000189227,ENSG00000176946,ENSG00000165215,ENSG00000198690,ENSG00000197976,ENSG00000070413,ENSG00000114988,ENSG00000138297,ENSG00000065802,ENSG00000184702,ENSG00000176410,ENSG00000169084,ENSG00000185697,ENSG00000104442,ENSG00000115687…
HP0000692	Misalignment of teeth	4	4	0.025974	22	ENSG00000197976,ENSG00000161179,ENSG00000167193,ENSG00000100027,ENSG00000169084,ENSG00000184436,ENSG00000099949,ENSG00000099942,ENSG00000167703,ENSG00000099940,ENSG00000169635,ENSG00000006756,ENSG00000182378,ENSG00000167393,ENSG00000100034,ENSG00000185651,ENSG00000214717,ENSG00000108953,ENSG00000169100,ENSG00000132376,ENSG00000100023,ENSG00000100038
HP0009810	Abnormality of the joints of the upper limbs	6	6	0.000999001	80	ENSG00000101216,ENSG00000130702,ENSG00000196700,ENSG00000125510,ENSG00000184402,ENSG00000125534,ENSG00000101150,ENSG00000197976,ENSG00000149679,ENSG00000130706,ENSG00000101188,ENSG00000026036,ENSG00000101181,ENSG00000149657,ENSG00000179242,ENSG00000100027,ENSG00000060491,ENSG00000169084,ENSG00000103647,ENSG00000101161,ENSG00000174403,ENSG00000177732,ENSG00000130699,ENSG00000171700,ENSG00000196132…
HP0001249	Intellectual disability	154	144	0.000999001	1519	ENSG00000221869,ENSG00000165383,ENSG00000047621,ENSG00000211451,ENSG00000109103,ENSG00000101216,ENSG00000065268,ENSG00000214844,ENSG00000119559,ENSG00000182157,ENSG00000106682,ENSG00000163602,ENSG00000160298,ENSG00000159403,ENSG00000130702,ENSG00000185988,ENSG00000145284,ENSG00000100218,ENSG00000205593,ENSG00000131634,ENSG00000063015,ENSG00000142185,ENSG00000071462,ENSG00000006042,ENSG00000186300…
HP0000159	Lip abnormality	43	39	0.000999001	417	ENSG00000214844,ENSG00000182157,ENSG00000145284,ENSG00000100218,ENSG00000131634,ENSG00000006042,ENSG00000103426,ENSG00000101126,ENSG00000182108,ENSG00000143590,ENSG00000086506,ENSG00000179085,ENSG00000124783,ENSG00000185615,ENSG00000013364,ENSG00000102886,ENSG00000125266,ENSG00000168152,ENSG00000187905,ENSG00000197635,ENSG00000188522,ENSG00000102882,ENSG00000163322,ENSG00000126858,ENSG00000103126…
HP0009473	Joint contractures involving the joints of the hand	3	3	0.000999001	57	ENSG00000101216,ENSG00000130702,ENSG00000196700,ENSG00000125510,ENSG00000184402,ENSG00000125534,ENSG00000101150,ENSG00000149679,ENSG00000130706,ENSG00000101188,ENSG00000026036,ENSG00000101181,ENSG00000149657,ENSG00000179242,ENSG00000060491,ENSG00000101161,ENSG00000174403,ENSG00000177732,ENSG00000130699,ENSG00000171700,ENSG00000196132,ENSG00000130584,ENSG00000197114,ENSG00000177764,ENSG00000125875…
HP0000272	Malar hypoplasia	12	12	0.000999001	204	ENSG00000131634,ENSG00000103426,ENSG00000086506,ENSG00000124783,ENSG00000158109,ENSG00000185615,ENSG00000013364,ENSG00000130764,ENSG00000102886,ENSG00000107404,ENSG00000102882,ENSG00000103126,ENSG00000100056,ENSG00000076344,ENSG00000213516,ENSG00000197976,ENSG00000168096,ENSG00000117226,ENSG00000161981,ENSG00000149925,ENSG00000070413,ENSG00000103227,ENSG00000092148,ENSG00000149527,ENSG00000174939…
HP0005306	Capillary hemangiomas	4	4	0.033966	22	ENSG00000092148,ENSG00000167193,ENSG00000164332,ENSG00000129493,ENSG00000155858,ENSG00000184304,ENSG00000167703,ENSG00000113282,ENSG00000113272,ENSG00000176165,ENSG00000092108,ENSG00000145860,ENSG00000151413,ENSG00000129480,ENSG00000147050,ENSG00000092140,ENSG00000108953,ENSG00000177613,ENSG00000132376,ENSG00000186960,ENSG00000196792,ENSG00000155868
HP0001367	Abnormality of the joints	36	33	0.000999001	371	ENSG00000101216,ENSG00000182157,ENSG00000106682,ENSG00000130702,ENSG00000054116,ENSG00000071462,ENSG00000134697,ENSG00000103426,ENSG00000196700,ENSG00000101126,ENSG00000183431,ENSG00000213347,ENSG00000143590,ENSG00000179085,ENSG00000125510,ENSG00000197635,ENSG00000153207,ENSG00000168385,ENSG00000205047,ENSG00000184402,ENSG00000125534,ENSG00000142330,ENSG00000166912,ENSG00000049540,ENSG00000126070…
HP0008562	Poorly formed pinnae	5	4	0.00799201	17	ENSG00000198690,ENSG00000183454,ENSG00000169139,ENSG00000140650,ENSG00000164808,ENSG00000153048,ENSG00000187555,ENSG00000187951,ENSG00000134138,ENSG00000169918,ENSG00000182831,ENSG00000186261,ENSG00000186073,ENSG00000213853,ENSG00000121031,ENSG00000103274,ENSG00000104738
HP0005557	Abnormality of the zygomatic arch	12	12	0.000999001	204	ENSG00000131634,ENSG00000103426,ENSG00000086506,ENSG00000124783,ENSG00000158109,ENSG00000185615,ENSG00000013364,ENSG00000130764,ENSG00000102886,ENSG00000107404,ENSG00000102882,ENSG00000103126,ENSG00000100056,ENSG00000076344,ENSG00000213516,ENSG00000197976,ENSG00000168096,ENSG00000117226,ENSG00000161981,ENSG00000149925,ENSG00000070413,ENSG00000103227,ENSG00000092148,ENSG00000149527,ENSG00000174939…
HP0005930	Abnormality of the epiphyses	7	7	0.024975	73	ENSG00000182157,ENSG00000143590,ENSG00000179085,ENSG00000198690,ENSG00000163382,ENSG00000198952,ENSG00000160781,ENSG00000143622,ENSG00000116521,ENSG00000160688,ENSG00000169926,ENSG00000186868,ENSG00000176715,ENSG00000143303,ENSG00000185499,ENSG00000117036,ENSG00000116586,ENSG00000163472,ENSG00000113391,ENSG00000106772,ENSG00000120088,ENSG00000163468,ENSG00000138413,ENSG00000143314,ENSG00000160753…
HP0010609	Skin tags	5	5	0.000999001	67	ENSG00000211451,ENSG00000214844,ENSG00000100218,ENSG00000174827,ENSG00000188522,ENSG00000131788,ENSG00000177606,ENSG00000198690,ENSG00000197976,ENSG00000175662,ENSG00000185291,ENSG00000186141,ENSG00000180638,ENSG00000169926,ENSG00000162599,ENSG00000169084,ENSG00000072134,ENSG00000091542,ENSG00000152022,ENSG00000178104,ENSG00000108557,ENSG00000171962,ENSG00000186716,ENSG00000162598,ENSG00000072210…
HP0000252	Microcephaly	27	25	0.000999001	389	ENSG00000211451,ENSG00000065268,ENSG00000214844,ENSG00000119559,ENSG00000185988,ENSG00000100218,ENSG00000186300,ENSG00000148824,ENSG00000183617,ENSG00000064932,ENSG00000182108,ENSG00000222018,ENSG00000129951,ENSG00000099864,ENSG00000158109,ENSG00000130764,ENSG00000107404,ENSG00000141905,ENSG00000178951,ENSG00000174827,ENSG00000153207,ENSG00000077463,ENSG00000188522,ENSG00000119401,ENSG00000131788…
HP0005105	Abnormal nasal morphology	46	42	0.000999001	466	ENSG00000211451,ENSG00000101216,ENSG00000214844,ENSG00000182157,ENSG00000130702,ENSG00000100218,ENSG00000121022,ENSG00000103426,ENSG00000196700,ENSG00000213347,ENSG00000143590,ENSG00000163960,ENSG00000179085,ENSG00000124783,ENSG00000125510,ENSG00000187905,ENSG00000153207,ENSG00000198252,ENSG00000188522,ENSG00000126777,ENSG00000184402,ENSG00000125534,ENSG00000131788,ENSG00000085721,ENSG00000166912…
HP0009466	Radial deviation of fingers	18	16	0.000999001	223	ENSG00000214844,ENSG00000054116,ENSG00000100218,ENSG00000134697,ENSG00000103426,ENSG00000101126,ENSG00000183431,ENSG00000086506,ENSG00000185615,ENSG00000013364,ENSG00000102886,ENSG00000188522,ENSG00000102882,ENSG00000103126,ENSG00000166912,ENSG00000126070,ENSG00000189227,ENSG00000116922,ENSG00000142687,ENSG00000116863,ENSG00000198690,ENSG00000076344,ENSG00000197976,ENSG00000168096,ENSG00000161981…
HP0003549	Abnormality of connective tissue	12	11	0.000999001	119	ENSG00000211451,ENSG00000101216,ENSG00000130702,ENSG00000006042,ENSG00000196700,ENSG00000101126,ENSG00000125510,ENSG00000205047,ENSG00000184402,ENSG00000125534,ENSG00000126858,ENSG00000131788,ENSG00000198783,ENSG00000101150,ENSG00000196712,ENSG00000197976,ENSG00000149679,ENSG00000130706,ENSG00000108671,ENSG00000101188,ENSG00000026036,ENSG00000161179,ENSG00000101181,ENSG00000149657,ENSG00000179242…
HP0000022	Abnormality of male internal genitalia	11	11	0.000999001	234	ENSG00000065268,ENSG00000119559,ENSG00000185988,ENSG00000186300,ENSG00000148824,ENSG00000064932,ENSG00000183617,ENSG00000101126,ENSG00000222018,ENSG00000129951,ENSG00000099864,ENSG00000086506,ENSG00000185615,ENSG00000141905,ENSG00000178951,ENSG00000077463,ENSG00000085721,ENSG00000103126,ENSG00000196712,ENSG00000105549,ENSG00000141873,ENSG00000076344,ENSG00000006114,ENSG00000161981,ENSG00000188599…
HP0000303	Mandibular prognathia	11	11	0.00999001	94	ENSG00000222018,ENSG00000153207,ENSG00000196240,ENSG00000106305,ENSG00000137770,ENSG00000121316,ENSG00000092148,ENSG00000159200,ENSG00000167193,ENSG00000162852,ENSG00000092470,ENSG00000188558,ENSG00000185420,ENSG00000175137,ENSG00000103647,ENSG00000106772,ENSG00000168781,ENSG00000184304,ENSG00000175893,ENSG00000164985,ENSG00000129007,ENSG00000167703,ENSG00000138413,ENSG00000177186,ENSG00000035687…
HP0000964	Eczema	4	4	0.010989	79	ENSG00000214844,ENSG00000100218,ENSG00000107404,ENSG00000188522,ENSG00000115904,ENSG00000143889,ENSG00000149527,ENSG00000115875,ENSG00000078808,ENSG00000180638,ENSG00000221978,ENSG00000072134,ENSG00000091542,ENSG00000157916,ENSG00000115944,ENSG00000171126,ENSG00000011566,ENSG00000163214,ENSG00000078369,ENSG00000116151,ENSG00000176022,ENSG00000169962,ENSG00000108557,ENSG00000171962,ENSG00000186716…
HP0001770	Toe syndactyly	4	4	0.022977	41	ENSG00000124783,ENSG00000197635,ENSG00000100056,ENSG00000136560,ENSG00000213516,ENSG00000197976,ENSG00000117226,ENSG00000070413,ENSG00000145982,ENSG00000169084,ENSG00000198721,ENSG00000153936,ENSG00000117228,ENSG00000099889,ENSG00000065243,ENSG00000153046,ENSG00000112739,ENSG00000070010,ENSG00000002586,ENSG00000206203,ENSG00000182378,ENSG00000145945,ENSG00000100084,ENSG00000183291,ENSG00000167393…
HP0000492	Abnormality of the eyelid	66	61	0.000999001	834	ENSG00000221869,ENSG00000211451,ENSG00000065268,ENSG00000214844,ENSG00000119559,ENSG00000106682,ENSG00000182157,ENSG00000185988,ENSG00000145284,ENSG00000100218,ENSG00000131634,ENSG00000063015,ENSG00000071462,ENSG00000006042,ENSG00000186300,ENSG00000148824,ENSG00000103426,ENSG00000183617,ENSG00000064932,ENSG00000101126,ENSG00000213347,ENSG00000182108,ENSG00000222018,ENSG00000143590,ENSG00000141298…
HP0000219	Thin upper lip vermilion	27	23	0.000999001	252	ENSG00000214844,ENSG00000100218,ENSG00000131634,ENSG00000103426,ENSG00000101126,ENSG00000182108,ENSG00000086506,ENSG00000185615,ENSG00000013364,ENSG00000125266,ENSG00000168152,ENSG00000188522,ENSG00000102882,ENSG00000163322,ENSG00000103126,ENSG00000166912,ENSG00000100056,ENSG00000189227,ENSG00000198690,ENSG00000076344,ENSG00000168096,ENSG00000161981,ENSG00000106305,ENSG00000149925,ENSG00000070413…
HP0008069	Neoplasm of the skin	4	4	0.023976	22	ENSG00000092148,ENSG00000167193,ENSG00000164332,ENSG00000129493,ENSG00000155858,ENSG00000184304,ENSG00000167703,ENSG00000113282,ENSG00000113272,ENSG00000176165,ENSG00000092108,ENSG00000145860,ENSG00000151413,ENSG00000129480,ENSG00000147050,ENSG00000092140,ENSG00000108953,ENSG00000177613,ENSG00000132376,ENSG00000186960,ENSG00000196792,ENSG00000155868
HP0000315	Abnormality of the orbital region	48	46	0.000999001	617	ENSG00000165383,ENSG00000101216,ENSG00000214844,ENSG00000182157,ENSG00000106682,ENSG00000160298,ENSG00000130702,ENSG00000203883,ENSG00000075914,ENSG00000131634,ENSG00000142185,ENSG00000071462,ENSG00000006042,ENSG00000121022,ENSG00000196700,ENSG00000101126,ENSG00000222018,ENSG00000163960,ENSG00000086506,ENSG00000124783,ENSG00000158109,ENSG00000185615,ENSG00000130764,ENSG00000183255,ENSG00000125510…
HPz999020		3	3	0.047952	29	ENSG00000106682,ENSG00000182108,ENSG00000049540,ENSG00000165215,ENSG00000198690,ENSG00000183454,ENSG00000176410,ENSG00000140650,ENSG00000189143,ENSG00000153048,ENSG00000187555,ENSG00000106665,ENSG00000196313,ENSG00000184857,ENSG00000049541,ENSG00000106089,ENSG00000009950,ENSG00000130305,ENSG00000077809,ENSG00000169918,ENSG00000182831,ENSG00000186261,ENSG00000106638,ENSG00000006704,ENSG00000009954…
HP0005120	Abnormality of the cardiac atria	5	5	0.014985	30	ENSG00000124783,ENSG00000213516,ENSG00000117226,ENSG00000161179,ENSG00000145982,ENSG00000100027,ENSG00000186868,ENSG00000153936,ENSG00000117228,ENSG00000184436,ENSG00000099949,ENSG00000120088,ENSG00000099942,ENSG00000065243,ENSG00000099940,ENSG00000169635,ENSG00000153046,ENSG00000112739,ENSG00000183291,ENSG00000100034,ENSG00000185651,ENSG00000214113,ENSG00000162645,ENSG00000100023,ENSG00000137947…
HP0002060	Abnormality of the cerebrum	43	41	0.000999001	518	ENSG00000211451,ENSG00000065268,ENSG00000214844,ENSG00000119559,ENSG00000182157,ENSG00000106682,ENSG00000185988,ENSG00000100218,ENSG00000071462,ENSG00000186300,ENSG00000148824,ENSG00000183617,ENSG00000064932,ENSG00000101126,ENSG00000182108,ENSG00000222018,ENSG00000129951,ENSG00000099864,ENSG00000163960,ENSG00000158109,ENSG00000130764,ENSG00000107404,ENSG00000141905,ENSG00000178951,ENSG00000174827…
HP0005918	Abnormality of the phalanges of the hand	12	10	0.000999001	138	ENSG00000047621,ENSG00000101216,ENSG00000159403,ENSG00000130702,ENSG00000196700,ENSG00000101126,ENSG00000139200,ENSG00000182108,ENSG00000010295,ENSG00000111641,ENSG00000139192,ENSG00000125510,ENSG00000139182,ENSG00000110811,ENSG00000111676,ENSG00000184402,ENSG00000125534,ENSG00000101150,ENSG00000118971,ENSG00000111639,ENSG00000149679,ENSG00000130706,ENSG00000151079,ENSG00000183454,ENSG00000101188…
HP0000164	Abnormality of the teeth	15	15	0.000999001	298	ENSG00000065268,ENSG00000119559,ENSG00000214844,ENSG00000185988,ENSG00000186300,ENSG00000148824,ENSG00000064932,ENSG00000183617,ENSG00000196700,ENSG00000129951,ENSG00000099864,ENSG00000125510,ENSG00000141905,ENSG00000178951,ENSG00000197635,ENSG00000077463,ENSG00000188522,ENSG00000152147,ENSG00000115904,ENSG00000100056,ENSG00000188385,ENSG00000136560,ENSG00000105549,ENSG00000141873,ENSG00000197976…
HPz999019		33	31	0.000999001	382	ENSG00000211451,ENSG00000065268,ENSG00000214844,ENSG00000119559,ENSG00000185988,ENSG00000100218,ENSG00000186300,ENSG00000148824,ENSG00000183617,ENSG00000064932,ENSG00000182108,ENSG00000222018,ENSG00000129951,ENSG00000099864,ENSG00000158109,ENSG00000130764,ENSG00000107404,ENSG00000141905,ENSG00000178951,ENSG00000174827,ENSG00000077463,ENSG00000188522,ENSG00000119401,ENSG00000131788,ENSG00000085721…
HP0200007	Abnormal size of the palpebral fissures	22	22	0.000999001	416	ENSG00000065268,ENSG00000214844,ENSG00000119559,ENSG00000185988,ENSG00000145284,ENSG00000131634,ENSG00000186300,ENSG00000148824,ENSG00000064932,ENSG00000183617,ENSG00000182108,ENSG00000222018,ENSG00000129951,ENSG00000099864,ENSG00000086506,ENSG00000185615,ENSG00000099968,ENSG00000107404,ENSG00000168152,ENSG00000141905,ENSG00000178951,ENSG00000197635,ENSG00000077463,ENSG00000188522,ENSG00000152147…
HP0000177	Abnormality of upper lip	42	38	0.000999001	404	ENSG00000214844,ENSG00000182157,ENSG00000145284,ENSG00000100218,ENSG00000131634,ENSG00000006042,ENSG00000103426,ENSG00000101126,ENSG00000182108,ENSG00000143590,ENSG00000086506,ENSG00000179085,ENSG00000124783,ENSG00000185615,ENSG00000013364,ENSG00000102886,ENSG00000125266,ENSG00000168152,ENSG00000187905,ENSG00000197635,ENSG00000188522,ENSG00000102882,ENSG00000163322,ENSG00000126858,ENSG00000103126…
HP0000545	Myopia	4	4	0.000999001	125	ENSG00000101216,ENSG00000106682,ENSG00000130702,ENSG00000156042,ENSG00000196700,ENSG00000214655,ENSG00000125510,ENSG00000184402,ENSG00000125534,ENSG00000049540,ENSG00000101150,ENSG00000165215,ENSG00000124486,ENSG00000149679,ENSG00000130706,ENSG00000215301,ENSG00000101188,ENSG00000026036,ENSG00000143870,ENSG00000101181,ENSG00000149657,ENSG00000179242,ENSG00000100027,ENSG00000176410,ENSG00000060491…
HP0002814	Abnormality of the lower limb	46	43	0.000999001	581	ENSG00000130255,ENSG00000101216,ENSG00000214844,ENSG00000182157,ENSG00000130702,ENSG00000054116,ENSG00000131634,ENSG00000134697,ENSG00000103426,ENSG00000084090,ENSG00000196700,ENSG00000101126,ENSG00000183431,ENSG00000182108,ENSG00000222018,ENSG00000143590,ENSG00000086506,ENSG00000087903,ENSG00000179085,ENSG00000124783,ENSG00000185615,ENSG00000125510,ENSG00000187905,ENSG00000197635,ENSG00000153207…
HP0010574	Abnormality of the epiphysis of the femoral head	7	7	0.012987	73	ENSG00000182157,ENSG00000143590,ENSG00000179085,ENSG00000198690,ENSG00000163382,ENSG00000198952,ENSG00000160781,ENSG00000143622,ENSG00000116521,ENSG00000160688,ENSG00000169926,ENSG00000186868,ENSG00000176715,ENSG00000143303,ENSG00000185499,ENSG00000117036,ENSG00000116586,ENSG00000163472,ENSG00000113391,ENSG00000106772,ENSG00000120088,ENSG00000163468,ENSG00000138413,ENSG00000143314,ENSG00000160753…
HP0000422	Abnormality of the nasal bridge	31	31	0.000999001	505	ENSG00000165383,ENSG00000211451,ENSG00000101216,ENSG00000214844,ENSG00000106682,ENSG00000130702,ENSG00000054116,ENSG00000063015,ENSG00000071462,ENSG00000006042,ENSG00000134697,ENSG00000084090,ENSG00000196700,ENSG00000101126,ENSG00000183431,ENSG00000182108,ENSG00000222018,ENSG00000141298,ENSG00000167536,ENSG00000162006,ENSG00000086506,ENSG00000158109,ENSG00000185615,ENSG00000013364,ENSG00000130764…
HP0001317	Abnormality of the cerebellum	6	6	0.00699301	71	ENSG00000063015,ENSG00000156042,ENSG00000141298,ENSG00000167536,ENSG00000214655,ENSG00000166912,ENSG00000198690,ENSG00000124486,ENSG00000106305,ENSG00000215301,ENSG00000143870,ENSG00000166348,ENSG00000196968,ENSG00000035403,ENSG00000108578,ENSG00000115750,ENSG00000213551,ENSG00000198720,ENSG00000182220,ENSG00000185009,ENSG00000163009,ENSG00000165644,ENSG00000172059,ENSG00000115761,ENSG00000160551…
HP0002500	Abnormality of the cerebral white matter	11	11	0.002997	103	ENSG00000182157,ENSG00000085721,ENSG00000100056,ENSG00000168924,ENSG00000143498,ENSG00000214367,ENSG00000188599,ENSG00000070413,ENSG00000092148,ENSG00000131127,ENSG00000159200,ENSG00000167193,ENSG00000103222,ENSG00000184702,ENSG00000087266,ENSG00000176715,ENSG00000087274,ENSG00000196810,ENSG00000166783,ENSG00000129493,ENSG00000099904,ENSG00000179889,ENSG00000185049,ENSG00000143514,ENSG00000184304…
HP0000290	Abnormality of the forehead	32	28	0.000999001	359	ENSG00000131871,ENSG00000165383,ENSG00000101216,ENSG00000182157,ENSG00000106682,ENSG00000130702,ENSG00000071462,ENSG00000103426,ENSG00000196700,ENSG00000101126,ENSG00000182108,ENSG00000222018,ENSG00000124783,ENSG00000158109,ENSG00000013364,ENSG00000130764,ENSG00000102886,ENSG00000125266,ENSG00000125510,ENSG00000107404,ENSG00000197635,ENSG00000140386,ENSG00000119401,ENSG00000184402,ENSG00000125534…
HP0000235	Abnormality of the fontanelles and cranial sutures	5	5	0.02997	85	ENSG00000182108,ENSG00000124783,ENSG00000158109,ENSG00000130764,ENSG00000107404,ENSG00000196712,ENSG00000213516,ENSG00000197976,ENSG00000117226,ENSG00000183454,ENSG00000149527,ENSG00000145982,ENSG00000185291,ENSG00000078808,ENSG00000221978,ENSG00000169084,ENSG00000140650,ENSG00000067365,ENSG00000198721,ENSG00000153936,ENSG00000117228,ENSG00000169598,ENSG00000153048,ENSG00000198912,ENSG00000078369…
HP0000707	Abnormality of the nervous system	185	174	0.000999001	1756	ENSG00000221869,ENSG00000131871,ENSG00000165383,ENSG00000047621,ENSG00000211451,ENSG00000109103,ENSG00000101216,ENSG00000065268,ENSG00000214844,ENSG00000119559,ENSG00000182157,ENSG00000106682,ENSG00000163602,ENSG00000160298,ENSG00000177082,ENSG00000159403,ENSG00000130702,ENSG00000185988,ENSG00000054116,ENSG00000145284,ENSG00000100218,ENSG00000205593,ENSG00000075914,ENSG00000131634,ENSG00000063015…
HP0009121	Abnormality of the axial skeleton	90	83	0.000999001	1005	ENSG00000221869,ENSG00000131871,ENSG00000165383,ENSG00000047621,ENSG00000211451,ENSG00000101216,ENSG00000065268,ENSG00000214844,ENSG00000119559,ENSG00000182157,ENSG00000106682,ENSG00000159403,ENSG00000130702,ENSG00000185988,ENSG00000054116,ENSG00000145284,ENSG00000100218,ENSG00000205593,ENSG00000006042,ENSG00000071462,ENSG00000186300,ENSG00000148824,ENSG00000134697,ENSG00000183617,ENSG00000064932…
HP0000341	Narrow forehead	3	3	0.004995	11	ENSG00000182157,ENSG00000197976,ENSG00000169084,ENSG00000006756,ENSG00000182378,ENSG00000134138,ENSG00000129910,ENSG00000167393,ENSG00000214717,ENSG00000169100,ENSG00000186073
HP0001028	Hemangiomas	4	4	0.037962	22	ENSG00000092148,ENSG00000167193,ENSG00000164332,ENSG00000129493,ENSG00000155858,ENSG00000184304,ENSG00000167703,ENSG00000113282,ENSG00000113272,ENSG00000176165,ENSG00000092108,ENSG00000145860,ENSG00000151413,ENSG00000129480,ENSG00000147050,ENSG00000092140,ENSG00000108953,ENSG00000177613,ENSG00000132376,ENSG00000186960,ENSG00000196792,ENSG00000155868
HP0000239	Large fontanelles	4	4	0.013986	74	ENSG00000124783,ENSG00000158109,ENSG00000130764,ENSG00000107404,ENSG00000196712,ENSG00000213516,ENSG00000197976,ENSG00000117226,ENSG00000149527,ENSG00000145982,ENSG00000185291,ENSG00000078808,ENSG00000221978,ENSG00000169084,ENSG00000198721,ENSG00000153936,ENSG00000117228,ENSG00000169598,ENSG00000198912,ENSG00000078369,ENSG00000065243,ENSG00000116151,ENSG00000176022,ENSG00000169962,ENSG00000162591…
HP0000248	Brachycephaly	10	7	0.020979	38	ENSG00000205593,ENSG00000196576,ENSG00000188130,ENSG00000198690,ENSG00000197976,ENSG00000092148,ENSG00000169084,ENSG00000184304,ENSG00000099882,ENSG00000100425,ENSG00000073150,ENSG00000035687,ENSG00000219438,ENSG00000121644,ENSG00000153187,ENSG00000128159,ENSG00000187951,ENSG00000092108,ENSG00000100258,ENSG00000100239,ENSG00000103047,ENSG00000182858,ENSG00000182378,ENSG00000008735,ENSG00000185386…
HPz999018		3	3	0.021978	12	ENSG00000198690,ENSG00000197976,ENSG00000100027,ENSG00000169084,ENSG00000198477,ENSG00000182378,ENSG00000167393,ENSG00000100034,ENSG00000214717,ENSG00000169100,ENSG00000100023,ENSG00000100038
HP0009122	Aplasia/Hypoplasia affecting bones of the axial skeleton	13	11	0.014985	162	ENSG00000211451,ENSG00000214844,ENSG00000054116,ENSG00000134697,ENSG00000183431,ENSG00000163960,ENSG00000013364,ENSG00000102886,ENSG00000168152,ENSG00000188522,ENSG00000102882,ENSG00000163322,ENSG00000131788,ENSG00000126070,ENSG00000116922,ENSG00000142687,ENSG00000116863,ENSG00000197976,ENSG00000054118,ENSG00000149925,ENSG00000116871,ENSG00000111196,ENSG00000196449,ENSG00000174939,ENSG00000175662…
HP0000215	Thick upper lip vermilion	8	6	0.000999001	113	ENSG00000214844,ENSG00000086506,ENSG00000185615,ENSG00000188522,ENSG00000103126,ENSG00000076344,ENSG00000161981,ENSG00000106305,ENSG00000092148,ENSG00000161179,ENSG00000175662,ENSG00000188536,ENSG00000041353,ENSG00000100027,ENSG00000180638,ENSG00000197599,ENSG00000127580,ENSG00000116176,ENSG00000090581,ENSG00000206061,ENSG00000072134,ENSG00000091542,ENSG00000086504,ENSG00000103326,ENSG00000184304…
HP0000750	Impaired language development	78	69	0.000999001	843	ENSG00000211451,ENSG00000101216,ENSG00000214844,ENSG00000106682,ENSG00000182157,ENSG00000130702,ENSG00000054116,ENSG00000145284,ENSG00000205593,ENSG00000131634,ENSG00000071462,ENSG00000006042,ENSG00000134697,ENSG00000103426,ENSG00000196700,ENSG00000196576,ENSG00000101126,ENSG00000183431,ENSG00000213347,ENSG00000182108,ENSG00000222018,ENSG00000143590,ENSG00000141298,ENSG00000163960,ENSG00000086506…
HP0000119	Abnormality of the genitourinary system	23	23	0.000999001	364	ENSG00000065268,ENSG00000119559,ENSG00000185988,ENSG00000145284,ENSG00000100218,ENSG00000186300,ENSG00000148824,ENSG00000064932,ENSG00000183617,ENSG00000101126,ENSG00000206190,ENSG00000222018,ENSG00000129951,ENSG00000099864,ENSG00000086506,ENSG00000185615,ENSG00000107404,ENSG00000168152,ENSG00000141905,ENSG00000178951,ENSG00000153207,ENSG00000077463,ENSG00000163322,ENSG00000103126,ENSG00000085721…
HP0000429	Abnormality of the nasal alae	8	8	0.000999001	72	ENSG00000214844,ENSG00000100218,ENSG00000196700,ENSG00000125510,ENSG00000188522,ENSG00000085721,ENSG00000197976,ENSG00000188599,ENSG00000106305,ENSG00000175662,ENSG00000185291,ENSG00000041353,ENSG00000103222,ENSG00000180638,ENSG00000169084,ENSG00000072134,ENSG00000091542,ENSG00000166783,ENSG00000179889,ENSG00000101161,ENSG00000171700,ENSG00000196132,ENSG00000166780,ENSG00000108557,ENSG00000171962…
HP0000708	Behavioural/Psychiatric Abnormality	172	161	0.000999001	1652	ENSG00000221869,ENSG00000131871,ENSG00000165383,ENSG00000047621,ENSG00000211451,ENSG00000109103,ENSG00000101216,ENSG00000065268,ENSG00000214844,ENSG00000119559,ENSG00000182157,ENSG00000106682,ENSG00000163602,ENSG00000160298,ENSG00000159403,ENSG00000130702,ENSG00000185988,ENSG00000054116,ENSG00000145284,ENSG00000100218,ENSG00000205593,ENSG00000131634,ENSG00000063015,ENSG00000142185,ENSG00000006042…
HP0100037	Abnormality of the scalp hair	8	7	0.000999001	67	ENSG00000103426,ENSG00000013364,ENSG00000102886,ENSG00000102882,ENSG00000197976,ENSG00000168096,ENSG00000149925,ENSG00000161179,ENSG00000174939,ENSG00000153443,ENSG00000185291,ENSG00000100027,ENSG00000103184,ENSG00000103502,ENSG00000169084,ENSG00000118898,ENSG00000149927,ENSG00000149930,ENSG00000067836,ENSG00000149923,ENSG00000184436,ENSG00000099949,ENSG00000099942,ENSG00000099940,ENSG00000099957…
HP0001439	Abnormality of the thigh	7	7	0.015984	73	ENSG00000182157,ENSG00000143590,ENSG00000179085,ENSG00000198690,ENSG00000163382,ENSG00000198952,ENSG00000160781,ENSG00000143622,ENSG00000116521,ENSG00000160688,ENSG00000169926,ENSG00000186868,ENSG00000176715,ENSG00000143303,ENSG00000185499,ENSG00000117036,ENSG00000116586,ENSG00000163472,ENSG00000113391,ENSG00000106772,ENSG00000120088,ENSG00000163468,ENSG00000138413,ENSG00000143314,ENSG00000160753…
HP0000078	Abnormality of the genital system	20	20	0.000999001	321	ENSG00000065268,ENSG00000119559,ENSG00000185988,ENSG00000145284,ENSG00000186300,ENSG00000148824,ENSG00000064932,ENSG00000183617,ENSG00000101126,ENSG00000206190,ENSG00000222018,ENSG00000129951,ENSG00000099864,ENSG00000086506,ENSG00000185615,ENSG00000168152,ENSG00000141905,ENSG00000178951,ENSG00000153207,ENSG00000077463,ENSG00000163322,ENSG00000103126,ENSG00000085721,ENSG00000196712,ENSG00000196240…
HP0000240	Abnormality of skull size	38	35	0.000999001	502	ENSG00000165383,ENSG00000211451,ENSG00000065268,ENSG00000214844,ENSG00000119559,ENSG00000106682,ENSG00000185988,ENSG00000100218,ENSG00000071462,ENSG00000186300,ENSG00000148824,ENSG00000183617,ENSG00000064932,ENSG00000196700,ENSG00000213347,ENSG00000182108,ENSG00000222018,ENSG00000129951,ENSG00000099864,ENSG00000158109,ENSG00000130764,ENSG00000125510,ENSG00000107404,ENSG00000141905,ENSG00000178951…
HP0009485	Radial deviation of the hand or of fingers of the hand	18	16	0.000999001	223	ENSG00000214844,ENSG00000054116,ENSG00000100218,ENSG00000134697,ENSG00000103426,ENSG00000101126,ENSG00000183431,ENSG00000086506,ENSG00000185615,ENSG00000013364,ENSG00000102886,ENSG00000188522,ENSG00000102882,ENSG00000103126,ENSG00000166912,ENSG00000126070,ENSG00000189227,ENSG00000116922,ENSG00000142687,ENSG00000116863,ENSG00000198690,ENSG00000076344,ENSG00000197976,ENSG00000168096,ENSG00000161981…
HP0002012	Abnormality of the abdominal organs	24	22	0.004995	351	ENSG00000214844,ENSG00000145284,ENSG00000006042,ENSG00000182108,ENSG00000143590,ENSG00000179085,ENSG00000124783,ENSG00000158109,ENSG00000013364,ENSG00000130764,ENSG00000102886,ENSG00000125266,ENSG00000107404,ENSG00000168152,ENSG00000153207,ENSG00000188522,ENSG00000102882,ENSG00000163322,ENSG00000126858,ENSG00000198783,ENSG00000100056,ENSG00000196712,ENSG00000196240,ENSG00000177606,ENSG00000213516…
HP0006499	Abnormality of femoral epiphyses	7	7	0.017982	73	ENSG00000182157,ENSG00000143590,ENSG00000179085,ENSG00000198690,ENSG00000163382,ENSG00000198952,ENSG00000160781,ENSG00000143622,ENSG00000116521,ENSG00000160688,ENSG00000169926,ENSG00000186868,ENSG00000176715,ENSG00000143303,ENSG00000185499,ENSG00000117036,ENSG00000116586,ENSG00000163472,ENSG00000113391,ENSG00000106772,ENSG00000120088,ENSG00000163468,ENSG00000138413,ENSG00000143314,ENSG00000160753…
HP0000309	Abnormality of the midface	15	14	0.000999001	219	ENSG00000131634,ENSG00000103426,ENSG00000086506,ENSG00000124783,ENSG00000158109,ENSG00000185615,ENSG00000013364,ENSG00000130764,ENSG00000102886,ENSG00000107404,ENSG00000102882,ENSG00000103126,ENSG00000100056,ENSG00000076344,ENSG00000213516,ENSG00000197976,ENSG00000168096,ENSG00000117226,ENSG00000161981,ENSG00000149925,ENSG00000070413,ENSG00000103227,ENSG00000092148,ENSG00000149527,ENSG00000174939…
HP0000356	Abnormality of the outer ear	64	58	0.000999001	641	ENSG00000211451,ENSG00000101216,ENSG00000214844,ENSG00000106682,ENSG00000130702,ENSG00000054116,ENSG00000145284,ENSG00000100218,ENSG00000075914,ENSG00000063015,ENSG00000071462,ENSG00000006042,ENSG00000134697,ENSG00000103426,ENSG00000196700,ENSG00000101126,ENSG00000183431,ENSG00000213347,ENSG00000182108,ENSG00000222018,ENSG00000143590,ENSG00000141298,ENSG00000167536,ENSG00000179085,ENSG00000013364…
HP0001852	Gap between first and second toes	7	5	0.000999001	29	ENSG00000197976,ENSG00000106305,ENSG00000161179,ENSG00000100027,ENSG00000169084,ENSG00000184436,ENSG00000099949,ENSG00000099942,ENSG00000099940,ENSG00000169635,ENSG00000178397,ENSG00000122512,ENSG00000011275,ENSG00000182378,ENSG00000167393,ENSG00000100034,ENSG00000185651,ENSG00000214717,ENSG00000164535,ENSG00000106346,ENSG00000099917,ENSG00000169100,ENSG00000185252,ENSG00000100023,ENSG00000136240…
HP0000490	Deeply set eye	12	12	0.000999001	189	ENSG00000165383,ENSG00000101216,ENSG00000182157,ENSG00000106682,ENSG00000130702,ENSG00000196700,ENSG00000158109,ENSG00000130764,ENSG00000125510,ENSG00000107404,ENSG00000115685,ENSG00000168385,ENSG00000184402,ENSG00000125534,ENSG00000142330,ENSG00000049540,ENSG00000101150,ENSG00000176946,ENSG00000165215,ENSG00000162571,ENSG00000149679,ENSG00000130706,ENSG00000111196,ENSG00000101188,ENSG00000026036…
HP0009179	Deviation of the 5th finger	18	16	0.000999001	223	ENSG00000214844,ENSG00000054116,ENSG00000100218,ENSG00000134697,ENSG00000103426,ENSG00000101126,ENSG00000183431,ENSG00000086506,ENSG00000185615,ENSG00000013364,ENSG00000102886,ENSG00000188522,ENSG00000102882,ENSG00000103126,ENSG00000166912,ENSG00000126070,ENSG00000189227,ENSG00000116922,ENSG00000142687,ENSG00000116863,ENSG00000198690,ENSG00000076344,ENSG00000197976,ENSG00000168096,ENSG00000161981…
HP0001608	Abnormality of the voice	12	12	0.002997	126	ENSG00000165383,ENSG00000106682,ENSG00000121022,ENSG00000084090,ENSG00000168385,ENSG00000119401,ENSG00000142330,ENSG00000166912,ENSG00000049540,ENSG00000100056,ENSG00000176946,ENSG00000165215,ENSG00000198690,ENSG00000197976,ENSG00000070413,ENSG00000114988,ENSG00000138297,ENSG00000065802,ENSG00000184702,ENSG00000176410,ENSG00000169084,ENSG00000185697,ENSG00000104442,ENSG00000115687,ENSG00000099904…
HP0000001	All	197	185	0.000999001	1840	ENSG00000221869,ENSG00000109819,ENSG00000131871,ENSG00000165383,ENSG00000047621,ENSG00000211451,ENSG00000109103,ENSG00000130255,ENSG00000101216,ENSG00000065268,ENSG00000214844,ENSG00000119559,ENSG00000182157,ENSG00000106682,ENSG00000163602,ENSG00000160298,ENSG00000177082,ENSG00000159403,ENSG00000130702,ENSG00000185988,ENSG00000203883,ENSG00000054116,ENSG00000145284,ENSG00000100218,ENSG00000205593…
HP0001965	Abnormality of the scalp	8	7	0.000999001	67	ENSG00000103426,ENSG00000013364,ENSG00000102886,ENSG00000102882,ENSG00000197976,ENSG00000168096,ENSG00000149925,ENSG00000161179,ENSG00000174939,ENSG00000153443,ENSG00000185291,ENSG00000100027,ENSG00000103184,ENSG00000103502,ENSG00000169084,ENSG00000118898,ENSG00000149927,ENSG00000149930,ENSG00000067836,ENSG00000149923,ENSG00000184436,ENSG00000099949,ENSG00000099942,ENSG00000099940,ENSG00000099957…
HP0006493	Aplasia/Hypoplasia involving bones of the lower limbs	9	8	0.025974	140	ENSG00000101216,ENSG00000130702,ENSG00000196700,ENSG00000125510,ENSG00000153207,ENSG00000152147,ENSG00000184402,ENSG00000115904,ENSG00000125534,ENSG00000166912,ENSG00000100056,ENSG00000101150,ENSG00000196240,ENSG00000198690,ENSG00000149679,ENSG00000143889,ENSG00000130706,ENSG00000070413,ENSG00000101188,ENSG00000026036,ENSG00000092148,ENSG00000101181,ENSG00000149657,ENSG00000179242,ENSG00000115875…
HP0002019	Constipation	5	5	0.02997	45	ENSG00000006042,ENSG00000124783,ENSG00000126858,ENSG00000198783,ENSG00000196712,ENSG00000213516,ENSG00000117226,ENSG00000108671,ENSG00000092148,ENSG00000145982,ENSG00000162599,ENSG00000198721,ENSG00000103647,ENSG00000153936,ENSG00000117228,ENSG00000184304,ENSG00000065243,ENSG00000010244,ENSG00000153046,ENSG00000112739,ENSG00000214708,ENSG00000116641,ENSG00000126861,ENSG00000092108,ENSG00000162607…
HP0000455	Broad nasal tip	14	11	0.000999001	156	ENSG00000101216,ENSG00000182157,ENSG00000130702,ENSG00000196700,ENSG00000143590,ENSG00000179085,ENSG00000124783,ENSG00000125510,ENSG00000197635,ENSG00000205047,ENSG00000184402,ENSG00000125534,ENSG00000085721,ENSG00000101150,ENSG00000136560,ENSG00000197976,ENSG00000188599,ENSG00000149679,ENSG00000130706,ENSG00000163382,ENSG00000198952,ENSG00000160781,ENSG00000101188,ENSG00000026036,ENSG00000106003…
HP0001500	Broad fingers	6	5	0.047952	20	ENSG00000101126,ENSG00000176018,ENSG00000140650,ENSG00000124217,ENSG00000081189,ENSG00000153048,ENSG00000187555,ENSG00000134480,ENSG00000153140,ENSG00000184857,ENSG00000103047,ENSG00000182831,ENSG00000186261,ENSG00000186487,ENSG00000113369,ENSG00000000419,ENSG00000164180,ENSG00000213853,ENSG00000145715,ENSG00000124171
HP0002022	Feeding difficulties	18	16	0.001998	266	ENSG00000214844,ENSG00000145284,ENSG00000006042,ENSG00000182108,ENSG00000143590,ENSG00000179085,ENSG00000124783,ENSG00000158109,ENSG00000130764,ENSG00000125266,ENSG00000107404,ENSG00000168152,ENSG00000188522,ENSG00000163322,ENSG00000126858,ENSG00000198783,ENSG00000100056,ENSG00000196712,ENSG00000213516,ENSG00000197976,ENSG00000117226,ENSG00000163319,ENSG00000070413,ENSG00000163382,ENSG00000198952…
HP0006261	Abnormality of phalangeal joints of the hand	3	3	0.000999001	57	ENSG00000101216,ENSG00000130702,ENSG00000196700,ENSG00000125510,ENSG00000184402,ENSG00000125534,ENSG00000101150,ENSG00000149679,ENSG00000130706,ENSG00000101188,ENSG00000026036,ENSG00000101181,ENSG00000149657,ENSG00000179242,ENSG00000060491,ENSG00000101161,ENSG00000174403,ENSG00000177732,ENSG00000130699,ENSG00000171700,ENSG00000196132,ENSG00000130584,ENSG00000197114,ENSG00000177764,ENSG00000125875…
HPz999016		81	75	0.001998	780	ENSG00000211451,ENSG00000214844,ENSG00000106682,ENSG00000182157,ENSG00000177082,ENSG00000054116,ENSG00000145284,ENSG00000205593,ENSG00000131634,ENSG00000063015,ENSG00000071462,ENSG00000006042,ENSG00000134697,ENSG00000084090,ENSG00000196700,ENSG00000196576,ENSG00000101126,ENSG00000183431,ENSG00000213347,ENSG00000182108,ENSG00000141298,ENSG00000167536,ENSG00000163960,ENSG00000162006,ENSG00000086506…
HP0001631	Atrial septal defect	5	5	0.00999001	30	ENSG00000124783,ENSG00000213516,ENSG00000117226,ENSG00000161179,ENSG00000145982,ENSG00000100027,ENSG00000186868,ENSG00000153936,ENSG00000117228,ENSG00000184436,ENSG00000099949,ENSG00000120088,ENSG00000099942,ENSG00000065243,ENSG00000099940,ENSG00000169635,ENSG00000153046,ENSG00000112739,ENSG00000183291,ENSG00000100034,ENSG00000185651,ENSG00000214113,ENSG00000162645,ENSG00000100023,ENSG00000137947…
HP0004097	Deviated fingers	18	16	0.000999001	223	ENSG00000214844,ENSG00000054116,ENSG00000100218,ENSG00000134697,ENSG00000103426,ENSG00000101126,ENSG00000183431,ENSG00000086506,ENSG00000185615,ENSG00000013364,ENSG00000102886,ENSG00000188522,ENSG00000102882,ENSG00000103126,ENSG00000166912,ENSG00000126070,ENSG00000189227,ENSG00000116922,ENSG00000142687,ENSG00000116863,ENSG00000198690,ENSG00000076344,ENSG00000197976,ENSG00000168096,ENSG00000161981…
HP0002007	Frontal bossing	20	17	0.001998	258	ENSG00000131871,ENSG00000165383,ENSG00000101216,ENSG00000106682,ENSG00000130702,ENSG00000071462,ENSG00000196700,ENSG00000101126,ENSG00000124783,ENSG00000158109,ENSG00000130764,ENSG00000125266,ENSG00000125510,ENSG00000107404,ENSG00000197635,ENSG00000140386,ENSG00000184402,ENSG00000125534,ENSG00000166912,ENSG00000049540,ENSG00000101150,ENSG00000136560,ENSG00000165215,ENSG00000198690,ENSG00000213516…
HP0001863	Clinodactyly of feet	7	7	0.000999001	132	ENSG00000131634,ENSG00000103426,ENSG00000182108,ENSG00000086506,ENSG00000185615,ENSG00000103126,ENSG00000100056,ENSG00000076344,ENSG00000197976,ENSG00000168096,ENSG00000161981,ENSG00000106305,ENSG00000070413,ENSG00000103227,ENSG00000183454,ENSG00000161179,ENSG00000153443,ENSG00000007384,ENSG00000188536,ENSG00000100027,ENSG00000103184,ENSG00000184702,ENSG00000197599,ENSG00000127580,ENSG00000116176…
HP0006505	Abnormality involving the epiphyses of the limbs	7	7	0.020979	73	ENSG00000182157,ENSG00000143590,ENSG00000179085,ENSG00000198690,ENSG00000163382,ENSG00000198952,ENSG00000160781,ENSG00000143622,ENSG00000116521,ENSG00000160688,ENSG00000169926,ENSG00000186868,ENSG00000176715,ENSG00000143303,ENSG00000185499,ENSG00000117036,ENSG00000116586,ENSG00000163472,ENSG00000113391,ENSG00000106772,ENSG00000120088,ENSG00000163468,ENSG00000138413,ENSG00000143314,ENSG00000160753…
HP0010936	Abnormality of the lower urinary tract	4	4	0.014985	39	ENSG00000107404,ENSG00000085721,ENSG00000188599,ENSG00000128731,ENSG00000179455,ENSG00000103222,ENSG00000078808,ENSG00000221978,ENSG00000179889,ENSG00000078369,ENSG00000176022,ENSG00000169962,ENSG00000173575,ENSG00000133393,ENSG00000188157,ENSG00000186891,ENSG00000189339,ENSG00000197530,ENSG00000187961,ENSG00000127054,ENSG00000162572,ENSG00000166206,ENSG00000160087,ENSG00000188976,ENSG00000128739…
HP0007477	Abnormal dermatoglyphics	10	7	0.000999001	153	ENSG00000211451,ENSG00000214844,ENSG00000103426,ENSG00000143590,ENSG00000179085,ENSG00000013364,ENSG00000174827,ENSG00000188522,ENSG00000102882,ENSG00000131788,ENSG00000166912,ENSG00000196712,ENSG00000198690,ENSG00000168096,ENSG00000149925,ENSG00000163382,ENSG00000198952,ENSG00000160781,ENSG00000128487,ENSG00000174939,ENSG00000143622,ENSG00000153443,ENSG00000175662,ENSG00000149932,ENSG00000116521…
HP0007370	Aplasia/Hypoplasia of the corpus callosum	11	11	0.00699301	103	ENSG00000182157,ENSG00000085721,ENSG00000100056,ENSG00000168924,ENSG00000143498,ENSG00000214367,ENSG00000188599,ENSG00000070413,ENSG00000092148,ENSG00000131127,ENSG00000159200,ENSG00000167193,ENSG00000103222,ENSG00000184702,ENSG00000087266,ENSG00000176715,ENSG00000087274,ENSG00000196810,ENSG00000166783,ENSG00000129493,ENSG00000099904,ENSG00000179889,ENSG00000185049,ENSG00000143514,ENSG00000184304…
HP0000340	Sloping forehead	4	3	0.038961	11	ENSG00000119401,ENSG00000140650,ENSG00000103647,ENSG00000153048,ENSG00000187555,ENSG00000140350,ENSG00000169018,ENSG00000182831,ENSG00000186261,ENSG00000213853,ENSG00000033800
HP0000178	Abnormality of lower lip	15	12	0.000999001	202	ENSG00000214844,ENSG00000131634,ENSG00000086506,ENSG00000185615,ENSG00000013364,ENSG00000102886,ENSG00000168152,ENSG00000188522,ENSG00000102882,ENSG00000163322,ENSG00000103126,ENSG00000100056,ENSG00000076344,ENSG00000006114,ENSG00000161981,ENSG00000106305,ENSG00000149925,ENSG00000163319,ENSG00000070413,ENSG00000103227,ENSG00000092148,ENSG00000161179,ENSG00000174939,ENSG00000007384,ENSG00000175662…
HP0000276	Long face	3	2	0.00899101	18	ENSG00000197976,ENSG00000169084,ENSG00000106772,ENSG00000138413,ENSG00000115365,ENSG00000118260,ENSG00000178385,ENSG00000144445,ENSG00000118231,ENSG00000182378,ENSG00000163249,ENSG00000167393,ENSG00000214717,ENSG00000169100,ENSG00000197713,ENSG00000078018,ENSG00000115020,ENSG00000144406
HP0009890	High anterior hairline	6	5	0.000999001	37	ENSG00000103426,ENSG00000197976,ENSG00000168096,ENSG00000153443,ENSG00000103184,ENSG00000169084,ENSG00000118898,ENSG00000067836,ENSG00000184436,ENSG00000099949,ENSG00000099942,ENSG00000099957,ENSG00000126603,ENSG00000140632,ENSG00000217930,ENSG00000102858,ENSG00000182378,ENSG00000103174,ENSG00000134138,ENSG00000167393,ENSG00000214717,ENSG00000168101,ENSG00000033011,ENSG00000118900,ENSG00000099917…
HP0008386	Aplasia/Hypoplasia of the nails	5	5	0.023976	49	ENSG00000109819,ENSG00000006042,ENSG00000126858,ENSG00000198783,ENSG00000196712,ENSG00000108671,ENSG00000121316,ENSG00000109618,ENSG00000168228,ENSG00000109610,ENSG00000106772,ENSG00000091490,ENSG00000053900,ENSG00000138413,ENSG00000157765,ENSG00000035687,ENSG00000115365,ENSG00000010244,ENSG00000118260,ENSG00000178385,ENSG00000121644,ENSG00000153187,ENSG00000214708,ENSG00000144445,ENSG00000126861…
HP0000347	Micrognathia	12	10	0.014985	161	ENSG00000211451,ENSG00000214844,ENSG00000054116,ENSG00000134697,ENSG00000183431,ENSG00000163960,ENSG00000013364,ENSG00000102886,ENSG00000168152,ENSG00000188522,ENSG00000102882,ENSG00000163322,ENSG00000131788,ENSG00000126070,ENSG00000116922,ENSG00000142687,ENSG00000116863,ENSG00000197976,ENSG00000054118,ENSG00000149925,ENSG00000116871,ENSG00000111196,ENSG00000196449,ENSG00000174939,ENSG00000175662…
HP0001385	Hip dysplasia	7	7	0.015984	73	ENSG00000182157,ENSG00000143590,ENSG00000179085,ENSG00000198690,ENSG00000163382,ENSG00000198952,ENSG00000160781,ENSG00000143622,ENSG00000116521,ENSG00000160688,ENSG00000169926,ENSG00000186868,ENSG00000176715,ENSG00000143303,ENSG00000185499,ENSG00000117036,ENSG00000116586,ENSG00000163472,ENSG00000113391,ENSG00000106772,ENSG00000120088,ENSG00000163468,ENSG00000138413,ENSG00000143314,ENSG00000160753…
HP0010461	Abnormality of the male genitalia	17	17	0.000999001	282	ENSG00000065268,ENSG00000119559,ENSG00000185988,ENSG00000145284,ENSG00000186300,ENSG00000148824,ENSG00000064932,ENSG00000183617,ENSG00000101126,ENSG00000206190,ENSG00000222018,ENSG00000129951,ENSG00000099864,ENSG00000086506,ENSG00000185615,ENSG00000168152,ENSG00000141905,ENSG00000178951,ENSG00000077463,ENSG00000163322,ENSG00000103126,ENSG00000085721,ENSG00000196712,ENSG00000105549,ENSG00000141873…
HP0006494	Aplasia/Hypoplasia involving bones of the feet	9	8	0.027972	140	ENSG00000101216,ENSG00000130702,ENSG00000196700,ENSG00000125510,ENSG00000153207,ENSG00000152147,ENSG00000184402,ENSG00000115904,ENSG00000125534,ENSG00000166912,ENSG00000100056,ENSG00000101150,ENSG00000196240,ENSG00000198690,ENSG00000149679,ENSG00000143889,ENSG00000130706,ENSG00000070413,ENSG00000101188,ENSG00000026036,ENSG00000092148,ENSG00000101181,ENSG00000149657,ENSG00000179242,ENSG00000115875…
HP0100547	Abnormality of the forebrain	43	41	0.000999001	518	ENSG00000211451,ENSG00000065268,ENSG00000214844,ENSG00000119559,ENSG00000182157,ENSG00000106682,ENSG00000185988,ENSG00000100218,ENSG00000071462,ENSG00000186300,ENSG00000148824,ENSG00000183617,ENSG00000064932,ENSG00000101126,ENSG00000182108,ENSG00000222018,ENSG00000129951,ENSG00000099864,ENSG00000163960,ENSG00000158109,ENSG00000130764,ENSG00000107404,ENSG00000141905,ENSG00000178951,ENSG00000174827…
HP0000752	Hyperactivity	10	10	0.000999001	100	ENSG00000168385,ENSG00000205047,ENSG00000142330,ENSG00000100056,ENSG00000176946,ENSG00000168924,ENSG00000214367,ENSG00000197976,ENSG00000169020,ENSG00000070413,ENSG00000131127,ENSG00000065802,ENSG00000184702,ENSG00000087266,ENSG00000087274,ENSG00000169084,ENSG00000196810,ENSG00000115687,ENSG00000099904,ENSG00000185049,ENSG00000130508,ENSG00000175893,ENSG00000185619,ENSG00000197701,ENSG00000164985…
HP0100276	Skin pits	3	3	0.000999001	30	ENSG00000085721,ENSG00000100056,ENSG00000070413,ENSG00000103222,ENSG00000184702,ENSG00000099904,ENSG00000100033,ENSG00000179889,ENSG00000099949,ENSG00000099942,ENSG00000099889,ENSG00000166780,ENSG00000099957,ENSG00000070010,ENSG00000072864,ENSG00000206203,ENSG00000100084,ENSG00000100075,ENSG00000099917,ENSG00000128191,ENSG00000185252,ENSG00000099901,ENSG00000093009,ENSG00000183597,ENSG00000099910…
HP0000464	Abnormality of the neck	8	8	0.000999001	102	ENSG00000211451,ENSG00000214844,ENSG00000174827,ENSG00000188522,ENSG00000131788,ENSG00000085721,ENSG00000100056,ENSG00000188599,ENSG00000070413,ENSG00000161179,ENSG00000175662,ENSG00000186141,ENSG00000103222,ENSG00000100027,ENSG00000180638,ENSG00000184702,ENSG00000186868,ENSG00000072134,ENSG00000091542,ENSG00000131885,ENSG00000166783,ENSG00000099904,ENSG00000100033,ENSG00000152022,ENSG00000179889…
HP0000271	Abnormality of the face	128	117	0.000999001	1404	ENSG00000221869,ENSG00000131871,ENSG00000165383,ENSG00000047621,ENSG00000211451,ENSG00000101216,ENSG00000065268,ENSG00000214844,ENSG00000119559,ENSG00000182157,ENSG00000106682,ENSG00000160298,ENSG00000159403,ENSG00000130702,ENSG00000185988,ENSG00000203883,ENSG00000054116,ENSG00000145284,ENSG00000100218,ENSG00000075914,ENSG00000131634,ENSG00000063015,ENSG00000142185,ENSG00000006042,ENSG00000071462…
HP0100277	Periauricular skin pits	3	3	0.000999001	30	ENSG00000085721,ENSG00000100056,ENSG00000070413,ENSG00000103222,ENSG00000184702,ENSG00000099904,ENSG00000100033,ENSG00000179889,ENSG00000099949,ENSG00000099942,ENSG00000099889,ENSG00000166780,ENSG00000099957,ENSG00000070010,ENSG00000072864,ENSG00000206203,ENSG00000100084,ENSG00000100075,ENSG00000099917,ENSG00000128191,ENSG00000185252,ENSG00000099901,ENSG00000093009,ENSG00000183597,ENSG00000099910…
HP0004207	Abnormality of the 5th finger	20	18	0.000999001	274	ENSG00000047621,ENSG00000214844,ENSG00000159403,ENSG00000054116,ENSG00000100218,ENSG00000134697,ENSG00000103426,ENSG00000101126,ENSG00000183431,ENSG00000139200,ENSG00000010295,ENSG00000111641,ENSG00000139192,ENSG00000086506,ENSG00000185615,ENSG00000013364,ENSG00000102886,ENSG00000139182,ENSG00000110811,ENSG00000111676,ENSG00000188522,ENSG00000102882,ENSG00000103126,ENSG00000166912,ENSG00000126070…
HP0008050	Abnormality of the palpebral fissures	48	45	0.000999001	680	ENSG00000211451,ENSG00000065268,ENSG00000214844,ENSG00000119559,ENSG00000106682,ENSG00000182157,ENSG00000185988,ENSG00000145284,ENSG00000100218,ENSG00000131634,ENSG00000071462,ENSG00000186300,ENSG00000148824,ENSG00000183617,ENSG00000064932,ENSG00000213347,ENSG00000182108,ENSG00000222018,ENSG00000143590,ENSG00000129951,ENSG00000099864,ENSG00000163960,ENSG00000086506,ENSG00000179085,ENSG00000124783…
HP0000717	Autism	37	35	0.000999001	369	ENSG00000211451,ENSG00000101216,ENSG00000130702,ENSG00000156042,ENSG00000084090,ENSG00000196700,ENSG00000101126,ENSG00000213347,ENSG00000206190,ENSG00000214655,ENSG00000013364,ENSG00000102886,ENSG00000125510,ENSG00000187905,ENSG00000168385,ENSG00000119401,ENSG00000184402,ENSG00000125534,ENSG00000102882,ENSG00000142330,ENSG00000131788,ENSG00000085721,ENSG00000164330,ENSG00000100056,ENSG00000189227…
HP0000431	Broad nasal bridge	16	16	0.000999001	312	ENSG00000211451,ENSG00000101216,ENSG00000214844,ENSG00000130702,ENSG00000063015,ENSG00000006042,ENSG00000196700,ENSG00000101126,ENSG00000182108,ENSG00000141298,ENSG00000167536,ENSG00000162006,ENSG00000086506,ENSG00000185615,ENSG00000013364,ENSG00000102886,ENSG00000125266,ENSG00000125510,ENSG00000174827,ENSG00000153207,ENSG00000188522,ENSG00000184402,ENSG00000125534,ENSG00000102882,ENSG00000126858…
HP0010490	Abnormality of the palmar creases	10	7	0.000999001	153	ENSG00000211451,ENSG00000214844,ENSG00000103426,ENSG00000143590,ENSG00000179085,ENSG00000013364,ENSG00000174827,ENSG00000188522,ENSG00000102882,ENSG00000131788,ENSG00000166912,ENSG00000196712,ENSG00000198690,ENSG00000168096,ENSG00000149925,ENSG00000163382,ENSG00000198952,ENSG00000160781,ENSG00000128487,ENSG00000174939,ENSG00000143622,ENSG00000153443,ENSG00000175662,ENSG00000149932,ENSG00000116521…
HP0100543	Cognitive impairment	165	154	0.000999001	1600	ENSG00000221869,ENSG00000165383,ENSG00000047621,ENSG00000211451,ENSG00000109103,ENSG00000101216,ENSG00000065268,ENSG00000214844,ENSG00000119559,ENSG00000182157,ENSG00000106682,ENSG00000163602,ENSG00000160298,ENSG00000159403,ENSG00000130702,ENSG00000185988,ENSG00000054116,ENSG00000145284,ENSG00000100218,ENSG00000205593,ENSG00000131634,ENSG00000063015,ENSG00000142185,ENSG00000006042,ENSG00000071462…
HP0002817	Abnormality of the upper limb	57	52	0.000999001	665	ENSG00000047621,ENSG00000211451,ENSG00000130255,ENSG00000101216,ENSG00000214844,ENSG00000159403,ENSG00000130702,ENSG00000054116,ENSG00000100218,ENSG00000131634,ENSG00000006042,ENSG00000134697,ENSG00000103426,ENSG00000084090,ENSG00000196700,ENSG00000101126,ENSG00000183431,ENSG00000213347,ENSG00000139200,ENSG00000182108,ENSG00000222018,ENSG00000010295,ENSG00000143590,ENSG00000111641,ENSG00000139192…
HP0002086	Abnormality of the respiratory system	14	14	0.00999001	146	ENSG00000165383,ENSG00000106682,ENSG00000121022,ENSG00000084090,ENSG00000168385,ENSG00000119401,ENSG00000142330,ENSG00000166912,ENSG00000049540,ENSG00000100056,ENSG00000189227,ENSG00000176946,ENSG00000165215,ENSG00000198690,ENSG00000197976,ENSG00000006114,ENSG00000070413,ENSG00000114988,ENSG00000138297,ENSG00000065802,ENSG00000184702,ENSG00000132142,ENSG00000176410,ENSG00000169084,ENSG00000185697…
HP0000153	Abnormality of the mouth	75	68	0.000999001	926	ENSG00000221869,ENSG00000165383,ENSG00000211451,ENSG00000065268,ENSG00000214844,ENSG00000119559,ENSG00000182157,ENSG00000106682,ENSG00000160298,ENSG00000185988,ENSG00000054116,ENSG00000145284,ENSG00000100218,ENSG00000131634,ENSG00000063015,ENSG00000142185,ENSG00000006042,ENSG00000071462,ENSG00000186300,ENSG00000148824,ENSG00000134697,ENSG00000103426,ENSG00000183617,ENSG00000064932,ENSG00000196700…
HP0001760	Abnormality of the feet	39	36	0.000999001	500	ENSG00000130255,ENSG00000101216,ENSG00000214844,ENSG00000130702,ENSG00000054116,ENSG00000131634,ENSG00000134697,ENSG00000103426,ENSG00000084090,ENSG00000196700,ENSG00000101126,ENSG00000183431,ENSG00000182108,ENSG00000222018,ENSG00000086506,ENSG00000087903,ENSG00000124783,ENSG00000185615,ENSG00000125510,ENSG00000197635,ENSG00000153207,ENSG00000168385,ENSG00000188522,ENSG00000152147,ENSG00000184402…
HP0011039	Abnormality of the helix	14	13	0.000999001	124	ENSG00000211451,ENSG00000214844,ENSG00000106682,ENSG00000100218,ENSG00000101126,ENSG00000222018,ENSG00000188522,ENSG00000119401,ENSG00000131788,ENSG00000049540,ENSG00000100056,ENSG00000165215,ENSG00000198690,ENSG00000006114,ENSG00000197976,ENSG00000070413,ENSG00000175662,ENSG00000159200,ENSG00000185291,ENSG00000163291,ENSG00000186141,ENSG00000180638,ENSG00000169926,ENSG00000184702,ENSG00000132142…
HP0000384	Preauricular skin tag	5	5	0.002997	67	ENSG00000211451,ENSG00000214844,ENSG00000100218,ENSG00000174827,ENSG00000188522,ENSG00000131788,ENSG00000177606,ENSG00000198690,ENSG00000197976,ENSG00000175662,ENSG00000185291,ENSG00000186141,ENSG00000180638,ENSG00000169926,ENSG00000162599,ENSG00000169084,ENSG00000072134,ENSG00000091542,ENSG00000152022,ENSG00000178104,ENSG00000108557,ENSG00000171962,ENSG00000186716,ENSG00000162598,ENSG00000072210…
HP0001263	Developmental delay	80	71	0.000999001	843	ENSG00000211451,ENSG00000101216,ENSG00000214844,ENSG00000106682,ENSG00000182157,ENSG00000130702,ENSG00000054116,ENSG00000145284,ENSG00000205593,ENSG00000131634,ENSG00000071462,ENSG00000006042,ENSG00000134697,ENSG00000103426,ENSG00000196700,ENSG00000196576,ENSG00000101126,ENSG00000183431,ENSG00000213347,ENSG00000182108,ENSG00000222018,ENSG00000143590,ENSG00000141298,ENSG00000163960,ENSG00000086506…
HP0000152	Abnormality of head and neck	140	129	0.000999001	1428	ENSG00000221869,ENSG00000131871,ENSG00000165383,ENSG00000047621,ENSG00000211451,ENSG00000101216,ENSG00000065268,ENSG00000214844,ENSG00000119559,ENSG00000182157,ENSG00000106682,ENSG00000160298,ENSG00000159403,ENSG00000130702,ENSG00000185988,ENSG00000203883,ENSG00000054116,ENSG00000145284,ENSG00000100218,ENSG00000205593,ENSG00000075914,ENSG00000131634,ENSG00000063015,ENSG00000142185,ENSG00000006042…
HP0000929	Abnormality of the skull	79	72	0.000999001	942	ENSG00000221869,ENSG00000131871,ENSG00000165383,ENSG00000047621,ENSG00000211451,ENSG00000101216,ENSG00000065268,ENSG00000214844,ENSG00000119559,ENSG00000106682,ENSG00000159403,ENSG00000130702,ENSG00000185988,ENSG00000054116,ENSG00000145284,ENSG00000100218,ENSG00000205593,ENSG00000071462,ENSG00000186300,ENSG00000148824,ENSG00000134697,ENSG00000183617,ENSG00000064932,ENSG00000196700,ENSG00000196576…
HP0000951	Abnormality of the skin	58	53	0.000999001	623	ENSG00000109819,ENSG00000211451,ENSG00000130255,ENSG00000101216,ENSG00000214844,ENSG00000182157,ENSG00000130702,ENSG00000054116,ENSG00000100218,ENSG00000006042,ENSG00000134697,ENSG00000103426,ENSG00000196700,ENSG00000101126,ENSG00000183431,ENSG00000143590,ENSG00000141298,ENSG00000087903,ENSG00000179085,ENSG00000124783,ENSG00000013364,ENSG00000108576,ENSG00000102886,ENSG00000107404,ENSG00000125510…
HP0000163	Abnormality of the oral cavity	58	55	0.000999001	772	ENSG00000221869,ENSG00000165383,ENSG00000211451,ENSG00000065268,ENSG00000214844,ENSG00000119559,ENSG00000182157,ENSG00000106682,ENSG00000185988,ENSG00000054116,ENSG00000145284,ENSG00000100218,ENSG00000063015,ENSG00000071462,ENSG00000006042,ENSG00000186300,ENSG00000148824,ENSG00000134697,ENSG00000103426,ENSG00000183617,ENSG00000064932,ENSG00000196700,ENSG00000101126,ENSG00000183431,ENSG00000182108…
HP0009794	Branchial anomaly	3	3	0.002997	30	ENSG00000085721,ENSG00000100056,ENSG00000070413,ENSG00000103222,ENSG00000184702,ENSG00000099904,ENSG00000100033,ENSG00000179889,ENSG00000099949,ENSG00000099942,ENSG00000099889,ENSG00000166780,ENSG00000099957,ENSG00000070010,ENSG00000072864,ENSG00000206203,ENSG00000100084,ENSG00000100075,ENSG00000099917,ENSG00000128191,ENSG00000185252,ENSG00000099901,ENSG00000093009,ENSG00000183597,ENSG00000099910…
HP0000316	Hypertelorism	30	28	0.000999001	428	ENSG00000101216,ENSG00000214844,ENSG00000160298,ENSG00000130702,ENSG00000075914,ENSG00000131634,ENSG00000142185,ENSG00000006042,ENSG00000121022,ENSG00000196700,ENSG00000101126,ENSG00000222018,ENSG00000163960,ENSG00000086506,ENSG00000185615,ENSG00000183255,ENSG00000125510,ENSG00000197635,ENSG00000153207,ENSG00000160214,ENSG00000198252,ENSG00000188522,ENSG00000126777,ENSG00000205047,ENSG00000184402…
HP0100851	Abnormal emotion/affect behaviour	40	38	0.000999001	576	ENSG00000211451,ENSG00000101216,ENSG00000065268,ENSG00000119559,ENSG00000130702,ENSG00000185988,ENSG00000186300,ENSG00000148824,ENSG00000156042,ENSG00000183617,ENSG00000064932,ENSG00000084090,ENSG00000196700,ENSG00000101126,ENSG00000213347,ENSG00000206190,ENSG00000129951,ENSG00000099864,ENSG00000214655,ENSG00000158109,ENSG00000013364,ENSG00000130764,ENSG00000102886,ENSG00000125510,ENSG00000107404…
HP0004322	Short stature	37	35	0.000999001	667	ENSG00000211451,ENSG00000101216,ENSG00000065268,ENSG00000119559,ENSG00000106682,ENSG00000160298,ENSG00000130702,ENSG00000185988,ENSG00000145284,ENSG00000100218,ENSG00000131634,ENSG00000142185,ENSG00000071462,ENSG00000186300,ENSG00000212935,ENSG00000148824,ENSG00000103426,ENSG00000183617,ENSG00000064932,ENSG00000196700,ENSG00000129951,ENSG00000099864,ENSG00000086506,ENSG00000158109,ENSG00000185615…
HP0002977	Aplasia/Hypoplasia involving the central nervous system	34	32	0.000999001	454	ENSG00000211451,ENSG00000065268,ENSG00000214844,ENSG00000119559,ENSG00000182157,ENSG00000185988,ENSG00000100218,ENSG00000186300,ENSG00000148824,ENSG00000183617,ENSG00000064932,ENSG00000182108,ENSG00000222018,ENSG00000129951,ENSG00000099864,ENSG00000158109,ENSG00000130764,ENSG00000107404,ENSG00000141905,ENSG00000178951,ENSG00000174827,ENSG00000153207,ENSG00000077463,ENSG00000188522,ENSG00000119401…
HP0000160	Small mouth	7	6	0.001998	51	ENSG00000100218,ENSG00000103426,ENSG00000197976,ENSG00000168096,ENSG00000161179,ENSG00000153443,ENSG00000100027,ENSG00000103184,ENSG00000176018,ENSG00000169084,ENSG00000118898,ENSG00000176055,ENSG00000067836,ENSG00000184436,ENSG00000099949,ENSG00000081189,ENSG00000099942,ENSG00000099940,ENSG00000169635,ENSG00000099957,ENSG00000186716,ENSG00000106066,ENSG00000198477,ENSG00000126603,ENSG00000140632…
HP0000154	Wide mouth	7	6	0.012987	74	ENSG00000214844,ENSG00000160298,ENSG00000142185,ENSG00000183255,ENSG00000160214,ENSG00000188522,ENSG00000160199,ENSG00000160285,ENSG00000160294,ENSG00000160208,ENSG00000187175,ENSG00000092148,ENSG00000160193,ENSG00000221864,ENSG00000175662,ENSG00000167193,ENSG00000180638,ENSG00000184787,ENSG00000072134,ENSG00000091542,ENSG00000197381,ENSG00000184304,ENSG00000160191,ENSG00000167703,ENSG00000108551…
HP0011138	Abnormality of skin adnexa	31	30	0.000999001	313	ENSG00000109819,ENSG00000130255,ENSG00000101216,ENSG00000182157,ENSG00000130702,ENSG00000006042,ENSG00000103426,ENSG00000196700,ENSG00000101126,ENSG00000087903,ENSG00000124783,ENSG00000013364,ENSG00000102886,ENSG00000125510,ENSG00000197635,ENSG00000205047,ENSG00000119401,ENSG00000184402,ENSG00000125534,ENSG00000102882,ENSG00000126858,ENSG00000166912,ENSG00000198783,ENSG00000100056,ENSG00000141994…
HP0010938	Abnormality of the external nose	34	30	0.000999001	328	ENSG00000101216,ENSG00000214844,ENSG00000182157,ENSG00000130702,ENSG00000100218,ENSG00000103426,ENSG00000196700,ENSG00000143590,ENSG00000163960,ENSG00000179085,ENSG00000124783,ENSG00000125510,ENSG00000197635,ENSG00000198252,ENSG00000188522,ENSG00000126777,ENSG00000205047,ENSG00000184402,ENSG00000125534,ENSG00000085721,ENSG00000166912,ENSG00000100056,ENSG00000101150,ENSG00000136560,ENSG00000184611…
HPz999021		27	25	0.000999001	330	ENSG00000100218,ENSG00000006042,ENSG00000103426,ENSG00000101126,ENSG00000206190,ENSG00000143590,ENSG00000086506,ENSG00000179085,ENSG00000158109,ENSG00000185615,ENSG00000013364,ENSG00000130764,ENSG00000102886,ENSG00000107404,ENSG00000115685,ENSG00000168385,ENSG00000205047,ENSG00000119401,ENSG00000102882,ENSG00000126858,ENSG00000142330,ENSG00000103126,ENSG00000198783,ENSG00000196712,ENSG00000176946…
HP0000539	Abnormality of refraction	8	7	0.001998	154	ENSG00000101216,ENSG00000106682,ENSG00000130702,ENSG00000156042,ENSG00000196700,ENSG00000214655,ENSG00000125510,ENSG00000184402,ENSG00000125534,ENSG00000164330,ENSG00000049540,ENSG00000101150,ENSG00000165215,ENSG00000124486,ENSG00000197976,ENSG00000149679,ENSG00000130706,ENSG00000215301,ENSG00000101188,ENSG00000026036,ENSG00000143870,ENSG00000101181,ENSG00000149657,ENSG00000179242,ENSG00000100027…
HP0009116	Aplasia/Hypoplasia involving bones of the skull	13	11	0.013986	162	ENSG00000211451,ENSG00000214844,ENSG00000054116,ENSG00000134697,ENSG00000183431,ENSG00000163960,ENSG00000013364,ENSG00000102886,ENSG00000168152,ENSG00000188522,ENSG00000102882,ENSG00000163322,ENSG00000131788,ENSG00000126070,ENSG00000116922,ENSG00000142687,ENSG00000116863,ENSG00000197976,ENSG00000054118,ENSG00000149925,ENSG00000116871,ENSG00000111196,ENSG00000196449,ENSG00000174939,ENSG00000175662…
HP0000035	Abnormality of the testis	11	11	0.000999001	234	ENSG00000065268,ENSG00000119559,ENSG00000185988,ENSG00000186300,ENSG00000148824,ENSG00000064932,ENSG00000183617,ENSG00000101126,ENSG00000222018,ENSG00000129951,ENSG00000099864,ENSG00000086506,ENSG00000185615,ENSG00000141905,ENSG00000178951,ENSG00000077463,ENSG00000085721,ENSG00000103126,ENSG00000196712,ENSG00000105549,ENSG00000141873,ENSG00000076344,ENSG00000006114,ENSG00000161981,ENSG00000188599…
HP0000718	Aggressive behavior	10	10	0.000999001	292	ENSG00000065268,ENSG00000119559,ENSG00000185988,ENSG00000186300,ENSG00000148824,ENSG00000064932,ENSG00000183617,ENSG00000213347,ENSG00000129951,ENSG00000099864,ENSG00000158109,ENSG00000013364,ENSG00000130764,ENSG00000102886,ENSG00000107404,ENSG00000141905,ENSG00000178951,ENSG00000077463,ENSG00000102882,ENSG00000100056,ENSG00000122203,ENSG00000105549,ENSG00000141873,ENSG00000160867,ENSG00000006114…
HP0003121	Limb contractures	3	3	0.000999001	57	ENSG00000101216,ENSG00000130702,ENSG00000196700,ENSG00000125510,ENSG00000184402,ENSG00000125534,ENSG00000101150,ENSG00000149679,ENSG00000130706,ENSG00000101188,ENSG00000026036,ENSG00000101181,ENSG00000149657,ENSG00000179242,ENSG00000060491,ENSG00000101161,ENSG00000174403,ENSG00000177732,ENSG00000130699,ENSG00000171700,ENSG00000196132,ENSG00000130584,ENSG00000197114,ENSG00000177764,ENSG00000125875…
HP0000411	Protruding ears	15	12	0.000999001	168	ENSG00000211451,ENSG00000106682,ENSG00000006042,ENSG00000101126,ENSG00000182108,ENSG00000143590,ENSG00000179085,ENSG00000013364,ENSG00000174827,ENSG00000102882,ENSG00000126858,ENSG00000131788,ENSG00000198783,ENSG00000049540,ENSG00000100056,ENSG00000196712,ENSG00000165215,ENSG00000149925,ENSG00000070413,ENSG00000163382,ENSG00000198952,ENSG00000160781,ENSG00000108671,ENSG00000183454,ENSG00000161179…
HP0000601	Hypotelorism	6	6	0.025974	30	ENSG00000106682,ENSG00000049540,ENSG00000165215,ENSG00000197976,ENSG00000176410,ENSG00000169084,ENSG00000189143,ENSG00000175893,ENSG00000164985,ENSG00000106665,ENSG00000049541,ENSG00000100030,ENSG00000182378,ENSG00000167393,ENSG00000100034,ENSG00000077809,ENSG00000214717,ENSG00000196628,ENSG00000106638,ENSG00000164989,ENSG00000169100,ENSG00000169093,ENSG00000006704,ENSG00000009954,ENSG00000155158…
HP0000232	Everted lower lip vermilion	4	4	0.038961	29	ENSG00000100056,ENSG00000070413,ENSG00000092148,ENSG00000161179,ENSG00000041353,ENSG00000100027,ENSG00000184304,ENSG00000099889,ENSG00000198477,ENSG00000070010,ENSG00000100030,ENSG00000092108,ENSG00000206203,ENSG00000100084,ENSG00000100034,ENSG00000185651,ENSG00000099899,ENSG00000100075,ENSG00000196628,ENSG00000092140,ENSG00000128191,ENSG00000100023,ENSG00000099901,ENSG00000093009,ENSG00000196792…
HP0011061	Abnormality of dental structure	3	3	0.00999001	31	ENSG00000196700,ENSG00000125510,ENSG00000100056,ENSG00000070413,ENSG00000101161,ENSG00000175893,ENSG00000164985,ENSG00000171700,ENSG00000196132,ENSG00000099889,ENSG00000184470,ENSG00000070010,ENSG00000183628,ENSG00000101152,ENSG00000206203,ENSG00000100084,ENSG00000198276,ENSG00000099899,ENSG00000100075,ENSG00000164989,ENSG00000203880,ENSG00000128191,ENSG00000099901,ENSG00000093009,ENSG00000155158…
HP0001274	Agenesis of corpus callosum	11	11	0.000999001	103	ENSG00000182157,ENSG00000085721,ENSG00000100056,ENSG00000168924,ENSG00000143498,ENSG00000214367,ENSG00000188599,ENSG00000070413,ENSG00000092148,ENSG00000131127,ENSG00000159200,ENSG00000167193,ENSG00000103222,ENSG00000184702,ENSG00000087266,ENSG00000176715,ENSG00000087274,ENSG00000196810,ENSG00000166783,ENSG00000129493,ENSG00000099904,ENSG00000179889,ENSG00000185049,ENSG00000143514,ENSG00000184304…
HP0100807	Long fingers	8	6	0.01998	38	ENSG00000084090,ENSG00000124783,ENSG00000197976,ENSG00000114988,ENSG00000169139,ENSG00000169084,ENSG00000124784,ENSG00000196584,ENSG00000184436,ENSG00000099949,ENSG00000164808,ENSG00000198885,ENSG00000099942,ENSG00000099940,ENSG00000168763,ENSG00000055609,ENSG00000099957,ENSG00000135956,ENSG00000114982,ENSG00000144199,ENSG00000182378,ENSG00000188428,ENSG00000167393,ENSG00000144021,ENSG00000213337…
HP0000599	Abnormality of the frontal hairline	7	6	0.000999001	56	ENSG00000103426,ENSG00000013364,ENSG00000102886,ENSG00000102882,ENSG00000197976,ENSG00000168096,ENSG00000149925,ENSG00000174939,ENSG00000153443,ENSG00000185291,ENSG00000103184,ENSG00000103502,ENSG00000169084,ENSG00000118898,ENSG00000149927,ENSG00000149930,ENSG00000067836,ENSG00000149923,ENSG00000184436,ENSG00000099949,ENSG00000099942,ENSG00000099957,ENSG00000090238,ENSG00000103495,ENSG00000126603…
HP0000209	Abnormality of the jaws	36	34	0.036963	398	ENSG00000211451,ENSG00000214844,ENSG00000054116,ENSG00000145284,ENSG00000100218,ENSG00000063015,ENSG00000006042,ENSG00000134697,ENSG00000103426,ENSG00000101126,ENSG00000183431,ENSG00000182108,ENSG00000222018,ENSG00000141298,ENSG00000167536,ENSG00000163960,ENSG00000013364,ENSG00000102886,ENSG00000168152,ENSG00000197635,ENSG00000174827,ENSG00000153207,ENSG00000188522,ENSG00000119401,ENSG00000102882…
HP0000278	Retrognathia	15	14	0.001998	182	ENSG00000211451,ENSG00000214844,ENSG00000100218,ENSG00000063015,ENSG00000006042,ENSG00000103426,ENSG00000101126,ENSG00000182108,ENSG00000141298,ENSG00000167536,ENSG00000163960,ENSG00000197635,ENSG00000174827,ENSG00000188522,ENSG00000119401,ENSG00000126858,ENSG00000131788,ENSG00000198783,ENSG00000136560,ENSG00000196712,ENSG00000184611,ENSG00000168924,ENSG00000214367,ENSG00000168096,ENSG00000108671…
HP0001611	Nasal speech	11	11	0.004995	126	ENSG00000165383,ENSG00000106682,ENSG00000121022,ENSG00000084090,ENSG00000168385,ENSG00000119401,ENSG00000142330,ENSG00000166912,ENSG00000049540,ENSG00000100056,ENSG00000176946,ENSG00000165215,ENSG00000198690,ENSG00000197976,ENSG00000070413,ENSG00000114988,ENSG00000138297,ENSG00000065802,ENSG00000184702,ENSG00000176410,ENSG00000169084,ENSG00000185697,ENSG00000104442,ENSG00000115687,ENSG00000099904…
HP0010720	Abnormal hair growth pattern	15	14	0.000999001	159	ENSG00000101216,ENSG00000130702,ENSG00000103426,ENSG00000196700,ENSG00000013364,ENSG00000102886,ENSG00000125510,ENSG00000205047,ENSG00000119401,ENSG00000184402,ENSG00000125534,ENSG00000102882,ENSG00000101150,ENSG00000197976,ENSG00000168096,ENSG00000149679,ENSG00000130706,ENSG00000106305,ENSG00000149925,ENSG00000101188,ENSG00000026036,ENSG00000161179,ENSG00000174939,ENSG00000153443,ENSG00000101181…
HP0000811	Abnormal external genitalia	18	18	0.000999001	290	ENSG00000065268,ENSG00000119559,ENSG00000185988,ENSG00000145284,ENSG00000186300,ENSG00000148824,ENSG00000064932,ENSG00000183617,ENSG00000101126,ENSG00000206190,ENSG00000222018,ENSG00000129951,ENSG00000099864,ENSG00000086506,ENSG00000185615,ENSG00000168152,ENSG00000141905,ENSG00000178951,ENSG00000077463,ENSG00000163322,ENSG00000103126,ENSG00000085721,ENSG00000196712,ENSG00000105549,ENSG00000141873…
HP0004426	Abnormality of the cheeks	3	2	0.001998	13	ENSG00000106772,ENSG00000138413,ENSG00000115365,ENSG00000118260,ENSG00000178385,ENSG00000144445,ENSG00000163249,ENSG00000134138,ENSG00000197713,ENSG00000186073,ENSG00000078018,ENSG00000115020,ENSG00000144406
HP0000924	Abnormality of the musculoskeletal system	133	124	0.000999001	1428	ENSG00000221869,ENSG00000109819,ENSG00000131871,ENSG00000165383,ENSG00000047621,ENSG00000211451,ENSG00000130255,ENSG00000101216,ENSG00000065268,ENSG00000214844,ENSG00000119559,ENSG00000182157,ENSG00000106682,ENSG00000159403,ENSG00000130702,ENSG00000185988,ENSG00000054116,ENSG00000145284,ENSG00000100218,ENSG00000205593,ENSG00000075914,ENSG00000131634,ENSG00000063015,ENSG00000006042,ENSG00000071462…
HP0100278	Periauricular skin tag	5	5	0.000999001	67	ENSG00000211451,ENSG00000214844,ENSG00000100218,ENSG00000174827,ENSG00000188522,ENSG00000131788,ENSG00000177606,ENSG00000198690,ENSG00000197976,ENSG00000175662,ENSG00000185291,ENSG00000186141,ENSG00000180638,ENSG00000169926,ENSG00000162599,ENSG00000169084,ENSG00000072134,ENSG00000091542,ENSG00000152022,ENSG00000178104,ENSG00000108557,ENSG00000171962,ENSG00000186716,ENSG00000162598,ENSG00000072210…
HP0000489	Abnormality of globe location or size	48	46	0.000999001	617	ENSG00000165383,ENSG00000101216,ENSG00000214844,ENSG00000182157,ENSG00000106682,ENSG00000160298,ENSG00000130702,ENSG00000203883,ENSG00000075914,ENSG00000131634,ENSG00000142185,ENSG00000071462,ENSG00000006042,ENSG00000121022,ENSG00000196700,ENSG00000101126,ENSG00000222018,ENSG00000163960,ENSG00000086506,ENSG00000124783,ENSG00000158109,ENSG00000185615,ENSG00000130764,ENSG00000183255,ENSG00000125510…
HP0100360	Contractures of the joints of the upper limbs	3	3	0.000999001	57	ENSG00000101216,ENSG00000130702,ENSG00000196700,ENSG00000125510,ENSG00000184402,ENSG00000125534,ENSG00000101150,ENSG00000149679,ENSG00000130706,ENSG00000101188,ENSG00000026036,ENSG00000101181,ENSG00000149657,ENSG00000179242,ENSG00000060491,ENSG00000101161,ENSG00000174403,ENSG00000177732,ENSG00000130699,ENSG00000171700,ENSG00000196132,ENSG00000130584,ENSG00000197114,ENSG00000177764,ENSG00000125875…
HP0001999	Facial dysmorphism	23	22	0.000999001	361	ENSG00000047621,ENSG00000159403,ENSG00000131634,ENSG00000103426,ENSG00000139200,ENSG00000222018,ENSG00000010295,ENSG00000111641,ENSG00000139192,ENSG00000086506,ENSG00000124783,ENSG00000158109,ENSG00000185615,ENSG00000013364,ENSG00000130764,ENSG00000102886,ENSG00000107404,ENSG00000139182,ENSG00000115685,ENSG00000110811,ENSG00000153207,ENSG00000168385,ENSG00000111676,ENSG00000102882,ENSG00000142330…
HP0004691	2-3 toe syndactyly	4	4	0.03996	41	ENSG00000124783,ENSG00000197635,ENSG00000100056,ENSG00000136560,ENSG00000213516,ENSG00000197976,ENSG00000117226,ENSG00000070413,ENSG00000145982,ENSG00000169084,ENSG00000198721,ENSG00000153936,ENSG00000117228,ENSG00000099889,ENSG00000065243,ENSG00000153046,ENSG00000112739,ENSG00000070010,ENSG00000002586,ENSG00000206203,ENSG00000182378,ENSG00000145945,ENSG00000100084,ENSG00000183291,ENSG00000167393…
HP0002678	Skull asymmetry	7	5	0.002997	107	ENSG00000143590,ENSG00000179085,ENSG00000158109,ENSG00000130764,ENSG00000107404,ENSG00000163382,ENSG00000198952,ENSG00000160781,ENSG00000092148,ENSG00000149527,ENSG00000143622,ENSG00000116521,ENSG00000160688,ENSG00000078808,ENSG00000221978,ENSG00000143303,ENSG00000185499,ENSG00000117036,ENSG00000116586,ENSG00000163472,ENSG00000129493,ENSG00000157916,ENSG00000184304,ENSG00000163468,ENSG00000169598…
HP0009924	Aplasia/Hypoplasia involving the nose	12	11	0.020979	112	ENSG00000211451,ENSG00000214844,ENSG00000100218,ENSG00000103426,ENSG00000196700,ENSG00000124783,ENSG00000125510,ENSG00000188522,ENSG00000131788,ENSG00000213516,ENSG00000168096,ENSG00000117226,ENSG00000092148,ENSG00000128487,ENSG00000153443,ENSG00000145982,ENSG00000175662,ENSG00000186141,ENSG00000041353,ENSG00000180638,ENSG00000103184,ENSG00000118898,ENSG00000072134,ENSG00000091542,ENSG00000129493…
HP0004324	Increased body weight	16	14	0.000999001	136	ENSG00000206190,ENSG00000013364,ENSG00000102886,ENSG00000107404,ENSG00000102882,ENSG00000085721,ENSG00000100056,ENSG00000198690,ENSG00000197976,ENSG00000188599,ENSG00000162571,ENSG00000149925,ENSG00000070413,ENSG00000161179,ENSG00000174939,ENSG00000149932,ENSG00000128731,ENSG00000185291,ENSG00000179455,ENSG00000100027,ENSG00000078808,ENSG00000221978,ENSG00000184702,ENSG00000103502,ENSG00000169084…
HP0200006	Slanting of the palpebral fissures	34	31	0.000999001	392	ENSG00000211451,ENSG00000214844,ENSG00000106682,ENSG00000182157,ENSG00000100218,ENSG00000213347,ENSG00000222018,ENSG00000143590,ENSG00000163960,ENSG00000086506,ENSG00000179085,ENSG00000124783,ENSG00000185615,ENSG00000013364,ENSG00000102886,ENSG00000107404,ENSG00000187905,ENSG00000174827,ENSG00000188522,ENSG00000119401,ENSG00000102882,ENSG00000131788,ENSG00000103126,ENSG00000049540,ENSG00000189227…
HP0001764	Small feet	8	8	0.013986	140	ENSG00000101216,ENSG00000130702,ENSG00000196700,ENSG00000125510,ENSG00000153207,ENSG00000152147,ENSG00000184402,ENSG00000115904,ENSG00000125534,ENSG00000166912,ENSG00000100056,ENSG00000101150,ENSG00000196240,ENSG00000198690,ENSG00000149679,ENSG00000143889,ENSG00000130706,ENSG00000070413,ENSG00000101188,ENSG00000026036,ENSG00000092148,ENSG00000101181,ENSG00000149657,ENSG00000179242,ENSG00000115875…
HP0001510	Growth delay	54	51	0.000999001	853	ENSG00000211451,ENSG00000101216,ENSG00000065268,ENSG00000119559,ENSG00000214844,ENSG00000106682,ENSG00000160298,ENSG00000130702,ENSG00000185988,ENSG00000145284,ENSG00000100218,ENSG00000131634,ENSG00000142185,ENSG00000071462,ENSG00000186300,ENSG00000212935,ENSG00000148824,ENSG00000103426,ENSG00000183617,ENSG00000064932,ENSG00000196700,ENSG00000143590,ENSG00000129951,ENSG00000099864,ENSG00000086506…
HP0002683	Abnormality of the calvarium	5	5	0.034965	85	ENSG00000182108,ENSG00000124783,ENSG00000158109,ENSG00000130764,ENSG00000107404,ENSG00000196712,ENSG00000213516,ENSG00000197976,ENSG00000117226,ENSG00000183454,ENSG00000149527,ENSG00000145982,ENSG00000185291,ENSG00000078808,ENSG00000221978,ENSG00000169084,ENSG00000140650,ENSG00000067365,ENSG00000198721,ENSG00000153936,ENSG00000117228,ENSG00000169598,ENSG00000153048,ENSG00000198912,ENSG00000078369…
HP0000032	Abnormality of male external genitalia	17	17	0.000999001	282	ENSG00000065268,ENSG00000119559,ENSG00000185988,ENSG00000145284,ENSG00000186300,ENSG00000148824,ENSG00000064932,ENSG00000183617,ENSG00000101126,ENSG00000206190,ENSG00000222018,ENSG00000129951,ENSG00000099864,ENSG00000086506,ENSG00000185615,ENSG00000168152,ENSG00000141905,ENSG00000178951,ENSG00000077463,ENSG00000163322,ENSG00000103126,ENSG00000085721,ENSG00000196712,ENSG00000105549,ENSG00000141873…
HP0000028	Cryptorchidism	10	10	0.000999001	232	ENSG00000065268,ENSG00000119559,ENSG00000185988,ENSG00000186300,ENSG00000148824,ENSG00000064932,ENSG00000183617,ENSG00000101126,ENSG00000222018,ENSG00000129951,ENSG00000099864,ENSG00000086506,ENSG00000185615,ENSG00000141905,ENSG00000178951,ENSG00000077463,ENSG00000085721,ENSG00000103126,ENSG00000196712,ENSG00000105549,ENSG00000141873,ENSG00000076344,ENSG00000006114,ENSG00000161981,ENSG00000188599…
HP0004209	Clinodactyly of the 5th finger	18	16	0.000999001	223	ENSG00000214844,ENSG00000054116,ENSG00000100218,ENSG00000134697,ENSG00000103426,ENSG00000101126,ENSG00000183431,ENSG00000086506,ENSG00000185615,ENSG00000013364,ENSG00000102886,ENSG00000188522,ENSG00000102882,ENSG00000103126,ENSG00000166912,ENSG00000126070,ENSG00000189227,ENSG00000116922,ENSG00000142687,ENSG00000116863,ENSG00000198690,ENSG00000076344,ENSG00000197976,ENSG00000168096,ENSG00000161981…
HP0001155	Abnormality of the hand	55	50	0.000999001	659	ENSG00000047621,ENSG00000211451,ENSG00000130255,ENSG00000101216,ENSG00000214844,ENSG00000159403,ENSG00000130702,ENSG00000054116,ENSG00000100218,ENSG00000131634,ENSG00000006042,ENSG00000134697,ENSG00000103426,ENSG00000084090,ENSG00000196700,ENSG00000101126,ENSG00000183431,ENSG00000213347,ENSG00000139200,ENSG00000182108,ENSG00000222018,ENSG00000010295,ENSG00000143590,ENSG00000111641,ENSG00000139192…
HP0000582	Upslanting palpebral fissures	20	18	0.000999001	247	ENSG00000211451,ENSG00000214844,ENSG00000106682,ENSG00000100218,ENSG00000143590,ENSG00000163960,ENSG00000179085,ENSG00000013364,ENSG00000102886,ENSG00000107404,ENSG00000187905,ENSG00000174827,ENSG00000188522,ENSG00000102882,ENSG00000131788,ENSG00000049540,ENSG00000165215,ENSG00000162571,ENSG00000106305,ENSG00000149925,ENSG00000163382,ENSG00000198952,ENSG00000136247,ENSG00000160781,ENSG00000161179…
HP0009815	Aplasia/Hypoplasia of the extremities	15	13	0.010989	175	ENSG00000101216,ENSG00000130702,ENSG00000196700,ENSG00000125510,ENSG00000153207,ENSG00000152147,ENSG00000184402,ENSG00000115904,ENSG00000125534,ENSG00000166912,ENSG00000100056,ENSG00000101150,ENSG00000196240,ENSG00000198690,ENSG00000197976,ENSG00000149679,ENSG00000143889,ENSG00000130706,ENSG00000070413,ENSG00000101188,ENSG00000026036,ENSG00000092148,ENSG00000161179,ENSG00000101181,ENSG00000149657…
HP0002823	Abnormality of the femur	7	7	0.014985	73	ENSG00000182157,ENSG00000143590,ENSG00000179085,ENSG00000198690,ENSG00000163382,ENSG00000198952,ENSG00000160781,ENSG00000143622,ENSG00000116521,ENSG00000160688,ENSG00000169926,ENSG00000186868,ENSG00000176715,ENSG00000143303,ENSG00000185499,ENSG00000117036,ENSG00000116586,ENSG00000163472,ENSG00000113391,ENSG00000106772,ENSG00000120088,ENSG00000163468,ENSG00000138413,ENSG00000143314,ENSG00000160753…
HP0000494	Downward slanting palpebral fissures	14	12	0.028971	156	ENSG00000106682,ENSG00000182157,ENSG00000213347,ENSG00000086506,ENSG00000124783,ENSG00000185615,ENSG00000119401,ENSG00000103126,ENSG00000049540,ENSG00000122203,ENSG00000165215,ENSG00000076344,ENSG00000213516,ENSG00000113758,ENSG00000117226,ENSG00000161981,ENSG00000121316,ENSG00000092148,ENSG00000145982,ENSG00000159200,ENSG00000188536,ENSG00000100473,ENSG00000197599,ENSG00000127580,ENSG00000176410…
HP0000343	Long philtrum	10	10	0.010989	55	ENSG00000182157,ENSG00000100218,ENSG00000103426,ENSG00000101126,ENSG00000182108,ENSG00000197976,ENSG00000168096,ENSG00000183454,ENSG00000153443,ENSG00000041353,ENSG00000103184,ENSG00000176715,ENSG00000140650,ENSG00000169084,ENSG00000118898,ENSG00000067365,ENSG00000124217,ENSG00000067836,ENSG00000153048,ENSG00000187555,ENSG00000186716,ENSG00000006756,ENSG00000198477,ENSG00000126603,ENSG00000184857…
HP0100323	Juvenile aseptic necrosis	7	7	0.021978	73	ENSG00000182157,ENSG00000143590,ENSG00000179085,ENSG00000198690,ENSG00000163382,ENSG00000198952,ENSG00000160781,ENSG00000143622,ENSG00000116521,ENSG00000160688,ENSG00000169926,ENSG00000186868,ENSG00000176715,ENSG00000143303,ENSG00000185499,ENSG00000117036,ENSG00000116586,ENSG00000163472,ENSG00000113391,ENSG00000106772,ENSG00000120088,ENSG00000163468,ENSG00000138413,ENSG00000143314,ENSG00000160753…
HP0000234	Abnormality of the head	139	128	0.000999001	1428	ENSG00000221869,ENSG00000131871,ENSG00000165383,ENSG00000047621,ENSG00000211451,ENSG00000101216,ENSG00000065268,ENSG00000214844,ENSG00000119559,ENSG00000182157,ENSG00000106682,ENSG00000160298,ENSG00000159403,ENSG00000130702,ENSG00000185988,ENSG00000203883,ENSG00000054116,ENSG00000145284,ENSG00000100218,ENSG00000205593,ENSG00000075914,ENSG00000131634,ENSG00000063015,ENSG00000142185,ENSG00000006042…
HP0010885	Aseptic necrosis	7	7	0.017982	73	ENSG00000182157,ENSG00000143590,ENSG00000179085,ENSG00000198690,ENSG00000163382,ENSG00000198952,ENSG00000160781,ENSG00000143622,ENSG00000116521,ENSG00000160688,ENSG00000169926,ENSG00000186868,ENSG00000176715,ENSG00000143303,ENSG00000185499,ENSG00000117036,ENSG00000116586,ENSG00000163472,ENSG00000113391,ENSG00000106772,ENSG00000120088,ENSG00000163468,ENSG00000138413,ENSG00000143314,ENSG00000160753…
HP0000445	Broad nose	10	8	0.000999001	96	ENSG00000101216,ENSG00000182157,ENSG00000130702,ENSG00000196700,ENSG00000124783,ENSG00000125510,ENSG00000184402,ENSG00000125534,ENSG00000085721,ENSG00000101150,ENSG00000197976,ENSG00000188599,ENSG00000149679,ENSG00000130706,ENSG00000101188,ENSG00000026036,ENSG00000106003,ENSG00000101181,ENSG00000149657,ENSG00000169139,ENSG00000179242,ENSG00000103222,ENSG00000106268,ENSG00000060491,ENSG00000176715…
HP0001595	Abnormality of the hair	23	22	0.000999001	221	ENSG00000101216,ENSG00000182157,ENSG00000130702,ENSG00000103426,ENSG00000196700,ENSG00000124783,ENSG00000013364,ENSG00000102886,ENSG00000125510,ENSG00000197635,ENSG00000205047,ENSG00000119401,ENSG00000184402,ENSG00000125534,ENSG00000102882,ENSG00000166912,ENSG00000100056,ENSG00000101150,ENSG00000136560,ENSG00000184611,ENSG00000198690,ENSG00000197976,ENSG00000168096,ENSG00000149679,ENSG00000130706…
HP0001182	Tapered fingers	9	8	0.001998	114	ENSG00000182108,ENSG00000086506,ENSG00000185615,ENSG00000013364,ENSG00000153207,ENSG00000119401,ENSG00000102882,ENSG00000103126,ENSG00000196240,ENSG00000076344,ENSG00000161981,ENSG00000149925,ENSG00000183454,ENSG00000174939,ENSG00000149932,ENSG00000188536,ENSG00000197599,ENSG00000188558,ENSG00000127580,ENSG00000116176,ENSG00000090581,ENSG00000185420,ENSG00000103502,ENSG00000206061,ENSG00000175137…
HP0000118	Phenotypic abnormality	197	185	0.000999001	1840	ENSG00000221869,ENSG00000109819,ENSG00000131871,ENSG00000165383,ENSG00000047621,ENSG00000211451,ENSG00000109103,ENSG00000130255,ENSG00000101216,ENSG00000065268,ENSG00000214844,ENSG00000119559,ENSG00000182157,ENSG00000106682,ENSG00000163602,ENSG00000160298,ENSG00000177082,ENSG00000159403,ENSG00000130702,ENSG00000185988,ENSG00000203883,ENSG00000054116,ENSG00000145284,ENSG00000100218,ENSG00000205593…
HP0006829	Severe muscular hypotonia	31	29	0.000999001	483	ENSG00000211451,ENSG00000214844,ENSG00000054116,ENSG00000145284,ENSG00000205593,ENSG00000075914,ENSG00000131634,ENSG00000063015,ENSG00000006042,ENSG00000121022,ENSG00000134697,ENSG00000196576,ENSG00000101126,ENSG00000183431,ENSG00000141298,ENSG00000167536,ENSG00000162006,ENSG00000086506,ENSG00000124783,ENSG00000158109,ENSG00000185615,ENSG00000108576,ENSG00000130764,ENSG00000107404,ENSG00000168152…
HP0002813	Abnormality of the extremities	75	70	0.000999001	826	ENSG00000109819,ENSG00000131871,ENSG00000047621,ENSG00000211451,ENSG00000130255,ENSG00000101216,ENSG00000214844,ENSG00000106682,ENSG00000182157,ENSG00000159403,ENSG00000130702,ENSG00000054116,ENSG00000100218,ENSG00000131634,ENSG00000071462,ENSG00000006042,ENSG00000134697,ENSG00000103426,ENSG00000084090,ENSG00000196700,ENSG00000101126,ENSG00000183431,ENSG00000213347,ENSG00000139200,ENSG00000182108…
