# Supplementary material for: Gene Networks Underlying Convergent and Pleiotropic Phenotypes in a Large and Systematically-Phenotyped Cohort with Heterogeneous Developmental Disorders
Source: PLoS Genet. 2015 Mar 17;11(3):e1005012. doi: 10.1371/journal.pgen.1005012 (PMC4362763; doi:10.1371/journal.pgen.1005012)
Supplement: S5 Table [file pgen.1005012.s012.xlsx]

## Sheet: 27
HPO ID	HPO Name	Number of Patients	GO	MGI	KEGG	BSPN	Number ofgenes found by multiple methods	Genes found by multiple methods
HP:0000492	Abnormality of the eyelid	66	1	0	1	1	355	ENSG00000163374,ENSG00000072864:ENSG00000175416:ENSG00000171681:ENSG00000172009:ENSG00000197530:ENSG00000131899:ENSG00000048140:ENSG00000117289:ENSG00000116539:ENSG00000206203:ENSG00000187961:ENSG00000171953:ENSG00000118231:ENSG00000071655:ENSG00000147481:ENSG00000011304:ENSG00000101126:ENSG00000127578:ENSG00000213347:ENSG00000197930:ENSG00000065000:ENSG00000134709:ENSG00000141298:ENSG00000011275…
HP:0008050	Abnormality of the palpebral fissures	48	1	0	1	1	302	ENSG00000213347,ENSG00000163960:ENSG00000179085:ENSG00000185615:ENSG00000013364:ENSG00000107404:ENSG00000141905:ENSG00000178951:ENSG00000197635:ENSG00000174827:ENSG00000152147:ENSG00000119401:ENSG00000115904:ENSG00000102882:ENSG00000163322:ENSG00000103126:ENSG00000131788:ENSG00000049540:ENSG00000136560:ENSG00000184611:ENSG00000165215:ENSG00000105549:ENSG00000076344:ENSG00000160867:ENSG00000197976…
HP:0009121	Abnormality of the axial skeleton	90	1	0	1	1	233	ENSG00000131871,ENSG00000130702:ENSG00000145284:ENSG00000196576:ENSG00000143590:ENSG00000185652:ENSG00000125266:ENSG00000107404:ENSG00000125510:ENSG00000119535:ENSG00000184402:ENSG00000115904:ENSG00000102882:ENSG00000188130:ENSG00000212128:ENSG00000136560:ENSG00000196712:ENSG00000196240:ENSG00000177606:ENSG00000184611:ENSG00000165215:ENSG00000121314:ENSG00000160867:ENSG00000196539:ENSG00000197976…
HP:0000929	Abnormality of the skull	79	1	0	1	1	211	ENSG00000131871,ENSG00000130702:ENSG00000145284:ENSG00000196576:ENSG00000143590:ENSG00000185652:ENSG00000125266:ENSG00000107404:ENSG00000125510:ENSG00000119535:ENSG00000184402:ENSG00000115904:ENSG00000102882:ENSG00000188130:ENSG00000212128:ENSG00000136560:ENSG00000196712:ENSG00000196240:ENSG00000177606:ENSG00000184611:ENSG00000165215:ENSG00000121314:ENSG00000160867:ENSG00000196539:ENSG00000197976…
HP:0200007	Abnormal size of the palpebral fissures	22	1	0	0	1	182	ENSG00000086506,ENSG00000185615:ENSG00000107404:ENSG00000141905:ENSG00000178951:ENSG00000197635:ENSG00000152147:ENSG00000119401:ENSG00000115904:ENSG00000163322:ENSG00000103126:ENSG00000136560:ENSG00000184611:ENSG00000105549:ENSG00000076344:ENSG00000197976:ENSG00000118046:ENSG00000105229:ENSG00000143889:ENSG00000106305:ENSG00000070413:ENSG00000007264:ENSG00000183454:ENSG00000167674:ENSG00000159200…
HP:0000581	Blepharophimosis	21	1	0	0	1	181	ENSG00000086506,ENSG00000185615:ENSG00000107404:ENSG00000141905:ENSG00000178951:ENSG00000197635:ENSG00000152147:ENSG00000119401:ENSG00000115904:ENSG00000163322:ENSG00000103126:ENSG00000136560:ENSG00000184611:ENSG00000105549:ENSG00000076344:ENSG00000197976:ENSG00000118046:ENSG00000105229:ENSG00000143889:ENSG00000106305:ENSG00000070413:ENSG00000007264:ENSG00000183454:ENSG00000167674:ENSG00000185291…
HP:0001250	Seizures	33	1	1	1	1	160	ENSG00000130702,ENSG00000099864:ENSG00000107404:ENSG00000125510:ENSG00000168385:ENSG00000102882:ENSG00000142330:ENSG00000196240:ENSG00000125910:ENSG00000196539:ENSG00000070413:ENSG00000007264:ENSG00000101188:ENSG00000182783:ENSG00000026036:ENSG00000149527:ENSG00000187701:ENSG00000159200:ENSG00000167193:ENSG00000179242:ENSG00000186111:ENSG00000163291:ENSG00000184702:ENSG00000186868:ENSG00000188558…
HP:0000240	Abnormality of skull size	38	1	0	1	1	139	ENSG00000172009,ENSG00000212125:ENSG00000184022:ENSG00000180448:ENSG00000177233:ENSG00000185532:ENSG00000183310:ENSG00000107404:ENSG00000125510:ENSG00000108599:ENSG00000175221:ENSG00000126934:ENSG00000212128:ENSG00000196772:ENSG00000196240:ENSG00000177606:ENSG00000165215:ENSG00000121314:ENSG00000160867:ENSG00000196539:ENSG00000197976:ENSG00000186136:ENSG00000118046:ENSG00000198104:ENSG00000198055…
HP:0001518	Low birth weight	25	1	0	1	1	139	ENSG00000143590,ENSG00000099864:ENSG00000107404:ENSG00000197635:ENSG00000136560:ENSG00000196240:ENSG00000165215:ENSG00000196539:ENSG00000197976:ENSG00000198400:ENSG00000118046:ENSG00000027869:ENSG00000127540:ENSG00000007264:ENSG00000160781:ENSG00000182783:ENSG00000149527:ENSG00000143622:ENSG00000187701:ENSG00000185291:ENSG00000186111:ENSG00000186141:ENSG00000180638:ENSG00000087266:ENSG00000188558…
HP:0001263	Developmental delay	80	1	0	1	1	138	ENSG00000130702,ENSG00000196576:ENSG00000125510:ENSG00000184402:ENSG00000212128:ENSG00000136560:ENSG00000196712:ENSG00000196240:ENSG00000184611:ENSG00000121314:ENSG00000160867:ENSG00000196539:ENSG00000197976:ENSG00000054118:ENSG00000070413:ENSG00000160781:ENSG00000183454:ENSG00000101188:ENSG00000182783:ENSG00000026036:ENSG00000149527:ENSG00000163624:ENSG00000143622:ENSG00000187701:ENSG00000159200…
HP:0000750	Impaired language development	78	1	0	1	1	138	ENSG00000130702,ENSG00000196576:ENSG00000125510:ENSG00000184402:ENSG00000212128:ENSG00000136560:ENSG00000196712:ENSG00000196240:ENSG00000184611:ENSG00000121314:ENSG00000160867:ENSG00000196539:ENSG00000197976:ENSG00000054118:ENSG00000070413:ENSG00000160781:ENSG00000183454:ENSG00000101188:ENSG00000182783:ENSG00000026036:ENSG00000149527:ENSG00000163624:ENSG00000143622:ENSG00000187701:ENSG00000159200…
HP:0000163	Abnormality of the oral cavity	58	1	0	1	1	134	ENSG00000145284,ENSG00000143590:ENSG00000125266:ENSG00000125510:ENSG00000119535:ENSG00000115904:ENSG00000102882:ENSG00000212128:ENSG00000136560:ENSG00000196240:ENSG00000165215:ENSG00000121314:ENSG00000196539:ENSG00000198400:ENSG00000118046:ENSG00000054118:ENSG00000127540:ENSG00000070413:ENSG00000160781:ENSG00000183454:ENSG00000182783:ENSG00000213809:ENSG00000187701:ENSG00000183150:ENSG00000185291…
HP:0001367	Abnormality of the joints	36	1	0	1	1	126	ENSG00000130702,ENSG00000143590:ENSG00000125510:ENSG00000197635:ENSG00000168385:ENSG00000119535:ENSG00000142330:ENSG00000136560:ENSG00000196240:ENSG00000184611:ENSG00000165215:ENSG00000196539:ENSG00000197976:ENSG00000198400:ENSG00000054118:ENSG00000160781:ENSG00000101188:ENSG00000182783:ENSG00000026036:ENSG00000091129:ENSG00000143622:ENSG00000187701:ENSG00000185291:ENSG00000179242:ENSG00000186868…
HP:0001999	Facial dysmorphism	23	1	0	1	1	119	ENSG00000131634,ENSG00000139192:ENSG00000086506:ENSG00000185652:ENSG00000107404:ENSG00000139182:ENSG00000168385:ENSG00000102882:ENSG00000142330:ENSG00000196240:ENSG00000196539:ENSG00000197976:ENSG00000070413:ENSG00000182783:ENSG00000149527:ENSG00000187701:ENSG00000159200:ENSG00000185291:ENSG00000188536:ENSG00000041353:ENSG00000184702:ENSG00000188558:ENSG00000103502:ENSG00000118898:ENSG00000115687…
HP:0007364	Aplasia/Hypoplasia of the cerebrum	34	1	0	1	1	116	ENSG00000107404,ENSG00000090376:ENSG00000196240:ENSG00000196539:ENSG00000197976:ENSG00000118046:ENSG00000127540:ENSG00000070413:ENSG00000007264:ENSG00000183454:ENSG00000182783:ENSG00000149527:ENSG00000187701:ENSG00000159200:ENSG00000185291:ENSG00000167193:ENSG00000186111:ENSG00000186141:ENSG00000087266:ENSG00000188558:ENSG00000088256:ENSG00000176490:ENSG00000117020:ENSG00000099904:ENSG00000177212…
HP:0002977	Aplasia/Hypoplasia involving the central nervous system	34	1	0	1	1	116	ENSG00000107404,ENSG00000090376:ENSG00000196240:ENSG00000196539:ENSG00000197976:ENSG00000118046:ENSG00000127540:ENSG00000070413:ENSG00000007264:ENSG00000183454:ENSG00000182783:ENSG00000149527:ENSG00000187701:ENSG00000159200:ENSG00000185291:ENSG00000167193:ENSG00000186111:ENSG00000186141:ENSG00000087266:ENSG00000188558:ENSG00000088256:ENSG00000176490:ENSG00000117020:ENSG00000099904:ENSG00000177212…
HP:0002814	Abnormality of the lower limb	46	1	0	1	1	114	ENSG00000130702,ENSG00000131634:ENSG00000143590:ENSG00000125510:ENSG00000197635:ENSG00000168385:ENSG00000115904:ENSG00000142330:ENSG00000196240:ENSG00000196539:ENSG00000054118:ENSG00000070413:ENSG00000160781:ENSG00000183454:ENSG00000101188:ENSG00000182783:ENSG00000026036:ENSG00000143622:ENSG00000187701:ENSG00000185291:ENSG00000179242:ENSG00000180638:ENSG00000184702:ENSG00000186868:ENSG00000188558…
HP:0000315	Abnormality of the orbital region	48	1	0	1	1	113	ENSG00000130702,ENSG00000125510:ENSG00000212128:ENSG00000136560:ENSG00000196712:ENSG00000196240:ENSG00000184611:ENSG00000121314:ENSG00000196539:ENSG00000197976:ENSG00000070413:ENSG00000101188:ENSG00000182783:ENSG00000026036:ENSG00000160193:ENSG00000149527:ENSG00000187701:ENSG00000159200:ENSG00000185291:ENSG00000183150:ENSG00000087266:ENSG00000188558:ENSG00000060491:ENSG00000115687:ENSG00000099904…
HP:0000489	Abnormality of globe location or size	48	1	0	1	1	113	ENSG00000130702,ENSG00000125510:ENSG00000212128:ENSG00000136560:ENSG00000196712:ENSG00000196240:ENSG00000184611:ENSG00000121314:ENSG00000196539:ENSG00000197976:ENSG00000070413:ENSG00000101188:ENSG00000182783:ENSG00000026036:ENSG00000160193:ENSG00000149527:ENSG00000187701:ENSG00000159200:ENSG00000185291:ENSG00000183150:ENSG00000087266:ENSG00000188558:ENSG00000060491:ENSG00000115687:ENSG00000099904…
HP:0000277	Abnormality of the mandible	35	1	0	1	1	113	ENSG00000145284,ENSG00000119535:ENSG00000102882:ENSG00000212128:ENSG00000136560:ENSG00000196712:ENSG00000196240:ENSG00000184611:ENSG00000121314:ENSG00000196539:ENSG00000197976:ENSG00000054118:ENSG00000183454:ENSG00000182783:ENSG00000213809:ENSG00000163624:ENSG00000187701:ENSG00000159200:ENSG00000183150:ENSG00000185291:ENSG00000167193:ENSG00000186141:ENSG00000041353:ENSG00000087266:ENSG00000188558…
HP:0000119	Abnormality of the genitourinary system	23	1	0	1	1	113	ENSG00000145284,ENSG00000099864:ENSG00000086506:ENSG00000107404:ENSG00000196712:ENSG00000196240:ENSG00000196539:ENSG00000197976:ENSG00000118046:ENSG00000127540:ENSG00000182175:ENSG00000007264:ENSG00000182783:ENSG00000163624:ENSG00000187701:ENSG00000159200:ENSG00000185291:ENSG00000186111:ENSG00000188536:ENSG00000132142:ENSG00000186868:ENSG00000188558:ENSG00000088256:ENSG00000176490:ENSG00000177212…
HP:0000209	Abnormality of the jaws	36	1	0	1	1	113	ENSG00000145284,ENSG00000119535:ENSG00000102882:ENSG00000212128:ENSG00000136560:ENSG00000196712:ENSG00000196240:ENSG00000184611:ENSG00000121314:ENSG00000196539:ENSG00000197976:ENSG00000054118:ENSG00000183454:ENSG00000182783:ENSG00000213809:ENSG00000163624:ENSG00000187701:ENSG00000159200:ENSG00000183150:ENSG00000185291:ENSG00000167193:ENSG00000186141:ENSG00000041353:ENSG00000087266:ENSG00000188558…
HP:0000252	Microcephaly	27	1	0	1	1	105	ENSG00000107404,ENSG00000196240:ENSG00000196539:ENSG00000197976:ENSG00000118046:ENSG00000127540:ENSG00000070413:ENSG00000007264:ENSG00000183454:ENSG00000182783:ENSG00000149527:ENSG00000187701:ENSG00000159200:ENSG00000185291:ENSG00000186111:ENSG00000186141:ENSG00000188558:ENSG00000088256:ENSG00000176490:ENSG00000117020:ENSG00000099904:ENSG00000177212:ENSG00000183130:ENSG00000198601:ENSG00000121851…
HP:0001760	Abnormality of the feet	39	1	0	1	1	104	ENSG00000130702,ENSG00000131634:ENSG00000125510:ENSG00000197635:ENSG00000168385:ENSG00000115904:ENSG00000142330:ENSG00000196240:ENSG00000196539:ENSG00000054118:ENSG00000070413:ENSG00000183454:ENSG00000101188:ENSG00000182783:ENSG00000026036:ENSG00000187701:ENSG00000185291:ENSG00000179242:ENSG00000180638:ENSG00000184702:ENSG00000188558:ENSG00000060491:ENSG00000118898:ENSG00000099904:ENSG00000117228…
HP:0004325	Decreased body weight	29	1	0	1	1	103	ENSG00000130702,ENSG00000125510:ENSG00000184402:ENSG00000136560:ENSG00000196240:ENSG00000184611:ENSG00000196539:ENSG00000197976:ENSG00000027869:ENSG00000007264:ENSG00000160781:ENSG00000101188:ENSG00000182783:ENSG00000026036:ENSG00000149527:ENSG00000163624:ENSG00000143622:ENSG00000187701:ENSG00000185291:ENSG00000087266:ENSG00000188558:ENSG00000060491:ENSG00000088256:ENSG00000176490:ENSG00000129493…
HP:0000078	Abnormality of the genital system	20	1	0	1	1	102	ENSG00000145284,ENSG00000099864:ENSG00000086506:ENSG00000196712:ENSG00000196240:ENSG00000196539:ENSG00000197976:ENSG00000118046:ENSG00000127540:ENSG00000182175:ENSG00000007264:ENSG00000182783:ENSG00000163624:ENSG00000187701:ENSG00000159200:ENSG00000185291:ENSG00000186111:ENSG00000188536:ENSG00000132142:ENSG00000186868:ENSG00000188558:ENSG00000088256:ENSG00000176490:ENSG00000177212:ENSG00000183130…
HP:0000431	Broad nasal bridge	16	1	0	1	1	100	ENSG00000130702,ENSG00000063015:ENSG00000086506:ENSG00000125266:ENSG00000125510:ENSG00000102882:ENSG00000196712:ENSG00000196240:ENSG00000196539:ENSG00000197976:ENSG00000101188:ENSG00000183454:ENSG00000182783:ENSG00000026036:ENSG00000187701:ENSG00000185291:ENSG00000179242:ENSG00000186141:ENSG00000188536:ENSG00000180638:ENSG00000188558:ENSG00000060491:ENSG00000103502:ENSG00000177212:ENSG00000183130…
HP:0000422	Abnormality of the nasal bridge	31	1	0	1	1	98	ENSG00000130702,ENSG00000086506:ENSG00000125510:ENSG00000119535:ENSG00000102882:ENSG00000196712:ENSG00000196240:ENSG00000196539:ENSG00000197976:ENSG00000054118:ENSG00000183454:ENSG00000101188:ENSG00000182783:ENSG00000026036:ENSG00000149527:ENSG00000187701:ENSG00000159200:ENSG00000185291:ENSG00000188536:ENSG00000188558:ENSG00000060491:ENSG00000177212:ENSG00000183130:ENSG00000198601:ENSG00000177535…
HP:0001438	Abnormality of the abdomen	30	1	0	1	1	97	ENSG00000145284,ENSG00000143590:ENSG00000125266:ENSG00000107404:ENSG00000102882:ENSG00000196712:ENSG00000196240:ENSG00000177606:ENSG00000196539:ENSG00000197976:ENSG00000198400:ENSG00000070413:ENSG00000160781:ENSG00000183454:ENSG00000182783:ENSG00000149527:ENSG00000163624:ENSG00000143622:ENSG00000187701:ENSG00000185291:ENSG00000186141:ENSG00000132142:ENSG00000143297:ENSG00000188558:ENSG00000196189…
HP:0000812	Abnormal internal genitalia	13	1	0	1	1	96	ENSG00000099864,ENSG00000086506:ENSG00000196712:ENSG00000196240:ENSG00000196539:ENSG00000118046:ENSG00000127540:ENSG00000007264:ENSG00000182783:ENSG00000187701:ENSG00000159200:ENSG00000186111:ENSG00000188536:ENSG00000132142:ENSG00000186868:ENSG00000188558:ENSG00000116176:ENSG00000088256:ENSG00000176490:ENSG00000103326:ENSG00000177212:ENSG00000183130:ENSG00000198601:ENSG00000115266:ENSG00000129946…
HP:0009115	Aplasia/Hypoplasia involving the skeleton	27	1	0	1	1	94	ENSG00000145284,ENSG00000125510:ENSG00000119535:ENSG00000184402:ENSG00000115904:ENSG00000102882:ENSG00000212128:ENSG00000196240:ENSG00000121314:ENSG00000196539:ENSG00000197976:ENSG00000101188:ENSG00000182783:ENSG00000026036:ENSG00000213809:ENSG00000163624:ENSG00000187701:ENSG00000185291:ENSG00000183150:ENSG00000167193:ENSG00000186141:ENSG00000188558:ENSG00000212126:ENSG00000177212:ENSG00000183130…
HP:0002012	Abnormality of the abdominal organs	24	1	0	1	1	93	ENSG00000145284,ENSG00000143590:ENSG00000125266:ENSG00000107404:ENSG00000102882:ENSG00000196712:ENSG00000196240:ENSG00000177606:ENSG00000196539:ENSG00000197976:ENSG00000198400:ENSG00000070413:ENSG00000160781:ENSG00000183454:ENSG00000182783:ENSG00000149527:ENSG00000163624:ENSG00000143622:ENSG00000187701:ENSG00000185291:ENSG00000132142:ENSG00000143297:ENSG00000188558:ENSG00000196189:ENSG00000099904…
HP:0010864	Intellectual disability, severe	31	1	1	1	1	86	ENSG00000130702,ENSG00000196576:ENSG00000086506:ENSG00000107404:ENSG00000125510:ENSG00000196240:ENSG00000196539:ENSG00000160867:ENSG00000070413:ENSG00000101188:ENSG00000182783:ENSG00000026036:ENSG00000127418:ENSG00000187701:ENSG00000185291:ENSG00000188536:ENSG00000184702:ENSG00000186868:ENSG00000188558:ENSG00000060491:ENSG00000099904:ENSG00000177212:ENSG00000183130:ENSG00000198601:ENSG00000099882…
HP:0000316	Hypertelorism	30	1	0	1	1	84	ENSG00000130702,ENSG00000086506:ENSG00000125510:ENSG00000136560:ENSG00000196712:ENSG00000196240:ENSG00000184611:ENSG00000196539:ENSG00000197976:ENSG00000070413:ENSG00000101188:ENSG00000182783:ENSG00000026036:ENSG00000160193:ENSG00000187701:ENSG00000159200:ENSG00000185291:ENSG00000188536:ENSG00000087266:ENSG00000188558:ENSG00000060491:ENSG00000099904:ENSG00000177212:ENSG00000183130:ENSG00000198601…
HP:0000001	All	197	1	0	1	1	82	ENSG00000121022,ENSG00000135220:ENSG00000197635:ENSG00000142330:ENSG00000196344:ENSG00000124486:ENSG00000149925:ENSG00000166192:ENSG00000101294:ENSG00000111640:ENSG00000116176:ENSG00000010932:ENSG00000108578:ENSG00000196365:ENSG00000103326:ENSG00000156218:ENSG00000119231:ENSG00000121377:ENSG00000135074:ENSG00000131187:ENSG00000162909:ENSG00000078369:ENSG00000151651:ENSG00000187555:ENSG00000067225…
HP:0000118	Phenotypic abnormality	197	1	0	1	1	82	ENSG00000121022,ENSG00000135220:ENSG00000197635:ENSG00000142330:ENSG00000196344:ENSG00000124486:ENSG00000149925:ENSG00000166192:ENSG00000101294:ENSG00000111640:ENSG00000116176:ENSG00000010932:ENSG00000108578:ENSG00000196365:ENSG00000103326:ENSG00000156218:ENSG00000119231:ENSG00000121377:ENSG00000135074:ENSG00000131187:ENSG00000162909:ENSG00000078369:ENSG00000151651:ENSG00000187555:ENSG00000067225…
HP:0005105	Abnormal nasal morphology	46	1	0	1	1	82	ENSG00000130702,ENSG00000125510:ENSG00000196240:ENSG00000196539:ENSG00000197976:ENSG00000070413:ENSG00000160781:ENSG00000101188:ENSG00000182783:ENSG00000026036:ENSG00000143622:ENSG00000187701:ENSG00000185291:ENSG00000041353:ENSG00000188558:ENSG00000060491:ENSG00000099904:ENSG00000177212:ENSG00000183130:ENSG00000198601:ENSG00000177535:ENSG00000171180:ENSG00000131779:ENSG00000196936:ENSG00000108551…
HP:0009815	Aplasia/Hypoplasia of the extremities	15	1	0	1	1	77	ENSG00000125510,ENSG00000115904:ENSG00000196240:ENSG00000196539:ENSG00000197976:ENSG00000101188:ENSG00000182783:ENSG00000026036:ENSG00000187701:ENSG00000167193:ENSG00000179242:ENSG00000184702:ENSG00000186868:ENSG00000188558:ENSG00000177212:ENSG00000183130:ENSG00000184304:ENSG00000198601:ENSG00000115944:ENSG00000120088:ENSG00000177535:ENSG00000198223:ENSG00000171126:ENSG00000167703:ENSG00000171180…
HP:0001249	Intellectual disability	154	1	0	1	1	68	ENSG00000135220,ENSG00000109270:ENSG00000184402:ENSG00000115904:ENSG00000102882:ENSG00000188130:ENSG00000196344:ENSG00000196712:ENSG00000177606:ENSG00000160867:ENSG00000149925:ENSG00000167193:ENSG00000111640:ENSG00000186868:ENSG00000010932:ENSG00000117020:ENSG00000149930:ENSG00000129493:ENSG00000129946:ENSG00000081189:ENSG00000099942:ENSG00000011566:ENSG00000121377:ENSG00000078369:ENSG00000160551…
HP:0006493	Aplasia/Hypoplasia involving bones of the lower limbs	9	1	0	1	1	66	ENSG00000125510,ENSG00000115904:ENSG00000196240:ENSG00000196539:ENSG00000101188:ENSG00000182783:ENSG00000026036:ENSG00000187701:ENSG00000179242:ENSG00000184702:ENSG00000188558:ENSG00000177212:ENSG00000183130:ENSG00000184304:ENSG00000198601:ENSG00000115944:ENSG00000177535:ENSG00000171180:ENSG00000196936:ENSG00000177186:ENSG00000196071:ENSG00000101204:ENSG00000139625:ENSG00000221888:ENSG00000187951…
HP:0006494	Aplasia/Hypoplasia involving bones of the feet	9	1	0	1	1	66	ENSG00000125510,ENSG00000115904:ENSG00000196240:ENSG00000196539:ENSG00000101188:ENSG00000182783:ENSG00000026036:ENSG00000187701:ENSG00000179242:ENSG00000184702:ENSG00000188558:ENSG00000177212:ENSG00000183130:ENSG00000184304:ENSG00000198601:ENSG00000115944:ENSG00000177535:ENSG00000171180:ENSG00000196936:ENSG00000177186:ENSG00000196071:ENSG00000101204:ENSG00000139625:ENSG00000221888:ENSG00000187951…
HP:0001764	Small feet	8	1	0	1	1	66	ENSG00000125510,ENSG00000115904:ENSG00000196240:ENSG00000196539:ENSG00000101188:ENSG00000182783:ENSG00000026036:ENSG00000187701:ENSG00000179242:ENSG00000184702:ENSG00000188558:ENSG00000177212:ENSG00000183130:ENSG00000184304:ENSG00000198601:ENSG00000115944:ENSG00000177535:ENSG00000171180:ENSG00000196936:ENSG00000177186:ENSG00000196071:ENSG00000101204:ENSG00000139625:ENSG00000221888:ENSG00000187951…
HP:0005927	Aplasia/Hypoplasia involving bones of the hand	11	1	0	1	1	65	ENSG00000101216,ENSG00000130702:ENSG00000196700:ENSG00000125510:ENSG00000152147:ENSG00000115904:ENSG00000100056:ENSG00000143889:ENSG00000130706:ENSG00000101188:ENSG00000026036:ENSG00000179242:ENSG00000115875:ENSG00000100027:ENSG00000169926:ENSG00000060491:ENSG00000101161:ENSG00000177732:ENSG00000130699:ENSG00000196132:ENSG00000130584:ENSG00000011566:ENSG00000215397:ENSG00000180543:ENSG00000101255…
HP:0006496	Aplasia/Hypoplasia involving bones of the upper limbs	11	1	0	1	1	65	ENSG00000101216,ENSG00000130702:ENSG00000196700:ENSG00000125510:ENSG00000152147:ENSG00000115904:ENSG00000100056:ENSG00000143889:ENSG00000130706:ENSG00000101188:ENSG00000026036:ENSG00000179242:ENSG00000115875:ENSG00000100027:ENSG00000169926:ENSG00000060491:ENSG00000101161:ENSG00000177732:ENSG00000130699:ENSG00000196132:ENSG00000130584:ENSG00000011566:ENSG00000215397:ENSG00000180543:ENSG00000101255…
HP:0100851	Abnormal emotion/affect behaviour	40	0	1	1	1	65	ENSG00000130702,ENSG00000125510:ENSG00000107404:ENSG00000102882:ENSG00000131788:ENSG00000125910:ENSG00000160867:ENSG00000118046:ENSG00000105229:ENSG00000169006:ENSG00000101188:ENSG00000106003:ENSG00000185291:ENSG00000179242:ENSG00000186111:ENSG00000103222:ENSG00000184702:ENSG00000088256:ENSG00000103502:ENSG00000149930:ENSG00000099904:ENSG00000115266:ENSG00000129946:ENSG00000081189:ENSG00000158050…
HP:0001155	Abnormality of the hand	55	1	0	1	1	62	ENSG00000130702,ENSG00000125510:ENSG00000196240:ENSG00000196539:ENSG00000054118:ENSG00000070413:ENSG00000160781:ENSG00000183454:ENSG00000101188:ENSG00000182783:ENSG00000026036:ENSG00000187701:ENSG00000185291:ENSG00000188558:ENSG00000060491:ENSG00000099904:ENSG00000177212:ENSG00000183130:ENSG00000198601:ENSG00000177535:ENSG00000198223:ENSG00000171180:ENSG00000105426:ENSG00000196936:ENSG00000177186…
HP:0002817	Abnormality of the upper limb	57	1	0	1	1	62	ENSG00000130702,ENSG00000125510:ENSG00000196240:ENSG00000196539:ENSG00000054118:ENSG00000070413:ENSG00000160781:ENSG00000183454:ENSG00000101188:ENSG00000182783:ENSG00000026036:ENSG00000187701:ENSG00000185291:ENSG00000188558:ENSG00000060491:ENSG00000099904:ENSG00000177212:ENSG00000183130:ENSG00000198601:ENSG00000177535:ENSG00000198223:ENSG00000171180:ENSG00000105426:ENSG00000196936:ENSG00000177186…
HP:0000356	Abnormality of the outer ear	64	1	0	1	1	60	ENSG00000130702,ENSG00000125510:ENSG00000188372:ENSG00000196240:ENSG00000196539:ENSG00000054118:ENSG00000070413:ENSG00000160781:ENSG00000101188:ENSG00000183454:ENSG00000182783:ENSG00000026036:ENSG00000187701:ENSG00000185291:ENSG00000163291:ENSG00000188558:ENSG00000060491:ENSG00000099904:ENSG00000177212:ENSG00000183130:ENSG00000198601:ENSG00000177535:ENSG00000171180:ENSG00000196936:ENSG00000177186…
HP:0001167	Abnormality of the fingers	46	1	0	1	1	59	ENSG00000130702,ENSG00000125510:ENSG00000196240:ENSG00000196539:ENSG00000054118:ENSG00000183454:ENSG00000101188:ENSG00000182783:ENSG00000026036:ENSG00000187701:ENSG00000185291:ENSG00000188558:ENSG00000060491:ENSG00000177212:ENSG00000183130:ENSG00000198601:ENSG00000177535:ENSG00000198223:ENSG00000171180:ENSG00000105426:ENSG00000196936:ENSG00000177186:ENSG00000099957:ENSG00000196071:ENSG00000127588…
HP:0000504	Abnormality of vision	8	1	0	1	1	57	ENSG00000125510,ENSG00000196240:ENSG00000165215:ENSG00000196539:ENSG00000101188:ENSG00000182783:ENSG00000026036:ENSG00000187701:ENSG00000159200:ENSG00000179242:ENSG00000186868:ENSG00000188558:ENSG00000189143:ENSG00000177212:ENSG00000183130:ENSG00000198601:ENSG00000120088:ENSG00000177535:ENSG00000171180:ENSG00000196936:ENSG00000177186:ENSG00000196071:ENSG00000101204:ENSG00000221888:ENSG00000188763…
HP:0000377	Abnormality of the pinna	54	1	0	1	1	56	ENSG00000130702,ENSG00000125510:ENSG00000188372:ENSG00000196240:ENSG00000196539:ENSG00000070413:ENSG00000160781:ENSG00000183454:ENSG00000101188:ENSG00000182783:ENSG00000026036:ENSG00000187701:ENSG00000185291:ENSG00000163291:ENSG00000188558:ENSG00000060491:ENSG00000099904:ENSG00000177212:ENSG00000183130:ENSG00000198601:ENSG00000177535:ENSG00000171180:ENSG00000196936:ENSG00000177186:ENSG00000099957…
HP:0000303	Mandibular prognathia	11	1	0	1	1	56	ENSG00000196240,ENSG00000196539:ENSG00000182783:ENSG00000187701:ENSG00000159200:ENSG00000167193:ENSG00000188558:ENSG00000177212:ENSG00000183130:ENSG00000184304:ENSG00000198601:ENSG00000177535:ENSG00000167703:ENSG00000171180:ENSG00000196936:ENSG00000177186:ENSG00000118260:ENSG00000196071:ENSG00000171877:ENSG00000221888:ENSG00000144407:ENSG00000175143:ENSG00000167004:ENSG00000184022:ENSG00000177233…
HP:0002060	Abnormality of the cerebrum	43	0	0	1	1	56	ENSG00000107404,ENSG00000196240:ENSG00000165215:ENSG00000118046:ENSG00000127540:ENSG00000183454:ENSG00000185291:ENSG00000167193:ENSG00000186111:ENSG00000186141:ENSG00000087266:ENSG00000188558:ENSG00000088256:ENSG00000117020:ENSG00000189143:ENSG00000121851:ENSG00000129946:ENSG00000120088:ENSG00000099942:ENSG00000060566:ENSG00000099617:ENSG00000078369:ENSG00000177186:ENSG00000169962:ENSG00000118260…
HP:0100547	Abnormality of the forebrain	43	0	0	1	1	56	ENSG00000107404,ENSG00000196240:ENSG00000165215:ENSG00000118046:ENSG00000127540:ENSG00000183454:ENSG00000185291:ENSG00000167193:ENSG00000186111:ENSG00000186141:ENSG00000087266:ENSG00000188558:ENSG00000088256:ENSG00000117020:ENSG00000189143:ENSG00000121851:ENSG00000129946:ENSG00000120088:ENSG00000099942:ENSG00000060566:ENSG00000099617:ENSG00000078369:ENSG00000177186:ENSG00000169962:ENSG00000118260…
HP:0004279	Hypoplastic hand	7	1	0	0	1	53	ENSG00000101216,ENSG00000196700:ENSG00000152147:ENSG00000115904:ENSG00000125534:ENSG00000100056:ENSG00000143889:ENSG00000130706:ENSG00000026036:ENSG00000115875:ENSG00000169926:ENSG00000060491:ENSG00000099904:ENSG00000101161:ENSG00000177732:ENSG00000130699:ENSG00000196132:ENSG00000099889:ENSG00000130584:ENSG00000215397:ENSG00000101255:ENSG00000101204:ENSG00000101191:ENSG00000183628:ENSG00000101189…
HP:0001182	Tapered fingers	9	1	0	1	1	51	ENSG00000086506,ENSG00000102882:ENSG00000196240:ENSG00000196539:ENSG00000183454:ENSG00000182783:ENSG00000187701:ENSG00000188536:ENSG00000188558:ENSG00000103502:ENSG00000177212:ENSG00000183130:ENSG00000198601:ENSG00000177535:ENSG00000171180:ENSG00000196936:ENSG00000177186:ENSG00000103269:ENSG00000196071:ENSG00000127588:ENSG00000221888:ENSG00000175143:ENSG00000184022:ENSG00000177233:ENSG00000183310…
HP:0000486	Strabismus	21	1	0	1	1	47	ENSG00000086506,ENSG00000177606:ENSG00000165215:ENSG00000215301:ENSG00000167193:ENSG00000186141:ENSG00000188536:ENSG00000090581:ENSG00000117020:ENSG00000035403:ENSG00000189143:ENSG00000138413:ENSG00000185009:ENSG00000131779:ENSG00000078369:ENSG00000118260:ENSG00000134480:ENSG00000115942:ENSG00000127588:ENSG00000132849:ENSG00000147044:ENSG00000157911:ENSG00000206172:ENSG00000070371:ENSG00000161980…
HP:0000404	Deafness	7	1	0	1	1	46	ENSG00000102882,ENSG00000196240:ENSG00000196539:ENSG00000182783:ENSG00000187701:ENSG00000188558:ENSG00000103502:ENSG00000177212:ENSG00000183130:ENSG00000184304:ENSG00000198601:ENSG00000177535:ENSG00000171180:ENSG00000196936:ENSG00000177186:ENSG00000118260:ENSG00000196071:ENSG00000221888:ENSG00000175143:ENSG00000184022:ENSG00000177233:ENSG00000185532:ENSG00000183310:ENSG00000196772:ENSG00000198104…
HP:0000306	Abnormality of the chin	15	1	0	1	0	46	ENSG00000196240,ENSG00000196539:ENSG00000182783:ENSG00000187701:ENSG00000167193:ENSG00000188558:ENSG00000177212:ENSG00000183130:ENSG00000198601:ENSG00000177535:ENSG00000099942:ENSG00000171180:ENSG00000196936:ENSG00000177186:ENSG00000118260:ENSG00000196071:ENSG00000221888:ENSG00000175143:ENSG00000167004:ENSG00000184022:ENSG00000177233:ENSG00000185532:ENSG00000183310:ENSG00000196772:ENSG00000198104…
HP:0009907	Adherent earlobe	3	1	0	1	1	41	ENSG00000196240,ENSG00000196539:ENSG00000182783:ENSG00000187701:ENSG00000177212:ENSG00000183130:ENSG00000198601:ENSG00000177535:ENSG00000099942:ENSG00000171180:ENSG00000196936:ENSG00000177186:ENSG00000099940:ENSG00000196071:ENSG00000221888:ENSG00000100030:ENSG00000175143:ENSG00000184022:ENSG00000177233:ENSG00000183310:ENSG00000196772:ENSG00000198104:ENSG00000196944:ENSG00000197437:ENSG00000162711…
HP:0000717	Autism	37	0	1	1	1	41	ENSG00000130702,ENSG00000125510:ENSG00000102882:ENSG00000131788:ENSG00000169006:ENSG00000101188:ENSG00000106003:ENSG00000185291:ENSG00000179242:ENSG00000103222:ENSG00000184702:ENSG00000103502:ENSG00000149930:ENSG00000099904:ENSG00000081189:ENSG00000158050:ENSG00000099942:ENSG00000186297:ENSG00000099957:ENSG00000101180:ENSG00000002586:ENSG00000075043:ENSG00000151577:ENSG00000166206:ENSG00000165637…
HP:0011024	Abnormality of the gastrointestinal tract	8	1	0	1	0	41	ENSG00000196240,ENSG00000196539:ENSG00000182783:ENSG00000187701:ENSG00000188558:ENSG00000177212:ENSG00000183130:ENSG00000198601:ENSG00000177535:ENSG00000171180:ENSG00000196936:ENSG00000177186:ENSG00000196071:ENSG00000181374:ENSG00000221888:ENSG00000175143:ENSG00000184022:ENSG00000177233:ENSG00000183310:ENSG00000172156:ENSG00000196772:ENSG00000198104:ENSG00000196944:ENSG00000197437:ENSG00000162711…
HP:0000365	Hearing impairment	12	1	0	1	0	41	ENSG00000196240,ENSG00000196539:ENSG00000182783:ENSG00000187701:ENSG00000188558:ENSG00000177212:ENSG00000183130:ENSG00000198601:ENSG00000177535:ENSG00000198223:ENSG00000171180:ENSG00000196936:ENSG00000177186:ENSG00000118260:ENSG00000196071:ENSG00000221888:ENSG00000002586:ENSG00000175143:ENSG00000184022:ENSG00000177233:ENSG00000185532:ENSG00000183310:ENSG00000196772:ENSG00000198104:ENSG00000196944…
HP:0000364	Hearing abnormality	12	1	0	1	0	41	ENSG00000196240,ENSG00000196539:ENSG00000182783:ENSG00000187701:ENSG00000188558:ENSG00000177212:ENSG00000183130:ENSG00000198601:ENSG00000177535:ENSG00000198223:ENSG00000171180:ENSG00000196936:ENSG00000177186:ENSG00000118260:ENSG00000196071:ENSG00000221888:ENSG00000002586:ENSG00000175143:ENSG00000184022:ENSG00000177233:ENSG00000185532:ENSG00000183310:ENSG00000196772:ENSG00000198104:ENSG00000196944…
HP:0004404	Abnormality of the nipple	10	1	0	1	0	40	ENSG00000119535,ENSG00000136560:ENSG00000196240:ENSG00000196539:ENSG00000182783:ENSG00000187701:ENSG00000167193:ENSG00000188558:ENSG00000177212:ENSG00000183130:ENSG00000198601:ENSG00000177535:ENSG00000099942:ENSG00000171180:ENSG00000196936:ENSG00000177186:ENSG00000196071:ENSG00000221888:ENSG00000175143:ENSG00000184022:ENSG00000177233:ENSG00000183310:ENSG00000196772:ENSG00000198104:ENSG00000196944…
HP:0000769	Abnormality of the breast	10	1	0	1	0	40	ENSG00000119535,ENSG00000136560:ENSG00000196240:ENSG00000196539:ENSG00000182783:ENSG00000187701:ENSG00000167193:ENSG00000188558:ENSG00000177212:ENSG00000183130:ENSG00000198601:ENSG00000177535:ENSG00000099942:ENSG00000171180:ENSG00000196936:ENSG00000177186:ENSG00000196071:ENSG00000221888:ENSG00000175143:ENSG00000184022:ENSG00000177233:ENSG00000183310:ENSG00000196772:ENSG00000198104:ENSG00000196944…
HP:0000461	Large nose	5	1	0	1	0	37	ENSG00000196240,ENSG00000196539:ENSG00000182783:ENSG00000187701:ENSG00000167193:ENSG00000177212:ENSG00000183130:ENSG00000198601:ENSG00000120088:ENSG00000177535:ENSG00000171180:ENSG00000196936:ENSG00000177186:ENSG00000196071:ENSG00000221888:ENSG00000175143:ENSG00000184022:ENSG00000177233:ENSG00000183310:ENSG00000196772:ENSG00000198104:ENSG00000203618:ENSG00000196944:ENSG00000197437:ENSG00000197591…
HP:0002553	Arched eyebrows	4	1	0	1	0	36	ENSG00000196240,ENSG00000196539:ENSG00000183454:ENSG00000182783:ENSG00000187701:ENSG00000177212:ENSG00000183130:ENSG00000198601:ENSG00000177535:ENSG00000099942:ENSG00000171180:ENSG00000196936:ENSG00000177186:ENSG00000196071:ENSG00000221888:ENSG00000175143:ENSG00000184022:ENSG00000177233:ENSG00000183310:ENSG00000196772:ENSG00000198104:ENSG00000196944:ENSG00000197437:ENSG00000162711:ENSG00000197591…
HP:0000811	Abnormal external genitalia	18	1	0	1	1	35	ENSG00000086506,ENSG00000103126:ENSG00000196712:ENSG00000118046:ENSG00000105229:ENSG00000163624:ENSG00000186111:ENSG00000188536:ENSG00000103222:ENSG00000186868:ENSG00000088256:ENSG00000115266:ENSG00000129946:ENSG00000060558:ENSG00000120088:ENSG00000099942:ENSG00000186297:ENSG00000133275:ENSG00000068383:ENSG00000116032:ENSG00000064687:ENSG00000099957:ENSG00000070388:ENSG00000099875:ENSG00000100030…
HP:0001276	Hypertonia	6	1	0	1	0	35	ENSG00000177489,ENSG00000188558:ENSG00000184022:ENSG00000196772:ENSG00000203663:ENSG00000196240:ENSG00000177212:ENSG00000187701:ENSG00000196071:ENSG00000196936:ENSG00000120088:ENSG00000177476:ENSG00000197591:ENSG00000183130:ENSG00000177535:ENSG00000177174:ENSG00000196539:ENSG00000162727:ENSG00000198601:ENSG00000196242:ENSG00000196944:ENSG00000177233:ENSG00000182783:ENSG00000169214:ENSG00000189181…
HP:0000363	Abnormality of ear lobes	7	1	0	1	0	35	ENSG00000196240,ENSG00000196539:ENSG00000182783:ENSG00000187701:ENSG00000177212:ENSG00000183130:ENSG00000198601:ENSG00000177535:ENSG00000099942:ENSG00000171180:ENSG00000196936:ENSG00000177186:ENSG00000196071:ENSG00000221888:ENSG00000175143:ENSG00000184022:ENSG00000177233:ENSG00000183310:ENSG00000196772:ENSG00000198104:ENSG00000196944:ENSG00000197437:ENSG00000197591:ENSG00000189181:ENSG00000198128…
HP:0001257	Spasticity	6	1	0	1	0	35	ENSG00000196240,ENSG00000196539:ENSG00000182783:ENSG00000187701:ENSG00000188558:ENSG00000177212:ENSG00000183130:ENSG00000198601:ENSG00000120088:ENSG00000177535:ENSG00000171180:ENSG00000196936:ENSG00000177186:ENSG00000196071:ENSG00000221888:ENSG00000175143:ENSG00000184022:ENSG00000177233:ENSG00000183310:ENSG00000196772:ENSG00000198104:ENSG00000196944:ENSG00000197437:ENSG00000197591:ENSG00000189181…
HP:0000311	Round face	3	1	0	1	0	35	ENSG00000196240,ENSG00000196539:ENSG00000182783:ENSG00000187701:ENSG00000177212:ENSG00000183130:ENSG00000198601:ENSG00000177535:ENSG00000171180:ENSG00000196936:ENSG00000177186:ENSG00000196071:ENSG00000221888:ENSG00000175143:ENSG00000184022:ENSG00000177233:ENSG00000183310:ENSG00000196772:ENSG00000198104:ENSG00000196944:ENSG00000197437:ENSG00000197591:ENSG00000178586:ENSG00000189181:ENSG00000198128…
HP:0000154	Wide mouth	7	1	0	0	1	35	ENSG00000183255,ENSG00000160199:ENSG00000160294:ENSG00000160208:ENSG00000167193:ENSG00000184787:ENSG00000072134:ENSG00000184304:ENSG00000160191:ENSG00000108557:ENSG00000171962:ENSG00000160200:ENSG00000141030:ENSG00000092108:ENSG00000131899:ENSG00000108599:ENSG00000092140:ENSG00000160209:ENSG00000108953:ENSG00000133030:ENSG00000177302:ENSG00000160188:ENSG00000132376:ENSG00000141959:ENSG00000142156…
HP:0000818	Abnormality of the endocrine system	3	1	0	1	0	33	ENSG00000196240,ENSG00000196539:ENSG00000182783:ENSG00000187701:ENSG00000177212:ENSG00000183130:ENSG00000198601:ENSG00000177535:ENSG00000171180:ENSG00000196936:ENSG00000177186:ENSG00000196071:ENSG00000221888:ENSG00000175143:ENSG00000184022:ENSG00000177233:ENSG00000183310:ENSG00000196772:ENSG00000198104:ENSG00000196944:ENSG00000197437:ENSG00000197591:ENSG00000189181:ENSG00000198128:ENSG00000162727…
HP:0000164	Abnormality of the teeth	15	0	0	1	1	30	ENSG00000125510,ENSG00000115904:ENSG00000118046:ENSG00000105229:ENSG00000185291:ENSG00000167193:ENSG00000186111:ENSG00000132142:ENSG00000088256:ENSG00000115266:ENSG00000129946:ENSG00000060558:ENSG00000099942:ENSG00000011566:ENSG00000133275:ENSG00000068383:ENSG00000116032:ENSG00000064687:ENSG00000099957:ENSG00000070388:ENSG00000099875:ENSG00000083290:ENSG00000100030:ENSG00000002586:ENSG00000126934…
HP:0010720	Abnormal hair growth pattern	15	0	0	1	1	30	ENSG00000130702,ENSG00000125510:ENSG00000119401:ENSG00000102882:ENSG00000101188:ENSG00000185291:ENSG00000179242:ENSG00000103502:ENSG00000149930:ENSG00000101161:ENSG00000130699:ENSG00000171858:ENSG00000099942:ENSG00000099940:ENSG00000099957:ENSG00000122512:ENSG00000100030:ENSG00000002586:ENSG00000125818:ENSG00000102858:ENSG00000101182:ENSG00000185651:ENSG00000070018:ENSG00000169100:ENSG00000125522…
HP:0000718	Aggressive behavior	10	0	0	1	1	28	ENSG00000107404,ENSG00000102882:ENSG00000160867:ENSG00000118046:ENSG00000105229:ENSG00000185291:ENSG00000186111:ENSG00000088256:ENSG00000103502:ENSG00000149930:ENSG00000115266:ENSG00000129946:ENSG00000060558:ENSG00000133275:ENSG00000068383:ENSG00000064687:ENSG00000197921:ENSG00000070388:ENSG00000099875:ENSG00000188157:ENSG00000186891:ENSG00000002586:ENSG00000126934:ENSG00000203618:ENSG00000169100…
HP:0004207	Abnormality of the 5th finger	20	1	0	1	1	27	ENSG00000086506,ENSG00000102882:ENSG00000103126:ENSG00000118971:ENSG00000047617:ENSG00000151079:ENSG00000185291:ENSG00000188536:ENSG00000103502:ENSG00000149930:ENSG00000099942:ENSG00000099957:ENSG00000083290:ENSG00000100030:ENSG00000002586:ENSG00000206172:ENSG00000103249:ENSG00000169100:ENSG00000206177:ENSG00000130656:ENSG00000154803:ENSG00000033800:ENSG00000204084:ENSG00000166484:ENSG00000163873…
HP:0000707	Abnormality of the nervous system	185	0	0	1	1	26	ENSG00000135220,ENSG00000196344:ENSG00000149925:ENSG00000111640:ENSG00000010932:ENSG00000121377:ENSG00000078369:ENSG00000067225:ENSG00000169962:ENSG00000111319:ENSG00000091140:ENSG00000127588:ENSG00000072210:ENSG00000111664:ENSG00000111674:ENSG00000109181:ENSG00000212125:ENSG00000135226:ENSG00000198276:ENSG00000212124:ENSG00000189221:ENSG00000069535:ENSG00000109107:ENSG00000143627:ENSG00000141959…
HP:0000708	Behavioural/Psychiatric Abnormality	172	0	0	1	1	25	ENSG00000135220,ENSG00000196344:ENSG00000149925:ENSG00000111640:ENSG00000010932:ENSG00000121377:ENSG00000078369:ENSG00000067225:ENSG00000169962:ENSG00000111319:ENSG00000091140:ENSG00000127588:ENSG00000072210:ENSG00000111664:ENSG00000111674:ENSG00000109181:ENSG00000135226:ENSG00000198276:ENSG00000212124:ENSG00000189221:ENSG00000069535:ENSG00000109107:ENSG00000143627:ENSG00000141959:ENSG00000007933
HP:0003549	Abnormality of connective tissue	12	0	0	1	1	25	ENSG00000130702,ENSG00000125510:ENSG00000131788:ENSG00000196712:ENSG00000108671:ENSG00000101188:ENSG00000179242:ENSG00000186141:ENSG00000101161:ENSG00000130699:ENSG00000099942:ENSG00000099940:ENSG00000099957:ENSG00000100030:ENSG00000002586:ENSG00000125818:ENSG00000101182:ENSG00000131795:ENSG00000185651:ENSG00000005156:ENSG00000169100:ENSG00000125522:ENSG00000100023:ENSG00000101266:ENSG00000100038
HP:0002648	Abnormality of skull shape	42	1	0	1	1	23	ENSG00000184402,ENSG00000151079:ENSG00000100427:ENSG00000129493:ENSG00000169684:ENSG00000171126:ENSG00000121377:ENSG00000078369:ENSG00000169962:ENSG00000116604:ENSG00000099957:ENSG00000111319:ENSG00000101204:ENSG00000111664:ENSG00000075043:ENSG00000143630:ENSG00000162572:ENSG00000212124:ENSG00000166762:ENSG00000117971:ENSG00000187730:ENSG00000175344:ENSG00000111262
HP:0100543	Cognitive impairment	165	0	0	1	1	23	ENSG00000135220,ENSG00000196344:ENSG00000149925:ENSG00000111640:ENSG00000010932:ENSG00000121377:ENSG00000078369:ENSG00000067225:ENSG00000169962:ENSG00000127588:ENSG00000072210:ENSG00000111664:ENSG00000111674:ENSG00000109181:ENSG00000135226:ENSG00000198276:ENSG00000212124:ENSG00000189221:ENSG00000069535:ENSG00000109107:ENSG00000143627:ENSG00000141959:ENSG00000007933
HP:0001252	Muscular hypotonia	50	0	0	1	1	22	ENSG00000102882,ENSG00000188130:ENSG00000196240:ENSG00000188558:ENSG00000183130:ENSG00000078369:ENSG00000177186:ENSG00000169962:ENSG00000196071:ENSG00000127588:ENSG00000181374:ENSG00000100030:ENSG00000184022:ENSG00000183310:ENSG00000196772:ENSG00000185386:ENSG00000197437:ENSG00000162711:ENSG00000189181:ENSG00000196242:ENSG00000177489:ENSG00000177476
HP:0006829	Severe muscular hypotonia	31	0	0	1	1	22	ENSG00000213614,ENSG00000090581:ENSG00000072134:ENSG00000138413:ENSG00000131779:ENSG00000083290:ENSG00000157911:ENSG00000179761:ENSG00000125388:ENSG00000127415:ENSG00000070371:ENSG00000131242:ENSG00000100299:ENSG00000178568:ENSG00000108262:ENSG00000131584:ENSG00000215193:ENSG00000115020:ENSG00000103202:ENSG00000067606:ENSG00000124171:ENSG00000090565
HP:0001595	Abnormality of the hair	23	0	0	1	1	22	ENSG00000130702,ENSG00000125510:ENSG00000102882:ENSG00000101188:ENSG00000185291:ENSG00000179242:ENSG00000103502:ENSG00000149930:ENSG00000099942:ENSG00000099957:ENSG00000100030:ENSG00000002586:ENSG00000129910:ENSG00000111266:ENSG00000212124:ENSG00000070018:ENSG00000169100:ENSG00000111276:ENSG00000125522:ENSG00000137764:ENSG00000033800:ENSG00000101266
HP:0000288	Abnormality of the philtrum	29	0	0	1	1	20	ENSG00000102882,ENSG00000196712:ENSG00000183454:ENSG00000185291:ENSG00000167193:ENSG00000103502:ENSG00000149930:ENSG00000099942:ENSG00000099957:ENSG00000181374:ENSG00000083290:ENSG00000100030:ENSG00000129910:ENSG00000108953:ENSG00000169100:ENSG00000132376:ENSG00000137764:ENSG00000128266:ENSG00000033800:ENSG00000166484
HP:0004324	Increased body weight	16	0	0	1	1	18	ENSG00000107404,ENSG00000102882:ENSG00000185291:ENSG00000103502:ENSG00000149930:ENSG00000099942:ENSG00000099957:ENSG00000188157:ENSG00000186891:ENSG00000144407:ENSG00000100030:ENSG00000166206:ENSG00000169100:ENSG00000137764:ENSG00000187730:ENSG00000115020:ENSG00000033800:ENSG00000182256
HP:0000539	Abnormality of refraction	8	0	0	1	1	17	ENSG00000130702,ENSG00000125510:ENSG00000165215:ENSG00000101188:ENSG00000179242:ENSG00000189143:ENSG00000100030:ENSG00000002586:ENSG00000165637:ENSG00000148660:ENSG00000169100:ENSG00000125522:ENSG00000137764:ENSG00000134318:ENSG00000033800:ENSG00000101266:ENSG00000107758
HP:0009810	Abnormality of the joints of the upper limbs	6	0	0	1	1	17	ENSG00000130702,ENSG00000125510:ENSG00000101188:ENSG00000179242:ENSG00000101161:ENSG00000130699:ENSG00000100030:ENSG00000002586:ENSG00000125818:ENSG00000101182:ENSG00000185651:ENSG00000169100:ENSG00000125522:ENSG00000100023:ENSG00000033800:ENSG00000101266:ENSG00000100038
HP:0002011	Abnormality of the central nervous system	173	0	0	1	1	16	ENSG00000135220,ENSG00000196344:ENSG00000010932:ENSG00000121377:ENSG00000078369:ENSG00000169962:ENSG00000127588:ENSG00000111664:ENSG00000109181:ENSG00000212125:ENSG00000135226:ENSG00000198276:ENSG00000212124:ENSG00000189221:ENSG00000069535:ENSG00000007933
HP:0000153	Abnormality of the mouth	75	0	0	1	1	16	ENSG00000196240,ENSG00000188558:ENSG00000183130:ENSG00000121377:ENSG00000177186:ENSG00000196071:ENSG00000127588:ENSG00000184022:ENSG00000183310:ENSG00000196772:ENSG00000197437:ENSG00000212124:ENSG00000189181:ENSG00000196242:ENSG00000177489:ENSG00000177476
HP:0003011	Abnormality of musculature	64	0	0	1	1	16	ENSG00000196240,ENSG00000188558:ENSG00000183130:ENSG00000078369:ENSG00000177186:ENSG00000169962:ENSG00000196071:ENSG00000127588:ENSG00000184022:ENSG00000183310:ENSG00000196772:ENSG00000197437:ENSG00000189181:ENSG00000196242:ENSG00000177489:ENSG00000177476
HP:0008871	Height less than 3rd percentile	35	0	0	1	1	15	ENSG00000183310,ENSG00000196772:ENSG00000196240:ENSG00000197437:ENSG00000188558:ENSG00000189181:ENSG00000078369:ENSG00000196242:ENSG00000177186:ENSG00000177489:ENSG00000169962:ENSG00000177476:ENSG00000196071:ENSG00000127588:ENSG00000175143
HP:0000022	Abnormality of male internal genitalia	11	1	0	0	1	15	ENSG00000086506,ENSG00000188536:ENSG00000116176:ENSG00000103326:ENSG00000151651:ENSG00000103269:ENSG00000005206:ENSG00000172009:ENSG00000206172:ENSG00000142002:ENSG00000115257:ENSG00000206177:ENSG00000130656:ENSG00000008382:ENSG00000185294
HP:0000002	Abnormality of body height	41	0	0	1	1	15	ENSG00000196240,ENSG00000188558:ENSG00000078369:ENSG00000177186:ENSG00000169962:ENSG00000196071:ENSG00000127588:ENSG00000175143:ENSG00000183310:ENSG00000196772:ENSG00000197437:ENSG00000189181:ENSG00000196242:ENSG00000177489:ENSG00000177476
HP:0001510	Growth delay	54	0	0	1	1	15	ENSG00000196240,ENSG00000188558:ENSG00000078369:ENSG00000177186:ENSG00000169962:ENSG00000196071:ENSG00000127588:ENSG00000175143:ENSG00000183310:ENSG00000196772:ENSG00000197437:ENSG00000189181:ENSG00000196242:ENSG00000177489:ENSG00000177476
HP:0004322	Short stature	37	0	0	1	1	15	ENSG00000196240,ENSG00000188558:ENSG00000078369:ENSG00000177186:ENSG00000169962:ENSG00000196071:ENSG00000127588:ENSG00000175143:ENSG00000183310:ENSG00000196772:ENSG00000197437:ENSG00000189181:ENSG00000196242:ENSG00000177489:ENSG00000177476
HP:0010461	Abnormality of the male genitalia	17	1	0	0	1	15	ENSG00000086506,ENSG00000188536:ENSG00000116176:ENSG00000103326:ENSG00000151651:ENSG00000103269:ENSG00000005206:ENSG00000172009:ENSG00000206172:ENSG00000142002:ENSG00000115257:ENSG00000206177:ENSG00000130656:ENSG00000008382:ENSG00000185294
HP:0000032	Abnormality of male external genitalia	17	1	0	0	1	15	ENSG00000086506,ENSG00000188536:ENSG00000116176:ENSG00000103326:ENSG00000151651:ENSG00000103269:ENSG00000005206:ENSG00000172009:ENSG00000206172:ENSG00000142002:ENSG00000115257:ENSG00000206177:ENSG00000130656:ENSG00000008382:ENSG00000185294
HP:0000035	Abnormality of the testis	11	1	0	0	1	15	ENSG00000086506,ENSG00000188536:ENSG00000116176:ENSG00000103326:ENSG00000151651:ENSG00000103269:ENSG00000005206:ENSG00000172009:ENSG00000206172:ENSG00000142002:ENSG00000115257:ENSG00000206177:ENSG00000130656:ENSG00000008382:ENSG00000185294
HP:0000028	Cryptorchidism	10	1	0	0	1	15	ENSG00000086506,ENSG00000188536:ENSG00000116176:ENSG00000103326:ENSG00000151651:ENSG00000103269:ENSG00000005206:ENSG00000172009:ENSG00000206172:ENSG00000142002:ENSG00000115257:ENSG00000206177:ENSG00000130656:ENSG00000008382:ENSG00000185294
HP:0004323	Abnormality of body weight	45	0	0	1	1	14	ENSG00000196240,ENSG00000188558:ENSG00000078369:ENSG00000177186:ENSG00000169962:ENSG00000196071:ENSG00000175143:ENSG00000183310:ENSG00000196772:ENSG00000197437:ENSG00000189181:ENSG00000196242:ENSG00000177489:ENSG00000177476
HP:0002007	Frontal bossing	20	1	0	1	1	13	ENSG00000075043,ENSG00000162572:ENSG00000212124:ENSG00000166762:ENSG00000117971:ENSG00000169684:ENSG00000121377:ENSG00000187730:ENSG00000078369:ENSG00000169962:ENSG00000099957:ENSG00000175344:ENSG00000101204
HP:0010719	Abnormality of hair texture	6	1	0	1	0	13	ENSG00000212128,ENSG00000121314:ENSG00000213809:ENSG00000212126:ENSG00000121377:ENSG00000212125:ENSG00000186136:ENSG00000212124:ENSG00000183542:ENSG00000121318:ENSG00000212127:ENSG00000121381:ENSG00000150086
HP:0002213	Fine hair	5	1	0	1	0	13	ENSG00000212128,ENSG00000121314:ENSG00000213809:ENSG00000212126:ENSG00000121377:ENSG00000212125:ENSG00000186136:ENSG00000212124:ENSG00000183542:ENSG00000121318:ENSG00000212127:ENSG00000121381:ENSG00000150086
HP:0005918	Abnormality of the phalanges of the hand	12	0	0	1	1	11	ENSG00000130702,ENSG00000125510:ENSG00000118971:ENSG00000101188:ENSG00000183454:ENSG00000179242:ENSG00000081189:ENSG00000100030:ENSG00000125522:ENSG00000145715:ENSG00000101266
HP:0000445	Broad nose	10	0	0	1	1	11	ENSG00000130702,ENSG00000125510:ENSG00000101188:ENSG00000106003:ENSG00000179242:ENSG00000103222:ENSG00000002586:ENSG00000129910:ENSG00000169100:ENSG00000125522:ENSG00000101266
HP:0000178	Abnormality of lower lip	15	1	0	0	1	9	ENSG00000086506,ENSG00000188536:ENSG00000099949:ENSG00000100084:ENSG00000206172:ENSG00000070371:ENSG00000206177:ENSG00000130656:ENSG00000185608
HP:0002263	Exaggerated cupid's bow	5	1	0	1	1	8	ENSG00000086506,ENSG00000126858:ENSG00000188536:ENSG00000140983:ENSG00000127588:ENSG00000206172:ENSG00000206177:ENSG00000130656
HP:0001273	Abnormality of the corpus callosum	11	0	0	1	1	8	ENSG00000167193,ENSG00000125388:ENSG00000127415:ENSG00000108953:ENSG00000093009:ENSG00000100852:ENSG00000183785:ENSG00000215193
HP:0010993	Abnormality of the cerebral subcortex	11	0	0	1	1	8	ENSG00000167193,ENSG00000125388:ENSG00000127415:ENSG00000108953:ENSG00000093009:ENSG00000100852:ENSG00000183785:ENSG00000215193
HP:0002500	Abnormality of the cerebral white matter	11	0	0	1	1	8	ENSG00000167193,ENSG00000125388:ENSG00000127415:ENSG00000108953:ENSG00000093009:ENSG00000100852:ENSG00000183785:ENSG00000215193
HP:0001371	Contractures	5	0	0	1	1	8	ENSG00000130702,ENSG00000125510:ENSG00000101188:ENSG00000179242:ENSG00000002586:ENSG00000169100:ENSG00000125522:ENSG00000101266
HP:0007370	Aplasia/Hypoplasia of the corpus callosum	11	0	0	1	1	8	ENSG00000167193,ENSG00000125388:ENSG00000127415:ENSG00000108953:ENSG00000093009:ENSG00000100852:ENSG00000183785:ENSG00000215193
HP:0001274	Agenesis of corpus callosum	11	0	0	1	1	8	ENSG00000167193,ENSG00000125388:ENSG00000127415:ENSG00000108953:ENSG00000093009:ENSG00000100852:ENSG00000183785:ENSG00000215193
HP:0001520	Macrosomia	4	1	0	1	1	7	ENSG00000099942,ENSG00000186297:ENSG00000099957:ENSG00000166206:ENSG00000169100:ENSG00000175344:ENSG00000182256
HP:0000924	Abnormality of the musculoskeletal system	133	0	0	1	1	7	ENSG00000121377,ENSG00000078369:ENSG00000169962:ENSG00000111319:ENSG00000127588:ENSG00000111664:ENSG00000212124
HP:0000234	Abnormality of the head	139	0	0	1	1	7	ENSG00000121377,ENSG00000078369:ENSG00000169962:ENSG00000111319:ENSG00000127588:ENSG00000111664:ENSG00000212124
HP:0000271	Abnormality of the face	128	0	0	1	1	7	ENSG00000121377,ENSG00000078369:ENSG00000169962:ENSG00000111319:ENSG00000127588:ENSG00000111664:ENSG00000212124
HP:0000152	Abnormality of head and neck	140	0	0	1	1	7	ENSG00000121377,ENSG00000078369:ENSG00000169962:ENSG00000111319:ENSG00000127588:ENSG00000111664:ENSG00000212124
HP:0001792	Nail hypoplasia	4	1	0	1	0	6	ENSG00000181374,ENSG00000172156:ENSG00000108691:ENSG00000108700:ENSG00000108688:ENSG00000108702
HP:0009466	Radial deviation of fingers	18	1	0	0	1	5	ENSG00000086506,ENSG00000206172:ENSG00000188536:ENSG00000206177:ENSG00000130656
HP:0200006	Slanting of the palpebral fissures	34	1	0	0	1	5	ENSG00000086506,ENSG00000188536:ENSG00000206172:ENSG00000206177:ENSG00000130656
HP:0100360	Contractures of the joints of the upper limbs	3	0	0	1	1	5	ENSG00000130702,ENSG00000125510:ENSG00000101188:ENSG00000179242:ENSG00000125522
HP:0009179	Deviation of the 5th finger	18	1	0	0	1	5	ENSG00000086506,ENSG00000188536:ENSG00000206172:ENSG00000206177:ENSG00000130656
HP:0000184	Prominent lips	9	1	0	0	1	5	ENSG00000086506,ENSG00000188536:ENSG00000206172:ENSG00000206177:ENSG00000130656
HP:0006261	Abnormality of phalangeal joints of the hand	3	0	0	1	1	5	ENSG00000130702,ENSG00000125510:ENSG00000101188:ENSG00000179242:ENSG00000125522
HP:0000219	Thin upper lip vermilion	27	1	0	0	1	5	ENSG00000086506,ENSG00000188536:ENSG00000206172:ENSG00000206177:ENSG00000130656
HP:0000213	Thin lips	27	1	0	0	1	5	ENSG00000086506,ENSG00000188536:ENSG00000206172:ENSG00000206177:ENSG00000130656
HP:0009484	Deviation of the hand or of fingers of the hand	18	1	0	0	1	5	ENSG00000086506,ENSG00000188536:ENSG00000206172:ENSG00000206177:ENSG00000130656
HP:0000494	Downward slanting palpebral fissures	14	1	0	0	1	5	ENSG00000086506,ENSG00000188536:ENSG00000206172:ENSG00000206177:ENSG00000130656
HP:0004209	Clinodactyly of the 5th finger	18	1	0	0	1	5	ENSG00000086506,ENSG00000188536:ENSG00000206172:ENSG00000206177:ENSG00000130656
HP:0001863	Clinodactyly of feet	7	1	0	0	1	5	ENSG00000086506,ENSG00000188536:ENSG00000206172:ENSG00000206177:ENSG00000130656
HP:0000284	Abnormality of the ocular region	91	0	0	1	1	5	ENSG00000121377,ENSG00000078369:ENSG00000169962:ENSG00000127588:ENSG00000212124
HP:0000215	Thick upper lip vermilion	8	1	0	0	1	5	ENSG00000086506,ENSG00000188536:ENSG00000206172:ENSG00000206177:ENSG00000130656
HP:0000272	Malar hypoplasia	12	1	0	0	1	5	ENSG00000086506,ENSG00000188536:ENSG00000206172:ENSG00000206177:ENSG00000130656
HP:0005557	Abnormality of the zygomatic arch	12	1	0	0	1	5	ENSG00000086506,ENSG00000188536:ENSG00000206172:ENSG00000206177:ENSG00000130656
HP:0003121	Limb contractures	3	0	0	1	1	5	ENSG00000130702,ENSG00000125510:ENSG00000101188:ENSG00000179242:ENSG00000125522
HP:0009485	Radial deviation of the hand or of fingers of the hand	18	1	0	0	1	5	ENSG00000086506,ENSG00000188536:ENSG00000206172:ENSG00000206177:ENSG00000130656
HP:0001780	Abnormality of the toes	27	1	0	0	1	5	ENSG00000086506,ENSG00000188536:ENSG00000206172:ENSG00000206177:ENSG00000130656
HP:0000309	Abnormality of the midface	15	1	0	0	1	5	ENSG00000086506,ENSG00000188536:ENSG00000206172:ENSG00000206177:ENSG00000130656
HP:0000179	Thick lower lip vermilion	8	1	0	0	1	5	ENSG00000086506,ENSG00000188536:ENSG00000206172:ENSG00000206177:ENSG00000130656
HP:0004097	Deviated fingers	18	1	0	0	1	5	ENSG00000086506,ENSG00000188536:ENSG00000206172:ENSG00000206177:ENSG00000130656
HP:0000358	Posteriorly rotated ears	9	1	0	0	1	5	ENSG00000161179,ENSG00000133030:ENSG00000196535:ENSG00000091536:ENSG00000176428
HP:0100490	Camptodactyly (hands)	3	0	0	1	1	5	ENSG00000130702,ENSG00000125510:ENSG00000101188:ENSG00000179242:ENSG00000125522
HP:0009473	Joint contractures involving the joints of the hand	3	0	0	1	1	5	ENSG00000130702,ENSG00000125510:ENSG00000101188:ENSG00000179242:ENSG00000125522
HP:0000290	Abnormality of the forehead	32	0	0	1	1	4	ENSG00000121377,ENSG00000078369:ENSG00000169962:ENSG00000212124
HP:0000692	Misalignment of teeth	4	0	0	1	1	4	ENSG00000167193,ENSG00000099942:ENSG00000169100:ENSG00000132376
HP:0002118	Abnormality of the cerebral ventricles	9	0	1	0	1	4	ENSG00000184702,ENSG00000099904:ENSG00000128191:ENSG00000185838
HP:z999016		81	0	0	1	1	4	ENSG00000078369,ENSG00000169962:ENSG00000127588:ENSG00000212124
HP:0001574	Abnormality of the integument	58	0	0	1	1	4	ENSG00000121377,ENSG00000078369:ENSG00000169962:ENSG00000212124
HP:0000951	Abnormality of the skin	58	0	0	1	1	4	ENSG00000121377,ENSG00000078369:ENSG00000169962:ENSG00000212124
HP:0002119	Ventriculomegaly	9	0	1	0	1	4	ENSG00000184702,ENSG00000099904:ENSG00000128191:ENSG00000185838
HP:0009118	Aplasia/Hypoplasia of the mandible	12	1	0	1	1	3	ENSG00000138674,ENSG00000212124:ENSG00000141026
HP:0009116	Aplasia/Hypoplasia involving bones of the skull	13	1	0	1	1	3	ENSG00000138674,ENSG00000212124:ENSG00000141026
HP:0009122	Aplasia/Hypoplasia affecting bones of the axial skeleton	13	1	0	1	1	3	ENSG00000138674,ENSG00000212124:ENSG00000141026
HP:0000347	Micrognathia	12	1	0	1	1	3	ENSG00000138674,ENSG00000212124:ENSG00000141026
HP:z999017		81	0	0	1	1	3	ENSG00000078369,ENSG00000169962:ENSG00000212124
HP:0000490	Deeply set eye	12	0	0	1	1	3	ENSG00000078369,ENSG00000169962:ENSG00000212124
HP:0000278	Retrognathia	15	0	1	1	1	2	ENSG00000100030,ENSG00000127415
HP:0000411	Protruding ears	15	0	0	1	1	2	ENSG00000102882,ENSG00000100030
HP:0000341	Narrow forehead	3	0	0	1	1	2	ENSG00000129910,ENSG00000169100
HP:0100277	Periauricular skin pits	3	1	0	0	1	2	ENSG00000099949,ENSG00000100084
HP:0001597	Abnormality of the nail	10	0	0	1	1	2	ENSG00000198223,ENSG00000100030
HP:0001513	Obesity	13	1	0	0	1	2	ENSG00000099949,ENSG00000100084
HP:0001769	Broad feet	3	1	0	0	1	2	ENSG00000099949,ENSG00000100084
HP:0001317	Abnormality of the cerebellum	6	0	0	1	1	2	ENSG00000136240,ENSG00000134318
HP:0001852	Gap between first and second toes	7	0	0	1	1	2	ENSG00000099942,ENSG00000169100
HP:0100276	Skin pits	3	1	0	0	1	2	ENSG00000099949,ENSG00000100084
HP:0004467	Preauricular pit	3	1	0	0	1	2	ENSG00000099949,ENSG00000100084
HP:0009794	Branchial anomaly	3	1	0	0	1	2	ENSG00000099949,ENSG00000100084
HP:0000412	Prominent ears	15	0	0	1	1	2	ENSG00000102882,ENSG00000100030
HP:0002269	Neuronal migration disorder	3	1	0	0	1	1	ENSG00000100084
HP:0011138	Abnormality of skin adnexa	31	0	0	1	1	1	ENSG00000212124
HP:0000232	Everted lower lip vermilion	4	1	0	0	1	1	ENSG00000100084
HP:0001763	Pes planus	12	0	0	1	1	0
HP:0008386	Aplasia/Hypoplasia of the nails	5	0	0	1	1	0
HP:0000736	Short attention span	10	0	0	1	1	0
HP:0000752	Hyperactivity	10	0	0	1	1	0
HP:0002342	Intellectual disability, moderate	23	0	1	1	0	0
HP:0007018	Attention deficit hyperactivity disorder	10	0	0	1	1	0
HP:0010938	Abnormality of the external nose	34	0	0	1	1	0
HP:0009826	Hypoplasia involving bones of the extremities	4	1	0	1	0	0
HP:0000256	Macrocephaly	11	0	1	1	0	0
HP:0002019	Constipation	5	0	0	1	1	0
HP:0000340	Sloping forehead	4	0	0	0	1	0
HP:0000286	Epicanthus	23	0	1	0	0	0
HP:0000175	Cleft palate	4	0	0	0	1	0
HP:0001018	Abnormal palmar dermatoglyphics	10	0	0	0	1	0
HP:0000518	Cataract	3	0	0	1	0	0
HP:0009890	High anterior hairline	6	0	0	0	1	0
HP:0011061	Abnormality of dental structure	3	0	0	0	1	0
HP:0010438	Abnormality of the ventricular septum	10	0	0	1	0	0
HP:0001608	Abnormality of the voice	12	0	0	0	1	0
HP:0002086	Abnormality of the respiratory system	14	0	0	0	1	0
HP:0000534	Abnormality of the eyebrow	8	0	0	1	0	0
HP:0009553	Abnormality of the hairline	8	0	0	0	1	0
HP:0000160	Small mouth	7	0	0	0	1	0
HP:0006505	Abnormality involving the epiphyses of the limbs	7	0	0	0	1	0
HP:0010978	Abnormality of immune system physiology	10	0	0	1	0	0
HP:0100790	Herniae	7	0	0	1	0	0
HP:0000964	Eczema	4	0	0	0	1	0
HP:0000765	Abnormality of the thorax	15	0	0	1	0	0
HP:0000582	Upslanting palpebral fissures	20	0	0	0	1	0
HP:0000767	Pectus excavatum	4	0	0	1	0	0
HP:0009929	Abnormality of the columella	3	0	0	1	0	0
HP:0000954	Transverse palmar creases	8	0	0	0	1	0
HP:0000980	Pallor	3	0	0	1	0	0
HP:0000436	Abnormality of the nasal tip	26	0	0	0	1	0
HP:0000343	Long philtrum	10	0	0	0	1	0
HP:0100656	Thoracoabdominal wall defects	7	0	0	1	0	0
HP:0000598	Abnormality of the ear	71	0	0	0	1	0
HP:0001630	Abnormality of the atrial septum	5	0	0	0	1	0
HP:0000293	Full cheeks	3	0	0	0	1	0
HP:0000322	Short philtrum	11	0	0	1	0	0
HP:0004299	Hernia of the abdominal wall	7	0	0	1	0	0
HP:0000540	Hypermetropia	4	0	0	1	0	0
HP:0001956	Truncal obesity	3	0	0	1	0	0
HP:0001159	Syndactyly	5	0	0	0	1	0
HP:0010574	Abnormality of the epiphysis of the femoral head	7	0	0	0	1	0
HP:0010885	Aseptic necrosis	7	0	0	0	1	0
HP:0004298	Abnormality of the abdominal wall	7	0	0	1	0	0
HP:0002813	Abnormality of the extremities	75	0	0	0	1	0
HP:0002565	Complex cardiac malformations	8	0	0	1	0	0
HP:0009924	Aplasia/Hypoplasia involving the nose	12	0	0	0	1	0
HP:0008562	Poorly formed pinnae	5	0	0	0	1	0
HP:0002678	Skull asymmetry	7	0	0	0	1	0
HP:0006499	Abnormality of femoral epiphyses	7	0	0	0	1	0
HP:0004691	2-3 toe syndactyly	4	0	0	0	1	0
HP:0004426	Abnormality of the cheeks	3	0	0	0	1	0
HP:z999021		27	0	0	0	1	0
HP:0000276	Long face	3	0	0	0	1	0
HP:0000429	Abnormality of the nasal alae	8	0	0	0	1	0
HP:0000508	Ptosis	9	1	0	0	0	0
HP:0000357	Abnormal location of ears	17	0	0	0	1	0
HP:0001669	Transposition of the great arteries	8	0	0	1	0	0
HP:0011039	Abnormality of the helix	14	0	0	0	1	0
HP:0001010	Hypopigmentation of the skin	3	0	0	1	0	0
HP:0000280	Coarse facial features	3	0	0	1	0	0
HP:0000545	Myopia	4	0	0	0	1	0
HP:0007477	Abnormal dermatoglyphics	10	0	0	0	1	0
HP:0000396	Overfolded helix	3	0	0	0	1	0
HP:0005743	Avascular necrosis of the capital femoral epiphysis	7	0	0	0	1	0
HP:z999010		15	0	0	1	0	0
HP:0000430	Hypoplastic nasal alae	4	0	0	0	1	0
HP:0005120	Abnormality of the cardiac atria	5	0	0	0	1	0
HP:0006316	Irregularly spaced teeth	3	0	0	0	1	0
HP:0000383	Abnormality of periauricular region	8	0	0	0	1	0
HP:0010609	Skin tags	5	0	0	0	1	0
HP:0001631	Atrial septal defect	5	0	0	0	1	0
HP:0100807	Long fingers	8	0	0	0	1	0
HP:0000337	Broad forehead	6	1	0	0	0	0
HP:0005930	Abnormality of the epiphyses	7	0	0	0	1	0
HP:0002715	Abnormality of the immune system	10	0	0	1	0	0
HP:0000202	Cleft lip/palate	5	0	0	0	1	0
HP:0006482	Abnormality of dental morphology	3	0	0	1	0	0
HP:0002823	Abnormality of the femur	7	0	0	0	1	0
HP:0001537	Umbilical hernia	3	0	0	1	0	0
HP:0001551	Abnormality of the umbilicus	3	0	0	1	0	0
HP:0002022	Feeding difficulties	18	0	0	0	1	0
HP:0100022	Abnormality of movement	15	0	0	0	1	0
HP:z999019		33	0	0	0	1	0
HP:0001671	Abnormality of the cardiac septa	13	0	0	1	0	0
HP:0000517	Abnormality of the lens	3	0	0	1	0	0
HP:0005306	Capillary hemangiomas	4	0	0	0	1	0
HP:0000426	Prominent nasal bridge	10	0	0	1	0	0
HP:0010936	Abnormality of the lower urinary tract	4	0	0	0	1	0
HP:0000455	Broad nasal tip	14	0	0	0	1	0
HP:0001965	Abnormality of the scalp	8	0	0	0	1	0
HP:0001439	Abnormality of the thigh	7	0	0	0	1	0
HP:0000478	Abnormality of the eye	107	0	0	0	1	0
HP:0011121	Abnormality of skin morphology	10	0	0	1	0	0
HP:0000398	Dysplastic ears	6	0	0	0	1	0
HP:0001654	Abnormality of the heart valves	3	0	0	0	1	0
HP:0000670	Carious teeth	3	0	0	0	1	0
HP:0000601	Hypotelorism	6	0	0	0	1	0
HP:0004328	Abnormality of the anterior segment of the eye	5	0	0	1	0	0
HP:0000464	Abnormality of the neck	8	0	0	0	1	0
HP:0000023	Inguinal hernia	4	0	0	1	0	0
HP:0000606	Abnormality of the periorbital region	69	0	0	0	1	0
HP:0004329	Abnormality of the posterior segment of the eye	3	1	0	0	0	0
HP:0001098	Abnormality of the fundus	3	1	0	0	0	0
HP:0000248	Brachycephaly	10	0	0	0	1	0
HP:0001770	Toe syndactyly	4	0	0	0	1	0
HP:0001256	Intellectual disability, mild	44	0	1	0	0	0
HP:0001028	Hemangiomas	4	0	0	0	1	0
HP:0100037	Abnormality of the scalp hair	8	0	0	0	1	0
HP:0001169	Broad hands	3	0	0	1	0	0
HP:z999020		3	0	0	0	1	0
HP:0000098	Tall stature	4	0	0	0	1	0
HP:0000366	Abnormality of the nose	78	0	0	0	1	0
HP:0001629	Ventricular septal defect	10	0	0	1	0	0
HP:0010866	Abdominal wall defect	7	0	0	1	0	0
HP:0001713	Abnormality of the cardiac ventricle	10	0	0	1	0	0
HP:0001611	Nasal speech	11	0	0	0	1	0
HP:0002683	Abnormality of the calvarium	5	0	0	0	1	0
HP:0002242	Abnormality of the intestine	6	0	0	1	0	0
HP:0001507	Growth abnormality	71	0	0	0	1	0
HP:0000599	Abnormality of the frontal hairline	7	0	0	0	1	0
HP:0000400	Large ears	16	0	0	0	1	0
HP:0001385	Hip dysplasia	7	0	0	0	1	0
HP:0006500	Abnormality involving the epiphyses of the lower limbs	7	0	0	0	1	0
HP:0008872	Feeding problems in infancy	18	0	0	0	1	0
HP:0000239	Large fontanelles	4	0	0	0	1	0
HP:0003366	Abnormality of the femoral neck and head region	7	0	0	0	1	0
HP:0100742	Vascular neoplasia	4	0	0	0	1	0
HP:0010490	Abnormality of the palmar creases	10	0	0	0	1	0
HP:0000319	Flat philtrum	10	0	0	1	0	0
HP:0000177	Abnormality of upper lip	42	0	0	0	1	0
HP:0002087	Abnormality of the upper respiratory tract	13	0	0	0	1	0
HP:0001600	Abnormality of the larynx	12	0	0	0	1	0
HP:0000159	Lip abnormality	43	0	0	0	1	0
HP:0008069	Neoplasm of the skin	4	0	0	0	1	0
HP:0001500	Broad fingers	6	0	0	0	1	0
HP:0000425	Flattened nasal bridge	7	0	0	0	1	0
HP:0002719	Recurrent infections	10	0	0	1	0	0
HP:0001000	Abnormality of skin pigmentation	7	0	0	1	0	0
HP:0001388	Joint laxity	13	0	0	1	0	0
HP:0000384	Preauricular skin tag	5	0	0	0	1	0
HP:0000262	Turricephaly	3	0	1	0	0	0
HP:0100323	Juvenile aseptic necrosis	7	0	0	0	1	0
HP:z999018		3	0	0	0	1	0
HP:0200045	Abnormality of pigmentation	8	0	0	1	0	0
HP:0001382	Joint hypermobility	15	0	0	1	0	0
HP:0100278	Periauricular skin tag	5	0	0	0	1	0
HP:0003368	Abnormality of the femoral head	7	0	0	0	1	0
HP:0000235	Abnormality of the fontanelles and cranial sutures	5	0	0	0	1	0
HP:0006483	Abnormal number of teeth	4	0	0	0	0	0
HP:0000527	Long eyelashes	3	0	0	0	0	0
HP:0002650	Scoliosis	7	0	0	0	0	0
HP:0010549	Paralysis due to lesions of the principle motor tracts	3	0	0	0	0	0
HP:0000427	Upturned nose	15	0	0	0	0	0
HP:0000350	Small forehead	5	0	0	0	0	0
HP:0001211	Abnormality of the fingertips	9	0	0	0	0	0
HP:0001333	Abnormality of the sensory nervous system	5	0	0	0	0	0
HP:0000958	Dry skin	3	0	0	0	0	0
HP:0000506	Telecanthus	6	0	0	0	0	0
HP:0001172	Abnormality of the thumb	5	0	0	0	0	0
HP:0010674	Abnormality of the curvature of the vertebral column	10	0	0	0	0	0
HP:0001324	Muscle weakness	3	0	0	0	0	0
HP:0008551	Hypoplasia of the external ear	14	0	0	0	0	0
HP:0010935	Abnormality of the upper urinary tract	5	0	0	0	0	0
HP:0000189	Narrow palate	3	0	0	0	0	0
HP:0000589	Coloboma	3	0	0	0	0	0
HP:0000443	Bulbous nasal tip	13	0	0	0	0	0
HP:0005288	Abnormality of the nares	5	0	0	0	0	0
HP:0001627	Abnormality of the heart	20	0	0	0	0	0
HP:0002219	Facial hypertrichosis	3	0	0	0	0	0
HP:0006265	Aplasia/Hypoplasia of fingers	3	0	0	0	0	0
HP:0000664	Synophrys	3	0	0	0	0	0
HP:0000157	Abnormality of the tongue	4	0	0	0	0	0
HP:0100491	Abnormality of the joints of the lower limbs	12	0	0	0	0	0
HP:0002311	Incoordination	4	0	0	0	0	0
HP:0000077	Abnormality of the kidney	3	0	0	0	0	0
HP:0009651	Broad phalanges of the thumb	4	0	0	0	0	0
HP:0000307	Pointed chin	3	0	0	0	0	0
HP:0000998	Hypertrichosis	6	0	0	0	0	0
HP:0010511	Increased length of toes	7	0	0	0	0	0
HP:0006709	Aplasia/Hypoplasia of the nipples	5	0	0	0	0	0
HP:0000036	Abnormality of the penis	5	0	0	0	0	0
HP:0003272	Abnormality of the hip	8	0	0	0	0	0
HP:0008771	Aplasia/Hypoplasia of the ear	14	0	0	0	0	0
HP:0002815	Abnormality of the knees	4	0	0	0	0	0
HP:0002564	Cardiac malformation	18	0	0	0	0	0
HP:0001166	Arachnodactyly	7	0	0	0	0	0
HP:0000925	Abnormality of the vertebral column	14	0	0	0	0	0
HP:0001212	Prominent fingertip pads	9	0	0	0	0	0
HP:0001007	Hirsutism	5	0	0	0	0	0
HP:0003712	Muscle hypertrophy	3	0	0	0	0	0
HP:0000218	High palate	7	0	0	0	0	0
HP:0002597	Abnormality of the vasculature	6	0	0	0	0	0
HP:0000369	Low-set ears	12	0	0	0	0	0
HP:0008772	Aplasia/Hypoplasia of the external ear	14	0	0	0	0	0
HP:0002857	Genu valgum	4	0	0	0	0	0
HP:0000359	Abnormality of the inner ear	5	0	0	0	0	0
HP:0009804	Reduced number of teeth	3	0	0	0	0	0
HP:0001156	Brachydactyly	9	0	0	0	0	0
HP:0001844	Abnormality of the hallux	3	0	0	0	0	0
HP:0006610	Wide intermamillary distance	3	0	0	0	0	0
HP:0000520	Proptosis	4	0	0	0	0	0
HP:0000174	Abnormality of the palate	13	0	0	0	0	0
HP:0001384	Abnormality of the hip joint	8	0	0	0	0	0
HP:0000268	Dolichocephaly	7	0	0	0	0	0
HP:0000158	Macroglossia	3	0	0	0	0	0
HP:0002561	Absent nipples	5	0	0	0	0	0
HP:0009768	Broad phalanges of the hand	5	0	0	0	0	0
HP:0001238	Slender fingers	7	0	0	0	0	0
HP:0003196	Nasal hypoplasia	9	0	0	0	0	0
HP:0001626	Abnormality of the cardiovascular system	26	0	0	0	0	0
HP:0000463	Nares, anteverted	4	0	0	0	0	0
HP:0002644	Abnormality of the pelvis	8	0	0	0	0	0
HP:0002230	Generalized hirsutism	5	0	0	0	0	0
HP:0002664	Neoplasia	5	0	0	0	0	0
HP:0010747	Medial flaring of the eyebrow	4	0	0	0	0	0
HP:0000407	Sensorineural hearing impairment	5	0	0	0	0	0
HP:0000795	Abnormality of the urethra	3	0	0	0	0	0
HP:0000079	Abnormality of the urinary system	7	0	0	0	0	0
HP:0002939	Lordosis	3	0	0	0	0	0
HP:0100667	Brachydactyly (hand)	3	0	0	0	0	0
HP:0000414	Bulbous nose	13	0	0	0	0	0
HP:0000499	Abnormality of the eyelashes	3	0	0	0	0	0
HP:0010282	Thin lower lip vermilion	5	0	0	0	0	0
HP:0009381	Hypoplastic/small fingers	3	0	0	0	0	0
HP:0001251	Ataxia	4	0	0	0	0	0
HP:0000766	Abnormality of the sternum	5	0	0	0	0	0
HP:0009602	Abnormality of the phalanges of the thumb	4	0	0	0	0	0
