# Supplementary material for: Gene Networks Underlying Convergent and Pleiotropic Phenotypes in a Large and Systematically-Phenotyped Cohort with Heterogeneous Developmental Disorders
Source: PLoS Genet. 2015 Mar 17;11(3):e1005012. doi: 10.1371/journal.pgen.1005012 (PMC4362763; doi:10.1371/journal.pgen.1005012)
Supplement: S6 Table [file pgen.1005012.s013.xlsx]

## Sheet: getNetworkTable
HPO ID	HPO Name	Network Size	Genes In Network	Links In Network
HP:0000492	Abnormality of the eyelid	125	ENSG00000141026,ENSG00000005156,ENSG00000000419,ENSG00000107404,ENSG00000115942,ENSG00000100084,ENSG00000106305,ENSG00000072864,ENSG00000166484,ENSG00000126787,ENSG00000174827,ENSG00000149923,ENSG00000039068,ENSG00000064012,ENSG00000143537,ENSG00000108599,ENSG00000197530,ENSG00000131899,ENSG00000079616,ENSG00000149929,ENSG00000100109,ENSG00000070010,ENSG00000108671,ENSG00000108953,ENSG00000136238…	ENSG00000078018:ENSG00000136238,ENSG00000000419:ENSG00000179085,ENSG00000115875:ENSG00000131795,ENSG00000102882:ENSG00000177606,ENSG00000087206:ENSG00000163322,ENSG00000107404:ENSG00000103126,ENSG00000183454:ENSG00000126787,ENSG00000108953:ENSG00000166484,ENSG00000115904:ENSG00000167193,ENSG00000099622:ENSG00000140350,ENSG00000136238:ENSG00000116584,ENSG00000184304:ENSG00000177606,ENSG00000131899…
HP:0002007	Frontal bossing	3	ENSG00000169684,ENSG00000117971,ENSG00000101204	ENSG00000101204:ENSG00000117971,ENSG00000169684:ENSG00000117971
HP:0000240	Abnormality of skull size	16	ENSG00000107404,ENSG00000186716,ENSG00000078369,ENSG00000183454,ENSG00000108551,ENSG00000115266,ENSG00000126934,ENSG00000117020,ENSG00000150086,ENSG00000177606,ENSG00000106683,ENSG00000100030,ENSG00000107643,ENSG00000099942,ENSG00000067606,ENSG00000116032	ENSG00000126934:ENSG00000100030,ENSG00000100030:ENSG00000183454,ENSG00000150086:ENSG00000183454,ENSG00000099942:ENSG00000186716,ENSG00000100030:ENSG00000067606,ENSG00000107643:ENSG00000177606,ENSG00000106683:ENSG00000126934,ENSG00000150086:ENSG00000100030,ENSG00000078369:ENSG00000108551,ENSG00000100030:ENSG00000177606,ENSG00000067606:ENSG00000117020,ENSG00000183454:ENSG00000116032,ENSG00000107643…
HP:0009121	Abnormality of the axial skeleton	54	ENSG00000111664,ENSG00000110799,ENSG00000188157,ENSG00000107404,ENSG00000166484,ENSG00000196189,ENSG00000167004,ENSG00000186716,ENSG00000078369,ENSG00000119535,ENSG00000108953,ENSG00000115904,ENSG00000145715,ENSG00000169684,ENSG00000203618,ENSG00000183454,ENSG00000102882,ENSG00000108551,ENSG00000065243,ENSG00000115266,ENSG00000126934,ENSG00000188130,ENSG00000132694,ENSG00000115290,ENSG00000117020…	ENSG00000198400:ENSG00000102882,ENSG00000150086:ENSG00000183454,ENSG00000102882:ENSG00000177606,ENSG00000196576:ENSG00000196189,ENSG00000101266:ENSG00000177606,ENSG00000167004:ENSG00000188157,ENSG00000108953:ENSG00000166484,ENSG00000102882:ENSG00000196712,ENSG00000107643:ENSG00000167193,ENSG00000115904:ENSG00000167193,ENSG00000150086:ENSG00000102882,ENSG00000100030:ENSG00000067606,ENSG00000185652…
HP:0000811	Abnormal external genitalia	10	ENSG00000070018,ENSG00000103126,ENSG00000206172,ENSG00000115266,ENSG00000126934,ENSG00000182256,ENSG00000166206,ENSG00000196712,ENSG00000100030,ENSG00000188536	ENSG00000100030:ENSG00000196712,ENSG00000103126:ENSG00000070018,ENSG00000126934:ENSG00000100030,ENSG00000182256:ENSG00000166206,ENSG00000206172:ENSG00000188536,ENSG00000115266:ENSG00000103126
HP:0001520	Macrosomia	2	ENSG00000182256,ENSG00000166206	ENSG00000182256:ENSG00000166206
HP:0000277	Abnormality of the mandible	13	ENSG00000166484,ENSG00000186716,ENSG00000108953,ENSG00000136238,ENSG00000183454,ENSG00000102882,ENSG00000196712,ENSG00000150086,ENSG00000159200,ENSG00000178568,ENSG00000167193,ENSG00000100030,ENSG00000137764	ENSG00000136238:ENSG00000196712,ENSG00000150086:ENSG00000183454,ENSG00000136238:ENSG00000183454,ENSG00000150086:ENSG00000196712,ENSG00000100030:ENSG00000196712,ENSG00000100030:ENSG00000136238,ENSG00000136238:ENSG00000102882,ENSG00000108953:ENSG00000166484,ENSG00000102882:ENSG00000196712,ENSG00000100030:ENSG00000102882,ENSG00000150086:ENSG00000102882,ENSG00000100030:ENSG00000183454,ENSG00000159200…
HP:0000163	Abnormality of the oral cavity	20	ENSG00000166484,ENSG00000108953,ENSG00000115904,ENSG00000183454,ENSG00000102882,ENSG00000126934,ENSG00000132694,ENSG00000150086,ENSG00000106683,ENSG00000178568,ENSG00000167193,ENSG00000131791,ENSG00000100030,ENSG00000107643,ENSG00000116604,ENSG00000099942,ENSG00000198400,ENSG00000137764,ENSG00000116032,ENSG00000132142	ENSG00000198400:ENSG00000102882,ENSG00000150086:ENSG00000183454,ENSG00000126934:ENSG00000108953,ENSG00000116604:ENSG00000166484,ENSG00000198400:ENSG00000099942,ENSG00000167193:ENSG00000132694,ENSG00000099942:ENSG00000178568,ENSG00000126934:ENSG00000102882,ENSG00000107643:ENSG00000102882,ENSG00000099942:ENSG00000115904,ENSG00000107643:ENSG00000100030,ENSG00000108953:ENSG00000166484,ENSG00000107643…
HP:0000422	Abnormality of the nasal bridge	13	ENSG00000078369,ENSG00000145715,ENSG00000183454,ENSG00000102882,ENSG00000108551,ENSG00000127588,ENSG00000206172,ENSG00000196712,ENSG00000159200,ENSG00000178568,ENSG00000100030,ENSG00000188536,ENSG00000107643	ENSG00000100030:ENSG00000183454,ENSG00000159200:ENSG00000102882,ENSG00000145715:ENSG00000178568,ENSG00000183454:ENSG00000196712,ENSG00000100030:ENSG00000196712,ENSG00000078369:ENSG00000108551,ENSG00000127588:ENSG00000078369,ENSG00000102882:ENSG00000183454,ENSG00000206172:ENSG00000188536,ENSG00000107643:ENSG00000102882,ENSG00000107643:ENSG00000100030,ENSG00000102882:ENSG00000196712,ENSG00000100030…
HP:0000929	Abnormality of the skull	52	ENSG00000111664,ENSG00000110799,ENSG00000188157,ENSG00000107404,ENSG00000166484,ENSG00000196189,ENSG00000167004,ENSG00000186716,ENSG00000078369,ENSG00000119535,ENSG00000108953,ENSG00000115904,ENSG00000169684,ENSG00000203618,ENSG00000183454,ENSG00000102882,ENSG00000108551,ENSG00000065243,ENSG00000115266,ENSG00000126934,ENSG00000188130,ENSG00000132694,ENSG00000115290,ENSG00000117020,ENSG00000196712…	ENSG00000198400:ENSG00000102882,ENSG00000150086:ENSG00000183454,ENSG00000102882:ENSG00000177606,ENSG00000196576:ENSG00000196189,ENSG00000101266:ENSG00000177606,ENSG00000167004:ENSG00000188157,ENSG00000108953:ENSG00000166484,ENSG00000107643:ENSG00000167193,ENSG00000102882:ENSG00000196712,ENSG00000115904:ENSG00000167193,ENSG00000150086:ENSG00000102882,ENSG00000100030:ENSG00000067606,ENSG00000185652…
HP:0001438	Abnormality of the abdomen	17	ENSG00000166484,ENSG00000078369,ENSG00000183454,ENSG00000102882,ENSG00000108551,ENSG00000065243,ENSG00000196712,ENSG00000143622,ENSG00000177606,ENSG00000178568,ENSG00000100030,ENSG00000118260,ENSG00000099942,ENSG00000198400,ENSG00000137764,ENSG00000067606,ENSG00000185532	ENSG00000198400:ENSG00000102882,ENSG00000065243:ENSG00000099942,ENSG00000198400:ENSG00000099942,ENSG00000185532:ENSG00000118260,ENSG00000102882:ENSG00000177606,ENSG00000143622:ENSG00000198400,ENSG00000100030:ENSG00000196712,ENSG00000078369:ENSG00000108551,ENSG00000099942:ENSG00000178568,ENSG00000067606:ENSG00000137764,ENSG00000102882:ENSG00000067606,ENSG00000102882:ENSG00000196712,ENSG00000100030…
HP:0008050	Abnormality of the palpebral fissures	95	ENSG00000141026,ENSG00000107404,ENSG00000100084,ENSG00000115942,ENSG00000166484,ENSG00000174827,ENSG00000149923,ENSG00000039068,ENSG00000064012,ENSG00000186716,ENSG00000143537,ENSG00000108599,ENSG00000197530,ENSG00000131899,ENSG00000149929,ENSG00000079616,ENSG00000100109,ENSG00000070010,ENSG00000108953,ENSG00000136238,ENSG00000115904,ENSG00000184304,ENSG00000116584,ENSG00000187961,ENSG00000183454…	ENSG00000114503:ENSG00000131795,ENSG00000015475:ENSG00000003400,ENSG00000198400:ENSG00000102882,ENSG00000078018:ENSG00000136238,ENSG00000115875:ENSG00000131795,ENSG00000099917:ENSG00000141026,ENSG00000107404:ENSG00000103126,ENSG00000087206:ENSG00000163322,ENSG00000100030:ENSG00000131899,ENSG00000107404:ENSG00000163251,ENSG00000108953:ENSG00000166484,ENSG00000115904:ENSG00000167193,ENSG00000099889…
HP:0000001	All	13	ENSG00000111664,ENSG00000149925,ENSG00000168397,ENSG00000078369,ENSG00000101182,ENSG00000164024,ENSG00000127588,ENSG00000109107,ENSG00000041357,ENSG00000072210,ENSG00000126067,ENSG00000111640,ENSG00000196365	ENSG00000041357:ENSG00000126067,ENSG00000111640:ENSG00000109107,ENSG00000127588:ENSG00000111664,ENSG00000072210:ENSG00000196365,ENSG00000168397:ENSG00000164024,ENSG00000078369:ENSG00000111664,ENSG00000101182:ENSG00000041357,ENSG00000127588:ENSG00000078369,ENSG00000149925:ENSG00000111640,ENSG00000101182:ENSG00000126067
HP:0000252	Microcephaly	12	ENSG00000107404,ENSG00000186716,ENSG00000078369,ENSG00000183454,ENSG00000108551,ENSG00000115266,ENSG00000126934,ENSG00000117020,ENSG00000100030,ENSG00000099942,ENSG00000067606,ENSG00000116032	ENSG00000126934:ENSG00000100030,ENSG00000100030:ENSG00000183454,ENSG00000078369:ENSG00000108551,ENSG00000099942:ENSG00000186716,ENSG00000067606:ENSG00000117020,ENSG00000183454:ENSG00000116032,ENSG00000100030:ENSG00000067606,ENSG00000107404:ENSG00000115266
HP:0000119	Abnormality of the genitourinary system	15	ENSG00000107404,ENSG00000186716,ENSG00000078369,ENSG00000127588,ENSG00000206172,ENSG00000115266,ENSG00000126934,ENSG00000182256,ENSG00000166206,ENSG00000196712,ENSG00000124171,ENSG00000100030,ENSG00000188536,ENSG00000099942,ENSG00000067606	ENSG00000126934:ENSG00000100030,ENSG00000099942:ENSG00000186716,ENSG00000100030:ENSG00000067606,ENSG00000100030:ENSG00000196712,ENSG00000124171:ENSG00000067606,ENSG00000127588:ENSG00000078369,ENSG00000182256:ENSG00000166206,ENSG00000206172:ENSG00000188536,ENSG00000107404:ENSG00000115266
HP:0001182	Tapered fingers	4	ENSG00000183454,ENSG00000102882,ENSG00000206172,ENSG00000188536	ENSG00000102882:ENSG00000183454,ENSG00000206172:ENSG00000188536
HP:0002263	Exaggerated cupid's bow	2	ENSG00000206172,ENSG00000188536	ENSG00000206172:ENSG00000188536
HP:0000118	Phenotypic abnormality	13	ENSG00000111664,ENSG00000149925,ENSG00000168397,ENSG00000078369,ENSG00000101182,ENSG00000164024,ENSG00000127588,ENSG00000109107,ENSG00000041357,ENSG00000072210,ENSG00000126067,ENSG00000111640,ENSG00000196365	ENSG00000041357:ENSG00000126067,ENSG00000111640:ENSG00000109107,ENSG00000127588:ENSG00000111664,ENSG00000072210:ENSG00000196365,ENSG00000168397:ENSG00000164024,ENSG00000078369:ENSG00000111664,ENSG00000101182:ENSG00000041357,ENSG00000127588:ENSG00000078369,ENSG00000149925:ENSG00000111640,ENSG00000101182:ENSG00000126067
HP:0002648	Abnormality of skull shape	5	ENSG00000111664,ENSG00000078369,ENSG00000169684,ENSG00000117971,ENSG00000101204	ENSG00000101204:ENSG00000117971,ENSG00000169684:ENSG00000117971,ENSG00000078369:ENSG00000111664
HP:0000209	Abnormality of the jaws	13	ENSG00000166484,ENSG00000186716,ENSG00000108953,ENSG00000136238,ENSG00000183454,ENSG00000102882,ENSG00000196712,ENSG00000150086,ENSG00000159200,ENSG00000178568,ENSG00000167193,ENSG00000100030,ENSG00000137764	ENSG00000136238:ENSG00000196712,ENSG00000150086:ENSG00000183454,ENSG00000136238:ENSG00000183454,ENSG00000150086:ENSG00000196712,ENSG00000100030:ENSG00000196712,ENSG00000100030:ENSG00000136238,ENSG00000136238:ENSG00000102882,ENSG00000108953:ENSG00000166484,ENSG00000102882:ENSG00000196712,ENSG00000100030:ENSG00000102882,ENSG00000150086:ENSG00000102882,ENSG00000100030:ENSG00000183454,ENSG00000159200…
HP:0001999	Facial dysmorphism	20	ENSG00000111664,ENSG00000110799,ENSG00000107404,ENSG00000078369,ENSG00000103502,ENSG00000203618,ENSG00000102882,ENSG00000065243,ENSG00000127588,ENSG00000206172,ENSG00000163251,ENSG00000159200,ENSG00000185291,ENSG00000100030,ENSG00000198223,ENSG00000188536,ENSG00000111679,ENSG00000099942,ENSG00000067182,ENSG00000067606	ENSG00000127588:ENSG00000111664,ENSG00000067182:ENSG00000111679,ENSG00000159200:ENSG00000102882,ENSG00000065243:ENSG00000099942,ENSG00000198223:ENSG00000111679,ENSG00000110799:ENSG00000203618,ENSG00000100030:ENSG00000067606,ENSG00000067182:ENSG00000103502,ENSG00000078369:ENSG00000111664,ENSG00000127588:ENSG00000078369,ENSG00000206172:ENSG00000188536,ENSG00000102882:ENSG00000067606,ENSG00000067182…
HP:0001249	Intellectual disability	33	ENSG00000111664,ENSG00000149925,ENSG00000166484,ENSG00000107758,ENSG00000161326,ENSG00000078369,ENSG00000108953,ENSG00000115904,ENSG00000145715,ENSG00000138814,ENSG00000102882,ENSG00000127588,ENSG00000126934,ENSG00000188130,ENSG00000196712,ENSG00000170027,ENSG00000177606,ENSG00000141959,ENSG00000149930,ENSG00000109107,ENSG00000008735,ENSG00000167193,ENSG00000160867,ENSG00000100030,ENSG00000148660…	ENSG00000126934:ENSG00000109270,ENSG00000115904:ENSG00000160867,ENSG00000126934:ENSG00000108953,ENSG00000185386:ENSG00000161326,ENSG00000116604:ENSG00000166484,ENSG00000102882:ENSG00000177606,ENSG00000100030:ENSG00000138814,ENSG00000148660:ENSG00000100030,ENSG00000108953:ENSG00000166484,ENSG00000102882:ENSG00000196712,ENSG00000107643:ENSG00000167193,ENSG00000115904:ENSG00000167193,ENSG00000141959…
HP:0007364	Aplasia/Hypoplasia of the cerebrum	16	ENSG00000107404,ENSG00000166484,ENSG00000143514,ENSG00000186716,ENSG00000078369,ENSG00000108953,ENSG00000183454,ENSG00000108551,ENSG00000115266,ENSG00000126934,ENSG00000117020,ENSG00000167193,ENSG00000100030,ENSG00000099942,ENSG00000067606,ENSG00000116032	ENSG00000126934:ENSG00000100030,ENSG00000100030:ENSG00000183454,ENSG00000099942:ENSG00000186716,ENSG00000126934:ENSG00000108953,ENSG00000100030:ENSG00000067606,ENSG00000078369:ENSG00000108551,ENSG00000067606:ENSG00000117020,ENSG00000183454:ENSG00000116032,ENSG00000108953:ENSG00000166484,ENSG00000108953:ENSG00000186716,ENSG00000107404:ENSG00000115266,ENSG00000143514:ENSG00000167193,ENSG00000099942…
HP:0002977	Aplasia/Hypoplasia involving the central nervous system	16	ENSG00000107404,ENSG00000166484,ENSG00000143514,ENSG00000186716,ENSG00000078369,ENSG00000108953,ENSG00000183454,ENSG00000108551,ENSG00000115266,ENSG00000126934,ENSG00000117020,ENSG00000167193,ENSG00000100030,ENSG00000099942,ENSG00000067606,ENSG00000116032	ENSG00000126934:ENSG00000100030,ENSG00000100030:ENSG00000183454,ENSG00000099942:ENSG00000186716,ENSG00000126934:ENSG00000108953,ENSG00000100030:ENSG00000067606,ENSG00000078369:ENSG00000108551,ENSG00000067606:ENSG00000117020,ENSG00000183454:ENSG00000116032,ENSG00000108953:ENSG00000166484,ENSG00000108953:ENSG00000186716,ENSG00000107404:ENSG00000115266,ENSG00000143514:ENSG00000167193,ENSG00000099942…
HP:0002012	Abnormality of the abdominal organs	14	ENSG00000166484,ENSG00000078369,ENSG00000183454,ENSG00000102882,ENSG00000108551,ENSG00000196712,ENSG00000143622,ENSG00000177606,ENSG00000100030,ENSG00000118260,ENSG00000198400,ENSG00000137764,ENSG00000067606,ENSG00000185532	ENSG00000198400:ENSG00000102882,ENSG00000185532:ENSG00000118260,ENSG00000102882:ENSG00000177606,ENSG00000143622:ENSG00000198400,ENSG00000100030:ENSG00000196712,ENSG00000078369:ENSG00000108551,ENSG00000067606:ENSG00000137764,ENSG00000102882:ENSG00000067606,ENSG00000102882:ENSG00000196712,ENSG00000100030:ENSG00000102882,ENSG00000100030:ENSG00000183454,ENSG00000100030:ENSG00000067606,ENSG00000166484…
HP:0008871	Height less than 3rd percentile	2	ENSG00000078369,ENSG00000127588	ENSG00000127588:ENSG00000078369
HP:0009466	Radial deviation of fingers	2	ENSG00000206172,ENSG00000188536	ENSG00000206172:ENSG00000188536
HP:0200006	Slanting of the palpebral fissures	2	ENSG00000206172,ENSG00000188536	ENSG00000206172:ENSG00000188536
HP:0000924	Abnormality of the musculoskeletal system	3	ENSG00000111664,ENSG00000078369,ENSG00000127588	ENSG00000127588:ENSG00000111664,ENSG00000127588:ENSG00000078369,ENSG00000078369:ENSG00000111664
HP:0009179	Deviation of the 5th finger	2	ENSG00000206172,ENSG00000188536	ENSG00000206172:ENSG00000188536
HP:0000184	Prominent lips	2	ENSG00000206172,ENSG00000188536	ENSG00000206172:ENSG00000188536
HP:0000022	Abnormality of male internal genitalia	2	ENSG00000206172,ENSG00000188536	ENSG00000206172:ENSG00000188536
HP:0000219	Thin upper lip vermilion	2	ENSG00000206172,ENSG00000188536	ENSG00000206172:ENSG00000188536
HP:0000213	Thin lips	2	ENSG00000206172,ENSG00000188536	ENSG00000206172:ENSG00000188536
HP:0009484	Deviation of the hand or of fingers of the hand	2	ENSG00000206172,ENSG00000188536	ENSG00000206172:ENSG00000188536
HP:0000494	Downward slanting palpebral fissures	2	ENSG00000206172,ENSG00000188536	ENSG00000206172:ENSG00000188536
HP:0004209	Clinodactyly of the 5th finger	2	ENSG00000206172,ENSG00000188536	ENSG00000206172:ENSG00000188536
HP:0002011	Abnormality of the central nervous system	3	ENSG00000111664,ENSG00000078369,ENSG00000127588	ENSG00000127588:ENSG00000111664,ENSG00000127588:ENSG00000078369,ENSG00000078369:ENSG00000111664
HP:0000234	Abnormality of the head	3	ENSG00000111664,ENSG00000078369,ENSG00000127588	ENSG00000127588:ENSG00000111664,ENSG00000127588:ENSG00000078369,ENSG00000078369:ENSG00000111664
HP:0100543	Cognitive impairment	6	ENSG00000111664,ENSG00000149925,ENSG00000078369,ENSG00000127588,ENSG00000109107,ENSG00000111640	ENSG00000111640:ENSG00000109107,ENSG00000127588:ENSG00000078369,ENSG00000127588:ENSG00000111664,ENSG00000149925:ENSG00000111640,ENSG00000078369:ENSG00000111664
HP:0001863	Clinodactyly of feet	2	ENSG00000206172,ENSG00000188536	ENSG00000206172:ENSG00000188536
HP:0000271	Abnormality of the face	3	ENSG00000111664,ENSG00000078369,ENSG00000127588	ENSG00000127588:ENSG00000111664,ENSG00000127588:ENSG00000078369,ENSG00000078369:ENSG00000111664
HP:0000284	Abnormality of the ocular region	2	ENSG00000078369,ENSG00000127588	ENSG00000127588:ENSG00000078369
HP:0000215	Thick upper lip vermilion	2	ENSG00000206172,ENSG00000188536	ENSG00000206172:ENSG00000188536
HP:0000002	Abnormality of body height	2	ENSG00000078369,ENSG00000127588	ENSG00000127588:ENSG00000078369
HP:0000272	Malar hypoplasia	2	ENSG00000206172,ENSG00000188536	ENSG00000206172:ENSG00000188536
HP:0001510	Growth delay	2	ENSG00000078369,ENSG00000127588	ENSG00000127588:ENSG00000078369
HP:0005557	Abnormality of the zygomatic arch	2	ENSG00000206172,ENSG00000188536	ENSG00000206172:ENSG00000188536
HP:0000708	Behavioural/Psychiatric Abnormality	6	ENSG00000111664,ENSG00000149925,ENSG00000078369,ENSG00000127588,ENSG00000109107,ENSG00000111640	ENSG00000111640:ENSG00000109107,ENSG00000127588:ENSG00000078369,ENSG00000127588:ENSG00000111664,ENSG00000149925:ENSG00000111640,ENSG00000078369:ENSG00000111664
HP:0004322	Short stature	2	ENSG00000078369,ENSG00000127588	ENSG00000127588:ENSG00000078369
HP:0000707	Abnormality of the nervous system	6	ENSG00000111664,ENSG00000149925,ENSG00000078369,ENSG00000127588,ENSG00000109107,ENSG00000111640	ENSG00000111640:ENSG00000109107,ENSG00000127588:ENSG00000078369,ENSG00000127588:ENSG00000111664,ENSG00000149925:ENSG00000111640,ENSG00000078369:ENSG00000111664
HP:0009485	Radial deviation of the hand or of fingers of the hand	2	ENSG00000206172,ENSG00000188536	ENSG00000206172:ENSG00000188536
HP:0001780	Abnormality of the toes	2	ENSG00000206172,ENSG00000188536	ENSG00000206172:ENSG00000188536
HP:0003011	Abnormality of musculature	2	ENSG00000078369,ENSG00000127588	ENSG00000127588:ENSG00000078369
HP:0010461	Abnormality of the male genitalia	2	ENSG00000206172,ENSG00000188536	ENSG00000206172:ENSG00000188536
HP:0006829	Severe muscular hypotonia	4	ENSG00000131242,ENSG00000124171,ENSG00000090565,ENSG00000067606	ENSG00000124171:ENSG00000067606,ENSG00000090565:ENSG00000131242
HP:0000032	Abnormality of male external genitalia	2	ENSG00000206172,ENSG00000188536	ENSG00000206172:ENSG00000188536
HP:0000309	Abnormality of the midface	2	ENSG00000206172,ENSG00000188536	ENSG00000206172:ENSG00000188536
HP:0000164	Abnormality of the teeth	5	ENSG00000115904,ENSG00000126934,ENSG00000167193,ENSG00000100030,ENSG00000099942	ENSG00000126934:ENSG00000100030,ENSG00000099942:ENSG00000115904,ENSG00000099942:ENSG00000167193,ENSG00000115904:ENSG00000100030,ENSG00000115904:ENSG00000167193
HP:0000179	Thick lower lip vermilion	2	ENSG00000206172,ENSG00000188536	ENSG00000206172:ENSG00000188536
HP:0004097	Deviated fingers	2	ENSG00000206172,ENSG00000188536	ENSG00000206172:ENSG00000188536
HP:0000035	Abnormality of the testis	2	ENSG00000206172,ENSG00000188536	ENSG00000206172:ENSG00000188536
HP:0000288	Abnormality of the philtrum	9	ENSG00000166484,ENSG00000108953,ENSG00000183454,ENSG00000102882,ENSG00000196712,ENSG00000167193,ENSG00000100030,ENSG00000099942,ENSG00000137764	ENSG00000100030:ENSG00000183454,ENSG00000183454:ENSG00000196712,ENSG00000166484:ENSG00000137764,ENSG00000100030:ENSG00000196712,ENSG00000102882:ENSG00000183454,ENSG00000108953:ENSG00000166484,ENSG00000099942:ENSG00000167193,ENSG00000100030:ENSG00000102882,ENSG00000102882:ENSG00000196712
HP:0000152	Abnormality of head and neck	3	ENSG00000111664,ENSG00000078369,ENSG00000127588	ENSG00000127588:ENSG00000111664,ENSG00000127588:ENSG00000078369,ENSG00000078369:ENSG00000111664
HP:0000028	Cryptorchidism	2	ENSG00000206172,ENSG00000188536	ENSG00000206172:ENSG00000188536
