# Supplementary material for: Gene Networks Underlying Convergent and Pleiotropic Phenotypes in a Large and Systematically-Phenotyped Cohort with Heterogeneous Developmental Disorders
Source: PLoS Genet. 2015 Mar 17;11(3):e1005012. doi: 10.1371/journal.pgen.1005012 (PMC4362763; doi:10.1371/journal.pgen.1005012)
Supplement: S7 Table [file pgen.1005012.s014.xlsx]

## Sheet: MultipleMethods_genes
HPO to LDDB (DECIPHER) mapping			DECIPHER CNVR data					PPI Network Analysis
HPO ID/ term	LDDB.code	mapping	total.DECIPHER.cnvrs	with.genes	explained	remaining	remaining.with.PPI.genes	Total HPO genes in PPI	Total DECIPHER CNVR genes in PPI	Edges	P-value
HP0000028_Cryptorchidism	20.03.12	Good	14	14	1	13	13	7	131	1	0.614386
HP0000153_Abnormalityofthemouth	11.00.00	Good	1	1	0	1	1	1	1	0	1
HP0000153_Abnormalityofthemouth	11.01.00	Good	1	1	0	1	1	1	3	0	1
HP0000154_Widemouth	11.01.04	Good	10	10	2	8	8	32	129	5	0.964036
HP0000164_Abnormalityoftheteeth	13.01.00	Good	6	6	1	5	4	28	40	5	0.443556
HP0000179_Thicklowerlipvermilion	11.02.05	Good	5	5	0	5	5	3	64	0	1
HP0000215_Thickupperlipvermilion	11.04.04	OK	2	2	0	2	2	3	48	0	1
HP0000215_Thickupperlipvermilion	11.04.03	OK	2	2	0	2	2	3	23	0	1
HP0000219_Thinupperlipvermilion	11.04.05	Good	24	23	0	23	23	3	380	0	1
HP0000232_Evertedlowerlipvermilion	11.02.04	OK	6	6	0	6	6	1	64	0	1
HP0000252_Microcephaly	32.08.05	Good	75	69	8	61	55	62	606	111	0.392607
HP0000271_Abnormalityoftheface	10.01.00	Good	18	15	0	15	14	5	196	0	1
HP0000272_Malarhypoplasia	10.01.07	OK	2	2	0	2	2	3	28	0	1
HP0000272_Malarhypoplasia	10.04.01	OK	4	4	0	4	4	3	49	0	1
HP0000277_Abnormalityofthemandible	10.05.00	OK	6	5	1	4	4	59	17	3	0.606394
HP0000288_Abnormalityofthephiltrum	11.03.00	OK	2	2	0	2	2	19	27	2	0.753247
HP0000290_Abnormalityoftheforehead	05.01.00	OK	1	1	0	1	1	2	5	0	1
HP0000303_Mandibularprognathia	10.05.04	OK	4	4	0	4	4	14	66	3	0.855145
HP0000306_Abnormalityofthechin	10.03.00	Good	1	1	0	1	1	13	11	1	0.472527
HP0000311_Roundface	10.01.12	Good	5	5	0	5	5	1	88	1	0.225774
HP0000316_Hypertelorism	07.01.05	Good	32	30	5	25	25	40	333	25	0.947053
HP0000341_Narrowforehead	05.02.03	OK	13	13	0	13	13	2	211	3	0.077922
HP0000347_Micrognathia	10.05.05	Good	26	26	1	25	24	2	351	1	0.868132
HP0000356_Abnormalityoftheouterear	06.07.03	OK	5	5	0	5	5	19	41	0	1
HP0000356_Abnormalityoftheouterear	06.01.00	OK	6	5	0	5	5	19	67	2	0.52048
HP0000358_Posteriorlyrotatedears	06.01.09	Good	13	13	1	12	11	4	103	1	0.528472
HP0000363_Abnormalityofearlobes	06.08.00	Good	1	1	0	1	1	3	13	0	1
HP0000365_Hearingimpairment	06.06.00	OK	1	1	0	1	1	8	23	0	1
HP0000365_Hearingimpairment	06.06.01	OK	7	7	0	7	6	8	82	4	0.143856
HP0000365_Hearingimpairment	32.14.15	OK	3	2	0	2	2	8	7	0	1
HP0000365_Hearingimpairment	06.06.03	OK	2	2	0	2	2	8	19	0	1
HP0000377_Abnormalityofthepinna	06.01.06	OK	12	11	0	11	11	16	100	2	0.625375
HP0000412_Prominentears	06.01.12	Good	20	17	0	17	14	2	97	6	0.255744
HP0000431_Broadnasalbridge	09.03.04	Good	12	11	1	10	9	56	137	11	0.981019
HP0000431_Broadnasalbridge	09.01.01	OK	6	6	2	4	4	56	46	5	0.81019
HP0000486_Strabismus	07.13.08	Good	37	34	4	30	27	44	286	39	0.892108
HP0000486_Strabismus	32.14.13	Good	1	1	0	1	1	44	6	1	0.571429
HP0000490_Deeplyseteye	07.01.03	Good	8	8	1	7	7	2	109	1	0.425574
HP0000494_Downwardslantingpalpebralfissures	08.05.05	Good	14	13	0	13	12	3	144	0	1
HP0000504_Abnormalityofvision	07.13.00	Good	1	1	0	1	1	20	20	0	1
HP0000581_Blepharophimosis	08.05.03	Good	16	14	1	13	13	154	148	60	0.699301
HP0000581_Blepharophimosis	08.05.02	Good	5	4	0	4	4	154	37	12	0.787213
HP0000692_Misalignmentofteeth	13.01.07	OK	2	2	0	2	2	3	7	0	1
HP0000707_Abnormalityofthenervoussystem	32.31.00	Good	2	2	0	2	2	17	58	8	0.080919
HP0000708_BehaviouralPsychiatricAbnormality	32.05.00	Good	11	10	1	9	9	17	103	3	0.892108
HP0000717_Autism	32.05.01	OK	39	37	3	34	32	39	280	29	0.855145
HP0000718_Aggressivebehavior	32.05.04	Good	3	3	0	3	3	27	48	7	0.187812
HP0000750_Impairedlanguagedevelopment	14.01.07	Good	90	81	14	67	62	78	956	191	0.773227
HP0000769_Abnormalityofthebreast	17.02.00	OK	1	1	0	1	1	7	21	1	0.48951
HP0000951_Abnormalityoftheskin	34.02.00	OK	2	2	0	2	2	2	32	0	1
HP0001155_Abnormalityofthehand	23.01.00	Good	2	2	0	2	2	23	34	0	1
HP0001182_Taperedfingers	23.04.17	Good	27	24	0	24	21	11	197	1	0.999001
HP0001249_Intellectualdisability	32.04.02	OK	218	187	21	166	151	58	2099	618	0.849151
HP0001250_Seizures	32.06.00	Good	42	42	6	36	36	98	442	141	0.036963
HP0001252_Muscularhypotonia	32.04.05	OK	69	68	2	66	61	9	970	63	0.278721
HP0001252_Muscularhypotonia	32.19.07	OK	4	4	0	4	4	9	82	4	0.624376
HP0001257_Spasticity	32.17.06	OK	7	7	0	7	7	2	127	0	1
HP0001371_Contractures	31.01.01	OK	6	5	0	5	5	8	85	6	0.098901
HP0001513_Obesity	01.02.00	OK	6	5	1	4	4	2	33	0	1
HP0001513_Obesity	01.02.02	OK	9	9	0	9	9	2	98	0	1
HP0001518_Lowbirthweight	01.03.02	OK	20	19	3	16	16	91	242	49	0.8002
HP0001520_Macrosomia	01.02.03	OK	4	4	0	4	4	7	54	0	1
HP0001595_Abnormalityofthehair	04.01.00	OK	1	1	0	1	1	21	2	0	1
HP0001760_Abnormalityofthefeet	26.00.00	OK	1	1	0	1	1	59	9	2	0.343656
HP0001760_Abnormalityofthefeet	26.01.00	OK	2	2	0	2	2	59	11	1	0.695305
HP0001764_Smallfeet	26.01.16	Good	9	9	1	8	8	27	109	7	0.653347
HP0001769_Broadfeet	26.01.17	Good	1	1	0	1	1	2	6	0	1
HP0001780_Abnormalityofthetoes	26.05.00	Good	4	4	0	4	4	3	13	0	1
HP0001792_Nailhypoplasia	24.01.09	OK	6	6	0	6	6	6	192	0	1
HP0001852_Gapbetweenfirstandsecondtoes	26.05.07	Good	3	3	0	3	3	2	49	0	1
HP0002007_Frontalbossing	05.01.03	OK	23	23	0	23	23	10	280	3	0.562438
HP0002213_Finehair	04.02.02	Good	17	13	0	13	10	3	18	0	1
HP0002263_Exaggeratedcupid'sbow	11.01.03	Good	2	2	0	2	2	6	19	1	0.112887
HP0002553_Archedeyebrows	08.01.02	Good	4	4	0	4	4	4	34	0	1
HP0002648_Abnormalityofskullshape	32.08.00	OK	2	2	0	2	1	19	23	0	1
HP0003011_Abnormalityofmusculature	32.30.00	Good	2	2	0	2	1	3	23	0	1
HP0004279_Hypoplastichand	23.01.07	OK	9	9	1	8	8	45	58	20	0.043956
HP0004322_Shortstature	02.01.00	OK	37	34	0	34	32	3	452	6	0.161838
HP0004467_Preauricularpit	06.01.10	OK	8	8	1	7	6	2	69	0	1
HP0005918_Abnormalityofthephalangesofthehand	23.06.00	Good	1	1	0	1	1	11	7	0	1
HP0008050_Abnormalityofthepalpebralfissures	08.05.00	Good	2	2	1	1	1	273	18	7	0.872128
HP0010461_Abnormalityofthemalegenitalia	20.03.00	Good	2	2	0	2	2	7	21	0	1
HP0010719_Abnormalityofhairtexture	04.02.00	Good	2	2	0	2	2	3	37	0	1
HP0010720_Abnormalhairgrowthpattern	04.04.00	Good	2	2	0	2	2	29	11	2	0.47952
HP0100490_Camptodactyly_hands	23.04.04	OK	5	5	0	5	5	5	46	1	0.144855
HP0100543_Cognitiveimpairment	32.04.00	OK	1	1	0	1	1	15	12	0	1

## Sheet: MultipleMethodsPPI_genes
HPO to LDDB (DECIPHER) mapping			DECIPHER CNVR data						PPI Network Analysis
HPO ID/ term	LDDB.code	mapping	total.DECIPHER.cnvs	with.genes	explained	remaining	remaining.with.PPI.genes	Total Nijmegen CNV genes in PPI	Edges	P-value
HP0000252_Microcephaly	32.08.05	Good	93	87	8	79	73	12	64	0.037962
HP0000028_Cryptorchidism	20.03.12	Good	14	14	0	14	14	2	N/A	N/A
HP0000164_Abnormalityoftheteeth	13.01.00	Good	6	6	1	5	4	5	N/A	N/A
HP0000179_Thicklowerlipvermilion	11.02.05	Good	5	5	0	5	5	2	N/A	N/A
HP0000219_Thinupperlipvermilion	11.04.05	Good	27	26	0	26	26	2	N/A	N/A
HP0000271_Abnormalityoftheface	10.01.00	Good	19	16	0	16	15	3	N/A	N/A
HP0000494_Downwardslantingpalpebralfissures	08.05.05	Good	16	15	0	15	14	2	N/A	N/A
HP0000707_Abnormalityofthenervoussystem	32.31.00	Good	2	2	0	2	2	6	N/A	N/A
HP0000708_BehaviouralPsychiatricAbnormality	32.05.00	Good	12	11	0	11	11	6	N/A	N/A
HP0001182_Taperedfingers	23.04.17	Good	30	26	0	26	23	4	N/A	N/A
HP0001780_Abnormalityofthetoes	26.05.00	Good	4	4	0	4	4	2	N/A	N/A
HP0002263_Exaggeratedcupid'sbow	11.01.03	Good	2	2	0	2	2	2	N/A	N/A
HP0003011_Abnormalityofmusculature	32.30.00	Good	2	2	0	2	1	2	N/A	N/A
HP0008050_Abnormalityofthepalpebralfissures	08.05.00	Good	2	2	0	2	2	94	N/A	N/A
HP0010461_Abnormalityofthemalegenitalia	20.03.00	Good	2	2	0	2	2	2	N/A	N/A
HP0000215_Thickupperlipvermilion	11.04.04	OK	2	2	0	2	2
HP0000215_Thickupperlipvermilion	11.04.03	OK	2	2	0	2	2
HP0000272_Malarhypoplasia	10.01.07	OK	2	2	0	2	2
HP0000272_Malarhypoplasia	10.04.01	OK	4	4	0	4	4
HP0000277_Abnormalityofthemandible	10.05.00	OK	6	5	0	5	5
HP0000288_Abnormalityofthephiltrum	11.03.00	OK	2	2	0	2	2
HP0001249_Intellectualdisability	32.04.02	OK	381	335	29	306	284
HP0001520_Macrosomia	01.02.03	OK	4	4	0	4	4
HP0002007_Frontalbossing	05.01.03	OK	25	25	0	25	25
HP0002648_Abnormalityofskullshape	32.08.00	OK	2	2	0	2	1
HP0004322_Shortstature	02.01.00	OK	42	39	0	39	37
HP0100543_Cognitiveimpairment	32.04.00	OK	1	1	0	1	1
